# Supplementary material for: In silico genomic analysis of the potential probiotic Lactiplantibacillus pentosus CF2-10N reveals promising beneficial effects with health promoting properties
Source: Front Microbiol. 2022 Nov 3;13:989824. doi: 10.3389/fmicb.2022.989824 (PMC9670130; doi:10.3389/fmicb.2022.989824)
Supplement: Supplementary file 1 [file Data_Sheet_1.zip]

Archive with 13 entries (13 files):
- Figure S1 caption.JPEG
- Figure S1a.JPEG
- Figure S1b.JPEG
- Figure S1c.JPEG
- Figure S2 caption.JPEG
- Figure S2.JPEG
- Figure S3.JPEG
- Table S1.XLSX
- Table S2.FASTA
- Table S3.docx
- Table S4.XLSX
- Table S5.XLSX
- Table S65.XLSX
