# Supplementary material for: In silico genomic analysis of the potential probiotic Lactiplantibacillus pentosus CF2-10N reveals promising beneficial effects with health promoting properties
Source: Front Microbiol. 2022 Nov 3;13:989824. doi: 10.3389/fmicb.2022.989824 (PMC9670130; doi:10.3389/fmicb.2022.989824)
Supplement: Supplementary file 1 [file Data_Sheet_1.zip › Table S1.XLSX]

## Sheet: 170303_annot_table
Gene	Contig	Start	End	Description	Gene	Ontology term	Ontology ID	Enzyme code	Enzyme name	PFAM code	PFAM domain	PFAM description	COG code	COG description	COG class	COG class description
gene_1|GeneMark.hmm|62_aa|-|1|186	unitig_0|quiver	1	186	2-hydroxycyclohexanecarboxyl-coa dehydrogenase	FD24_GL001385	oxidoreductase activity,oxidation-reduction process	GO:0016491,GO:0055114						COG4221	Short-chain alcohol dehydrogenase of unknown specificity	R	General function prediction only
gene_2|GeneMark.hmm|85_aa|-|331|588	unitig_0|quiver	331	588	2-hydroxycyclohexanecarboxyl-coa dehydrogenase	FD24_GL001385	oxidoreductase activity,oxidation-reduction process	GO:0016491,GO:0055114						COG4221	Short-chain alcohol dehydrogenase of unknown specificity	R	General function prediction only
gene_3|GeneMark.hmm|47_aa|-|1698|1841	unitig_0|quiver	1698	1841	quinone oxidoreductase	FD24_GL001387	zinc ion binding,oxidoreductase activity,oxidation-reduction process	GO:0008270,GO:0016491,GO:0055114
gene_4|GeneMark.hmm|107_aa|-|1838|2161	unitig_0|quiver	1838	2161	quinone oxidoreductase	FD24_GL001387	zinc ion binding,oxidoreductase activity,oxidation-reduction process	GO:0008270,GO:0016491,GO:0055114						COG0604	NADPH:quinone reductase and related Zn-dependent oxidoreductases	CR	Multiple classes
gene_5|GeneMark.hmm|210_aa|-|2624|3256	unitig_0|quiver	2624	3256	glycine/betaine ABC transporter permease	FD24_GL001388	plasma membrane,integral component of membrane,transporter activity,transport	GO:0005886,GO:0016021,GO:0005215,GO:0006810						COG1732	Periplasmic glycine betaine/choline-binding (lipo)protein of an ABC-type transport system (osmoprotectant binding protein)	M	Cell wall/membrane/envelope biogenesis
gene_6|GeneMark.hmm|205_aa|-|3253|3870	unitig_0|quiver	3253	3870	glycine/betaine ABC transporter permease									COG1174	ABC-type proline/glycine betaine transport systems, permease component	E	Amino acid transport and metabolism
gene_7|GeneMark.hmm|316_aa|-|3867|4817	unitig_0|quiver	3867	4817	iron ABC transporter ATPase	FD24_GL001389	ATP binding,ATPase activity	GO:0005524,GO:0016887	EC:3.6.1.3,EC:3.6.1.15	Adenosinetriphosphatase,Nucleoside-triphosphate phosphatase				COG1125	ABC-type proline/glycine betaine transport systems, ATPase components	E	Amino acid transport and metabolism
gene_8|GeneMark.hmm|124_aa|+|5011|5385	unitig_0|quiver	5011	5385	transcriptional regulator									COG1733	Predicted transcriptional regulators	K	Transcription
gene_9|GeneMark.hmm|466_aa|-|5588|6988	unitig_0|quiver	5588	6988	MFS transporter	FD24_GL001391	plasma membrane,integral component of membrane,transmembrane transport	GO:0005886,GO:0016021,GO:0055085						COG2814	Arabinose efflux permease	G	Carbohydrate transport and metabolism
gene_10|GeneMark.hmm|148_aa|+|7154|7600	unitig_0|quiver	7154	7600	MarR family transcriptional regulator	LPENT_02867	DNA binding,transcription factor activity, sequence-specific DNA binding,transcription, DNA-templated,regulation of transcription, DNA-templated	GO:0003677,GO:0003700,GO:0006351,GO:0006355						COG1846	Transcriptional regulators	K	Transcription
gene_11|GeneMark.hmm|627_aa|-|7804|9687	unitig_0|quiver	7804	9687	tannase
gene_12|GeneMark.hmm|49_aa|+|9764|9913	unitig_0|quiver	9764	9913	-
gene_13|GeneMark.hmm|287_aa|-|10159|11022	unitig_0|quiver	10159	11022	oxidoreductase
gene_14|GeneMark.hmm|322_aa|-|11121|12089	unitig_0|quiver	11121	12089	alpha beta superfamily hydrolase	FD24_GL001396	hydrolase activity	GO:0016787						COG1073	Hydrolases of the alpha/beta superfamily	R	General function prediction only
gene_15|GeneMark.hmm|296_aa|-|12171|13061	unitig_0|quiver	12171	13061	alpha/beta hydrolase	LPE_00163	serine-type peptidase activity,proteolysis	GO:0008236,GO:0006508						COG1506	Dipeptidyl aminopeptidases/acylaminoacyl-peptidases	E	Amino acid transport and metabolism
gene_16|GeneMark.hmm|183_aa|-|13058|13609	unitig_0|quiver	13058	13609	hypothetical protein									COG4925	Uncharacterized conserved protein	S	Function unknown
gene_17|GeneMark.hmm|211_aa|-|13927|14562	unitig_0|quiver	13927	14562	phosphohydrolase	LPE_00161	phosphoglycolate phosphatase activity,dephosphorylation	GO:0008967,GO:0016311	EC:3.1.3.18,EC:3.1.3.41	Phosphoglycolate phosphatase,4-nitrophenylphosphatase				COG0546	Predicted phosphatases	R	General function prediction only
gene_18|GeneMark.hmm|201_aa|-|14555|15160	unitig_0|quiver	14555	15160	maltose acetyltransferase	LPE_00160	acetyltransferase activity	GO:0016407						COG0110	Acetyltransferase (isoleucine patch superfamily)	R	General function prediction only
gene_19|GeneMark.hmm|237_aa|-|15235|15948	unitig_0|quiver	15235	15948	MurR/RpiR family transcriptional regulator	FD24_GL001401	DNA binding,transcription factor activity, sequence-specific DNA binding,carbohydrate binding,carbohydrate metabolic process,regulation of transcription, DNA-templated	GO:0003677,GO:0003700,GO:0030246,GO:0005975,GO:0006355						COG1737	Transcriptional regulators	K	Transcription
gene_20|GeneMark.hmm|134_aa|-|16455|16859	unitig_0|quiver	16455	16859	ArsR family transcriptional regulator									COG1393	Arsenate reductase and related proteins, glutaredoxin family	P	Inorganic ion transport and metabolism
gene_21|GeneMark.hmm|124_aa|-|17061|17435	unitig_0|quiver	17061	17435	hypothetical protein									COG3272	Uncharacterized conserved protein	S	Function unknown
gene_22|GeneMark.hmm|281_aa|-|18577|19422	unitig_0|quiver	18577	19422	alpha/beta hydrolase	LPE_00156	hydrolase activity	GO:0016787						COG4814	Uncharacterized protein with an alpha/beta hydrolase fold	R	General function prediction only
gene_23|GeneMark.hmm|213_aa|-|19578|20219	unitig_0|quiver	19578	20219	NAD-dependent dehydratase									COG2910	Putative NADH-flavin reductase	R	General function prediction only
gene_24|GeneMark.hmm|146_aa|-|20216|20656	unitig_0|quiver	20216	20656	hypothetical protein									COG4334	Uncharacterized protein conserved in bacteria	S	Function unknown
gene_25|GeneMark.hmm|298_aa|+|20876|21772	unitig_0|quiver	20876	21772	LysR family transcriptional regulator	LPENT_02880	DNA binding,transcription factor activity, sequence-specific DNA binding,transcription, DNA-templated,regulation of transcription, DNA-templated	GO:0003677,GO:0003700,GO:0006351,GO:0006355						COG0583	Transcriptional regulator	K	Transcription
gene_26|GeneMark.hmm|314_aa|+|21931|22875	unitig_0|quiver	21931	22875	NADPH:quinone reductase	FD24_GL001409	zinc ion binding,oxidoreductase activity,oxidation-reduction process	GO:0008270,GO:0016491,GO:0055114						COG0604	NADPH:quinone reductase and related Zn-dependent oxidoreductases	CR	Multiple classes
gene_27|GeneMark.hmm|468_aa|-|23106|24512	unitig_0|quiver	23106	24512	NADH oxidase	FD24_GL001410	cell,oxidoreductase activity,flavin adenine dinucleotide binding,cell redox homeostasis,oxidation-reduction process	GO:0005623,GO:0016491,GO:0050660,GO:0045454,GO:0055114						COG0446	Uncharacterized NAD(FAD)-dependent dehydrogenases	R	General function prediction only
gene_28|GeneMark.hmm|201_aa|-|24664|25269	unitig_0|quiver	24664	25269	DNA-binding response regulator	LPE_00150	intracellular,DNA binding,phosphorelay signal transduction system,transcription, DNA-templated,regulation of transcription, DNA-templated	GO:0005622,GO:0003677,GO:0000160,GO:0006351,GO:0006355						COG2197	Response regulator containing a CheY-like receiver domain and an HTH DNA-binding domain	TK	Multiple classes
gene_29|GeneMark.hmm|371_aa|-|25266|26381	unitig_0|quiver	25266	26381	two-component sensor histidine kinase	FD24_GL001413	intracellular,integral component of membrane,phosphorelay sensor kinase activity,protein dimerization activity,phosphorelay signal transduction system,signal transduction by protein phosphorylation	GO:0005622,GO:0016021,GO:0000155,GO:0046983,GO:0000160,GO:0023014	EC:2.7.13.3	Histidine kinase				COG4585	Signal transduction histidine kinase	T	Signal transduction mechanisms
gene_30|GeneMark.hmm|254_aa|-|26368|27132	unitig_0|quiver	26368	27132	multidrug ABC transporter permease	FD24_GL001414	integral component of membrane	GO:0016021						COG0842	ABC-type multidrug transport system, permease component	V	Defense mechanisms
gene_31|GeneMark.hmm|296_aa|-|27129|28019	unitig_0|quiver	27129	28019	multidrug ABC transporter ATP-binding protein									COG1131	ABC-type multidrug transport system, ATPase component	V	Defense mechanisms
gene_32|GeneMark.hmm|107_aa|+|28318|28641	unitig_0|quiver	28318	28641	MarR family transcriptional regulator									COG1846	Transcriptional regulators	K	Transcription
gene_33|GeneMark.hmm|215_aa|+|28762|29409	unitig_0|quiver	28762	29409	hypothetical protein	LPE_00145	integral component of membrane	GO:0016021						COG2364	Predicted membrane protein	S	Function unknown
gene_34|GeneMark.hmm|368_aa|-|29577|30683	unitig_0|quiver	29577	30683	MULTISPECIES: RNA polymerase sigma factor RpoD	rpoD	cytoplasm,DNA binding,transcription factor activity, sequence-specific DNA binding,sigma factor activity,transcription initiation from bacterial-type RNA polymerase promoter,regulation of transcription, DNA-templated	GO:0005737,GO:0003677,GO:0003700,GO:0016987,GO:0001123,GO:0006355						COG0568	DNA-directed RNA polymerase, sigma subunit (sigma70/sigma32)	K	Transcription
gene_35|GeneMark.hmm|626_aa|-|30763|32643	unitig_0|quiver	30763	32643	dna primase dnag	dnaG	primosome complex,magnesium ion binding,DNA binding,DNA primase activity,zinc ion binding,DNA replication, synthesis of RNA primer	GO:1990077,GO:0000287,GO:0003677,GO:0003896,GO:0008270,GO:0006269	EC:2.7.7.6	DNA-directed RNA polymerase				COG0358	DNA primase (bacterial type)	L	Replication, recombination and repair
gene_36|GeneMark.hmm|694_aa|-|33480|35564	unitig_0|quiver	33480	35564	glycine--tRNA ligase subunit beta	glyS	cytoplasm,glycine-tRNA ligase activity,ATP binding,glycyl-tRNA aminoacylation	GO:0005737,GO:0004820,GO:0005524,GO:0006426	EC:6.1.1.14	Glycine--tRNA ligase				COG0751	Glycyl-tRNA synthetase, beta subunit	J	Translation, ribosomal structure and biogenesis
gene_37|GeneMark.hmm|299_aa|-|35564|36463	unitig_0|quiver	35564	36463	glycine--tRNA ligase subunit alpha	glyQ	cytoplasm,glycine-tRNA ligase activity,ATP binding,glycyl-tRNA aminoacylation	GO:0005737,GO:0004820,GO:0005524,GO:0006426	EC:6.1.1.14	Glycine--tRNA ligase				COG0752	Glycyl-tRNA synthetase, alpha subunit	J	Translation, ribosomal structure and biogenesis
gene_38|GeneMark.hmm|262_aa|-|36785|37573	unitig_0|quiver	36785	37573	DNA repair protein recO (Recombination protein O)	recO	DNA repair,DNA recombination	GO:0006281,GO:0006310						COG1381	Recombinational DNA repair protein (RecF pathway)	L	Replication, recombination and repair
gene_39|GeneMark.hmm|302_aa|-|37591|38499	unitig_0|quiver	37591	38499	MULTISPECIES: GTPase Era	era	cytoplasm,plasma membrane,GTPase activity,GTP binding,small ribosomal subunit rRNA binding,ribosomal small subunit biogenesis	GO:0005737,GO:0005886,GO:0003924,GO:0005525,GO:0070181,GO:0042274	EC:3.6.1.15	Nucleoside-triphosphate phosphatase				COG1159	GTPase	R	General function prediction only
gene_40|GeneMark.hmm|138_aa|-|38541|38957	unitig_0|quiver	38541	38957	UDP kinase	LPENT_02899	integral component of membrane,diacylglycerol kinase activity,phospholipid biosynthetic process,phosphorylation	GO:0016021,GO:0004143,GO:0008654,GO:0016310	EC:2.7.1.107	Diacylglycerol kinase (ATP)				COG0818	Diacylglycerol kinase	M	Cell wall/membrane/envelope biogenesis
gene_41|GeneMark.hmm|159_aa|-|38941|39420	unitig_0|quiver	38941	39420	MULTISPECIES: rRNA maturation RNase YbeY	ybeY	cytoplasm,metalloendopeptidase activity,endoribonuclease activity,zinc ion binding,rRNA processing,proteolysis,RNA phosphodiester bond hydrolysis, endonucleolytic	GO:0005737,GO:0004222,GO:0004521,GO:0008270,GO:0006364,GO:0006508,GO:0090502	EC:3.4.24	Acting on peptide bonds (peptidases)				COG0319	Predicted metal-dependent hydrolase	R	General function prediction only
gene_42|GeneMark.hmm|323_aa|-|39430|40401	unitig_0|quiver	39430	40401	PhoH family protein	LPENT_02901	ATP binding	GO:0005524						COG1702	Phosphate starvation-inducible protein PhoH, predicted ATPase	T	Signal transduction mechanisms
gene_43|GeneMark.hmm|147_aa|-|41580|42023	unitig_0|quiver	41580	42023	hypothetical protein	LPE_00133	carbon-nitrogen ligase activity, with glutamine as amido-N-donor	GO:0016884						COG1610	Uncharacterized conserved protein	S	Function unknown
gene_44|GeneMark.hmm|62_aa|-|42063|42251	unitig_0|quiver	42063	42251	MULTISPECIES: 30S ribosomal protein S21	rpsU	ribosome,structural constituent of ribosome,translation	GO:0005840,GO:0003735,GO:0006412						COG0828	Ribosomal protein S21	J	Translation, ribosomal structure and biogenesis
gene_45|GeneMark.hmm|272_aa|+|42485|43303	unitig_0|quiver	42485	43303	kinase/pyrophosphorylase	FD24_GL001430	protein serine/threonine kinase activity,ATP binding,phosphotransferase activity, phosphate group as acceptor,ADP binding,protein phosphorylation,protein dephosphorylation	GO:0004674,GO:0005524,GO:0016776,GO:0043531,GO:0006468,GO:0006470	EC:2.7.11	Transferring phosphorus-containing groups				COG1806	Uncharacterized protein conserved in bacteria	S	Function unknown
gene_46|GeneMark.hmm|239_aa|-|43384|44103	unitig_0|quiver	43384	44103	short-chain dehydrogenase									COG1028	Dehydrogenases with different specificities (related to short-chain alcohol dehydrogenases)	IQR	Multiple classes
gene_47|GeneMark.hmm|284_aa|-|44171|45025	unitig_0|quiver	44171	45025	deoxyribonuclease IV	nfo	DNA binding,zinc ion binding,deoxyribonuclease IV (phage-T4-induced) activity,DNA repair,nucleic acid phosphodiester bond hydrolysis	GO:0003677,GO:0008270,GO:0008833,GO:0006281,GO:0090305	EC:3.1.30,EC:3.1.21.2,EC:3.1.21	Acting on ester bonds,Deoxyribonuclease IV,Acting on ester bonds				COG0648	Endonuclease IV	L	Replication, recombination and repair
gene_48|GeneMark.hmm|384_aa|-|45191|46345	unitig_0|quiver	45191	46345	glycosyl transferase	FD24_GL001433	membrane,CDP-glycerol glycerophosphotransferase activity	GO:0016020,GO:0047355	EC:2.7.8.12	CDP-glycerol glycerophosphotransferase				COG1887	Putative glycosyl/glycerophosphate transferases involved in teichoic acid biosynthesis TagF/TagB/EpsJ/RodC	M	Cell wall/membrane/envelope biogenesis
gene_49|GeneMark.hmm|291_aa|-|46814|47689	unitig_0|quiver	46814	47689	MULTISPECIES: YitT family protein	LPENT_02908	integral component of membrane	GO:0016021						COG1284	Uncharacterized conserved protein	S	Function unknown
gene_50|GeneMark.hmm|176_aa|-|47896|48426	unitig_0|quiver	47896	48426	peptide-methionine (S)-S-oxide reductase	msrA	peptide-methionine (S)-S-oxide reductase activity,cellular protein modification process,response to oxidative stress,protein repair,oxidation-reduction process	GO:0008113,GO:0006464,GO:0006979,GO:0030091,GO:0055114	EC:1.8.4.11	Peptide-methionine (S)-S-oxide reductase				COG0225	Peptide methionine sulfoxide reductase	O	Posttranslational modification, protein turnover, chaperones
gene_51|GeneMark.hmm|601_aa|-|48510|50315	unitig_0|quiver	48510	50315	aspartate--tRNA ligase	FD24_GL001436	cytoplasm,nucleic acid binding,aspartate-tRNA ligase activity,ATP binding,tRNA aminoacylation for protein translation	GO:0005737,GO:0003676,GO:0004815,GO:0005524,GO:0006418	EC:6.1.1.12	Aspartate--tRNA ligase				COG0173	Aspartyl-tRNA synthetase	J	Translation, ribosomal structure and biogenesis
gene_52|GeneMark.hmm|426_aa|-|50362|51642	unitig_0|quiver	50362	51642	histidyl-trna synthetase	hisS	cytoplasm,histidine-tRNA ligase activity,ATP binding,histidyl-tRNA aminoacylation	GO:0005737,GO:0004821,GO:0005524,GO:0006427	EC:6.1.1.21	Histidine--tRNA ligase				COG0124	Histidyl-tRNA synthetase	J	Translation, ribosomal structure and biogenesis
gene_53|GeneMark.hmm|282_aa|+|52034|52882	unitig_0|quiver	52034	52882	N-acetylmuramoyl-L-alanine amidase	LPE_00124	extracellular region,integral component of membrane,N-acetylmuramoyl-L-alanine amidase activity,peptidoglycan catabolic process,cell wall organization	GO:0005576,GO:0016021,GO:0008745,GO:0009253,GO:0071555	EC:3.5.1.28	N-acetylmuramoyl-L-alanine amidase				COG3807	Uncharacterized protein conserved in bacteria	S	Function unknown
gene_54|GeneMark.hmm|280_aa|+|54021|54863	unitig_0|quiver	54021	54863	aminoglycoside phosphotransferase									COG3001	Fructosamine-3-kinase	G	Carbohydrate transport and metabolism
gene_55|GeneMark.hmm|207_aa|-|55023|55646	unitig_0|quiver	55023	55646	phosphohydrolase	LPE_00122	hydrolase activity,metabolic process	GO:0016787,GO:0008152						COG0546	Predicted phosphatases	R	General function prediction only
gene_56|GeneMark.hmm|148_aa|-|55719|56165	unitig_0|quiver	55719	56165	D-tyrosyl-tRNA(Tyr) deacylase	dtd	cytoplasm,hydrolase activity, acting on ester bonds,D-amino acid catabolic process	GO:0005737,GO:0016788,GO:0019478						COG1490	D-Tyr-tRNAtyr deacylase	J	Translation, ribosomal structure and biogenesis
gene_57|GeneMark.hmm|741_aa|-|56175|58400	unitig_0|quiver	56175	58400	bifunctional (p)ppGpp synthetase/guanosine-3',5'-bis(diphosphate) 3'-pyrophosphohydrolase	LPENT_02916	GTP diphosphokinase activity,kinase activity,amino acid binding,guanosine tetraphosphate metabolic process,phosphorylation	GO:0008728,GO:0016301,GO:0016597,GO:0015969,GO:0016310	EC:2.7.6.5	GTP diphosphokinase				COG0317	Guanosine polyphosphate pyrophosphohydrolases/synthetases	TK	Multiple classes
gene_58|GeneMark.hmm|111_aa|-|58522|58857	unitig_0|quiver	58522	58857	MULTISPECIES: hypothetical protein	LPE_00119	integral component of membrane	GO:0016021
gene_59|GeneMark.hmm|250_aa|-|58928|59680	unitig_0|quiver	58928	59680	16S rRNA (uracil(1498)-N(3))-methyltransferase	FD24_GL001445	cytoplasm,methyltransferase activity,rRNA processing,methylation	GO:0005737,GO:0008168,GO:0006364,GO:0032259						COG1385	Uncharacterized protein conserved in bacteria	S	Function unknown
gene_60|GeneMark.hmm|316_aa|-|59692|60642	unitig_0|quiver	59692	60642	50S ribosomal protein L11 methyltransferase	prmA	ribosome,protein methyltransferase activity,protein methylation	GO:0005840,GO:0008276,GO:0006479						COG2264	Ribosomal protein L11 methylase	J	Translation, ribosomal structure and biogenesis
gene_61|GeneMark.hmm|210_aa|-|60937|61569	unitig_0|quiver	60937	61569	3-methyladenine dna glycosylase	FD24_GL001447	DNA binding,alkylbase DNA N-glycosylase activity,base-excision repair	GO:0003677,GO:0003905,GO:0006284	EC:3.2.2.21	DNA-3-methyladenine glycosylase II				COG2094	3-methyladenine DNA glycosylase	L	Replication, recombination and repair
gene_62|GeneMark.hmm|96_aa|-|61739|62029	unitig_0|quiver	61739	62029	MULTISPECIES: hypothetical protein
gene_63|GeneMark.hmm|96_aa|+|62287|62577	unitig_0|quiver	62287	62577	hypothetical protein
gene_64|GeneMark.hmm|294_aa|+|62925|63809	unitig_0|quiver	62925	63809	hypothetical protein
gene_65|GeneMark.hmm|68_aa|-|64030|64236	unitig_0|quiver	64030	64236	hypothetical protein FD24_GL001451
gene_66|GeneMark.hmm|611_aa|-|64623|66458	unitig_0|quiver	64623	66458	elongation factor 4	lepA	plasma membrane,translation elongation factor activity,GTPase activity,GTP binding,ribosome binding,translational elongation,positive regulation of translation	GO:0005886,GO:0003746,GO:0003924,GO:0005525,GO:0043022,GO:0006414,GO:0045727	EC:3.6.1.15	Nucleoside-triphosphate phosphatase				COG0481	Membrane GTPase LepA	M	Cell wall/membrane/envelope biogenesis
gene_67|GeneMark.hmm|425_aa|-|66740|68017	unitig_0|quiver	66740	68017	D-alanyl-lipoteichoic acid biosynthesis protein DltD									COG3966	Protein involved in D-alanine esterification of lipoteichoic acid and wall teichoic acid (D-alanine transfer protein)	M	Cell wall/membrane/envelope biogenesis
gene_68|GeneMark.hmm|78_aa|-|68014|68250	unitig_0|quiver	68014	68250	D-alanine--poly(phosphoribitol) ligase subunit 2									COG0236	Acyl carrier protein	IQ	Multiple classes
gene_69|GeneMark.hmm|404_aa|-|68281|69495	unitig_0|quiver	68281	69495	D-alanyl-lipoteichoic acid biosynthesis protein DltB	LPE_00109	integral component of membrane	GO:0016021						COG1696	Predicted membrane protein involved in D-alanine export	M	Cell wall/membrane/envelope biogenesis
gene_70|GeneMark.hmm|508_aa|-|69492|71018	unitig_0|quiver	69492	71018	D-alanine--poly(phosphoribitol) ligase	dltA	cytoplasm,ATP binding,D-alanine-poly(phosphoribitol) ligase activity,lipoteichoic acid biosynthetic process	GO:0005737,GO:0005524,GO:0047473,GO:0070395	EC:6.1.1.13	D-alanine--poly(phosphoribitol) ligase				COG1020	Non-ribosomal peptide synthetase modules and related proteins	Q	Secondary metabolites biosynthesis, transport and catabolism
gene_71|GeneMark.hmm|49_aa|-|71059|71208	unitig_0|quiver	71059	71208	MULTISPECIES: teichoic acid D-Ala incorporation-associated protein DltX	LPENT_02929	integral component of membrane	GO:0016021
gene_72|GeneMark.hmm|391_aa|-|71240|72415	unitig_0|quiver	71240	72415	peptidase S12									COG1680	Beta-lactamase class C and other penicillin binding proteins	V	Defense mechanisms
gene_73|GeneMark.hmm|380_aa|-|72852|73994	unitig_0|quiver	72852	73994	chaperone DnaJ	dnaJ	cytoplasm,ATP binding,zinc ion binding,heat shock protein binding,unfolded protein binding,DNA replication,protein folding,response to heat	GO:0005737,GO:0005524,GO:0008270,GO:0031072,GO:0051082,GO:0006260,GO:0006457,GO:0009408						COG0484	DnaJ-class molecular chaperone with C-terminal Zn finger domain	O	Posttranslational modification, protein turnover, chaperones
gene_74|GeneMark.hmm|622_aa|-|74096|75964	unitig_0|quiver	74096	75964	molecular chaperone DnaK	dnaK	ATP binding,unfolded protein binding,protein folding	GO:0005524,GO:0051082,GO:0006457						COG0443	Molecular chaperone	O	Posttranslational modification, protein turnover, chaperones
gene_75|GeneMark.hmm|202_aa|-|76005|76613	unitig_0|quiver	76005	76613	protein grpE (HSP-70 cofactor)	grpE	cytoplasm,adenyl-nucleotide exchange factor activity,protein homodimerization activity,chaperone binding,protein folding,regulation of catalytic activity	GO:0005737,GO:0000774,GO:0042803,GO:0051087,GO:0006457,GO:0050790						COG0576	Molecular chaperone GrpE (heat shock protein)	O	Posttranslational modification, protein turnover, chaperones
gene_76|GeneMark.hmm|347_aa|-|76634|77677	unitig_0|quiver	76634	77677	MULTISPECIES: heat-inducible transcriptional repressor HrcA	hrcA	DNA binding,transcription, DNA-templated,negative regulation of transcription, DNA-templated	GO:0003677,GO:0006351,GO:0045892						COG1420	Transcriptional regulator of heat shock gene	K	Transcription
gene_77|GeneMark.hmm|236_aa|-|78101|78811	unitig_0|quiver	78101	78811	alpha-acetolactate decarboxylase	FD24_GL001463	acetolactate decarboxylase activity,acetoin biosynthetic process	GO:0047605,GO:0045151	EC:4.1.1.5	Acetolactate decarboxylase				COG3527	Alpha-acetolactate decarboxylase	Q	Secondary metabolites biosynthesis, transport and catabolism
gene_78|GeneMark.hmm|332_aa|-|78815|79813	unitig_0|quiver	78815	79813	bifunctional riboflavin kinase/FMN adenylyltransferase	FD24_GL001464	FMN adenylyltransferase activity,ATP binding,riboflavin kinase activity,FAD biosynthetic process,riboflavin biosynthetic process,FMN biosynthetic process,phosphorylation	GO:0003919,GO:0005524,GO:0008531,GO:0006747,GO:0009231,GO:0009398,GO:0016310	EC:2.7.1.26,EC:2.7.7.2	Riboflavin kinase,FAD synthetase				COG0196	FAD synthase	H	Coenzyme transport and metabolism
gene_79|GeneMark.hmm|307_aa|-|79826|80749	unitig_0|quiver	79826	80749	tRNA pseudouridine(55) synthase	truB	RNA binding,pseudouridine synthase activity,tRNA pseudouridine synthesis	GO:0003723,GO:0009982,GO:0031119	EC:5.4.99.12	tRNA pseudouridine(38-40) synthase				COG0130	Pseudouridine synthase	J	Translation, ribosomal structure and biogenesis
gene_80|GeneMark.hmm|175_aa|-|82066|82593	unitig_0|quiver	82066	82593	shikimate kinase (sk)	aroK	cytoplasm,magnesium ion binding,shikimate kinase activity,ATP binding,aromatic amino acid family biosynthetic process,chorismate biosynthetic process,phosphorylation	GO:0005737,GO:0000287,GO:0004765,GO:0005524,GO:0009073,GO:0009423,GO:0016310	EC:2.7.1.71	Shikimate kinase				COG0703	Shikimate kinase	E	Amino acid transport and metabolism
gene_81|GeneMark.hmm|365_aa|-|82597|83694	unitig_0|quiver	82597	83694	prephenate dehydrogenase	FD24_GL001468	prephenate dehydrogenase (NADP+) activity,prephenate dehydrogenase (NAD+) activity,amino acid binding,tyrosine biosynthetic process,oxidation-reduction process	GO:0004665,GO:0008977,GO:0016597,GO:0006571,GO:0055114	EC:1.3.1.12,EC:1.3.1.13	Prephenate dehydrogenase,Prephenate dehydrogenase (NADP(+))				COG0287	Prephenate dehydrogenase	E	Amino acid transport and metabolism
gene_82|GeneMark.hmm|434_aa|-|83691|84995	unitig_0|quiver	83691	84995	3-phosphoshikimate 1-carboxyvinyltransferase	aroA	cytoplasm,3-phosphoshikimate 1-carboxyvinyltransferase activity,aromatic amino acid family biosynthetic process,chorismate biosynthetic process	GO:0005737,GO:0003866,GO:0009073,GO:0009423	EC:2.5.1.19	3-phosphoshikimate 1-carboxyvinyltransferase				COG0128	5-enolpyruvylshikimate-3-phosphate synthase	E	Amino acid transport and metabolism
gene_83|GeneMark.hmm|175_aa|-|84998|85525	unitig_0|quiver	84998	85525	hypothetical protein
gene_84|GeneMark.hmm|389_aa|-|85535|86704	unitig_0|quiver	85535	86704	chorismate synthase	aroC	chorismate synthase activity,aromatic amino acid family biosynthetic process,chorismate biosynthetic process	GO:0004107,GO:0009073,GO:0009423	EC:4.2.3.5	Chorismate synthase				COG0082	Chorismate synthase	E	Amino acid transport and metabolism
gene_85|GeneMark.hmm|483_aa|-|86697|88148	unitig_0|quiver	86697	88148	MFS transporter	FD24_GL001472	integral component of membrane,transporter activity,chorismate metabolic process,transmembrane transport	GO:0016021,GO:0005215,GO:0046417,GO:0055085						COG2814	Arabinose efflux permease	G	Carbohydrate transport and metabolism
gene_86|GeneMark.hmm|420_aa|+|89400|90662	unitig_0|quiver	89400	90662	ISL3 family transposase									COG3464	Transposase and inactivated derivatives	L	Replication, recombination and repair
gene_87|GeneMark.hmm|117_aa|-|90763|91116	unitig_0|quiver	90763	91116	MULTISPECIES: ribosome-binding factor A	rbfA	cytoplasm,rRNA processing	GO:0005737,GO:0006364						COG0858	Ribosome-binding factor A	J	Translation, ribosomal structure and biogenesis
gene_88|GeneMark.hmm|863_aa|-|91139|93730	unitig_0|quiver	91139	93730	translation initiation factor IF-2	infB	cytoplasm,translation initiation factor activity,GTPase activity,GTP binding,translational initiation	GO:0005737,GO:0003743,GO:0003924,GO:0005525,GO:0006413	EC:3.6.1.15	Nucleoside-triphosphate phosphatase				COG5048	FOG: Zn-finger	R	General function prediction only
gene_89|GeneMark.hmm|101_aa|-|93745|94050	unitig_0|quiver	93745	94050	MULTISPECIES: hypothetical protein	LPE_00090	ribosome	GO:0005840						COG1358	Ribosomal protein HS6-type (S12/L30/L7a)	J	Translation, ribosomal structure and biogenesis
gene_90|GeneMark.hmm|99_aa|-|94040|94339	unitig_0|quiver	94040	94339	DNA-binding protein									COG2740	Predicted nucleic-acid-binding protein implicated in transcription termination	K	Transcription
gene_91|GeneMark.hmm|420_aa|-|94381|95643	unitig_0|quiver	94381	95643	transcription termination/antitermination protein NusA	nusA	cytoplasm,transcription factor activity, sequence-specific DNA binding,RNA binding,DNA-templated transcription, termination,transcription antitermination	GO:0005737,GO:0003700,GO:0003723,GO:0006353,GO:0031564						COG0195	Transcription elongation factor	K	Transcription
gene_92|GeneMark.hmm|158_aa|-|95664|96140	unitig_0|quiver	95664	96140	ribosome maturation factor RimP	rimP	cytoplasm,ribosomal small subunit biogenesis	GO:0005737,GO:0042274						COG0779	Uncharacterized protein conserved in bacteria	S	Function unknown
gene_93|GeneMark.hmm|39_aa|+|96485|96604	unitig_0|quiver	96485	96604	hypothetical protein N692_11255
gene_94|GeneMark.hmm|1437_aa|-|96655|100968	unitig_0|quiver	96655	100968	DNA polymerase III subunit alpha	polC	cytoplasm,DNA binding,DNA-directed DNA polymerase activity,3'-5' exonuclease activity,DNA-dependent DNA replication,DNA biosynthetic process,nucleic acid phosphodiester bond hydrolysis	GO:0005737,GO:0003677,GO:0003887,GO:0008408,GO:0006261,GO:0071897,GO:0090305	EC:2.7.7.7	DNA-directed DNA polymerase				COG2176	DNA polymerase III, alpha subunit (gram-positive type)	L	Replication, recombination and repair
gene_95|GeneMark.hmm|569_aa|-|101343|103052	unitig_0|quiver	101343	103052	MULTISPECIES: proline--tRNA ligase	proS	cytoplasm,aminoacyl-tRNA editing activity,proline-tRNA ligase activity,ATP binding,prolyl-tRNA aminoacylation,regulation of translational fidelity	GO:0005737,GO:0002161,GO:0004827,GO:0005524,GO:0006433,GO:0006450	EC:6.1.1.15,EC:3.1.1.1	Proline--tRNA ligase,Carboxylesterase				COG0442	Prolyl-tRNA synthetase	J	Translation, ribosomal structure and biogenesis
gene_96|GeneMark.hmm|425_aa|-|103091|104368	unitig_0|quiver	103091	104368	RIP metalloprotease RseP	LPE_00084	plasma membrane,integral component of membrane,metalloendopeptidase activity,metal ion binding,proteolysis	GO:0005886,GO:0016021,GO:0004222,GO:0046872,GO:0006508	EC:3.4.24	Acting on peptide bonds (peptidases)				COG0750	Predicted membrane-associated Zn-dependent proteases 1	M	Cell wall/membrane/envelope biogenesis
gene_97|GeneMark.hmm|261_aa|-|104405|105190	unitig_0|quiver	104405	105190	phosphatidate cytidylyltransferase	FD24_GL001483	integral component of membrane,phosphatidate cytidylyltransferase activity,CDP-diacylglycerol biosynthetic process	GO:0016021,GO:0004605,GO:0016024	EC:2.7.7.41	Phosphatidate cytidylyltransferase				COG0575	CDP-diglyceride synthetase	I	Lipid transport and metabolism
gene_98|GeneMark.hmm|259_aa|-|105206|105985	unitig_0|quiver	105206	105985	isoprenyl transferase	LPE_00082	magnesium ion binding,prenyltransferase activity	GO:0000287,GO:0004659						COG0020	Undecaprenyl pyrophosphate synthase	I	Lipid transport and metabolism
gene_99|GeneMark.hmm|187_aa|-|106105|106668	unitig_0|quiver	106105	106668	MULTISPECIES: ribosome-recycling factor	rrf	cytoplasm,translational termination	GO:0005737,GO:0006415						COG0233	Ribosome recycling factor	J	Translation, ribosomal structure and biogenesis
gene_100|GeneMark.hmm|240_aa|-|106670|107392	unitig_0|quiver	106670	107392	MULTISPECIES: UMP kinase	LPE_00080	cytoplasm,ATP binding,UMP kinase activity,'de novo' CTP biosynthetic process,nucleotide phosphorylation	GO:0005737,GO:0005524,GO:0033862,GO:0044210,GO:0046939	EC:2.7.4.22	UMP kinase				COG0528	Uridylate kinase	F	Nucleotide transport and metabolism
gene_101|GeneMark.hmm|292_aa|-|107593|108471	unitig_0|quiver	107593	108471	MULTISPECIES: elongation factor Ts	tsf	cytoplasm,translation elongation factor activity,translational elongation	GO:0005737,GO:0003746,GO:0006414						COG0264	Translation elongation factor Ts	J	Translation, ribosomal structure and biogenesis
gene_102|GeneMark.hmm|267_aa|-|108574|109377	unitig_0|quiver	108574	109377	MULTISPECIES: 30S ribosomal protein S2	rpsB	small ribosomal subunit,structural constituent of ribosome,translation	GO:0015935,GO:0003735,GO:0006412						COG0052	Ribosomal protein S2	J	Translation, ribosomal structure and biogenesis
gene_103|GeneMark.hmm|240_aa|+|109601|110323	unitig_0|quiver	109601	110323	HAD family hydrolase	LPE_00077	hydrolase activity,metabolic process	GO:0016787,GO:0008152						COG1011	Predicted hydrolase (HAD superfamily)	R	General function prediction only
gene_104|GeneMark.hmm|65_aa|-|111280|111477	unitig_0|quiver	111280	111477	hypothetical protein	FD24_GL001491	integral component of membrane	GO:0016021
gene_105|GeneMark.hmm|332_aa|-|112631|113629	unitig_0|quiver	112631	113629	lactate dehydrogenase	LPE_00076	D-lactate dehydrogenase activity,NAD binding,oxidation-reduction process	GO:0008720,GO:0051287,GO:0055114	EC:1.1.1.28	D-lactate dehydrogenase				COG1052	Lactate dehydrogenase and related dehydrogenases	CHR	Multiple classes
gene_106|GeneMark.hmm|181_aa|-|113714|114259	unitig_0|quiver	113714	114259	hypothetical protein FD24_GL001494									COG2827	Predicted endonuclease containing a URI domain	L	Replication, recombination and repair
gene_107|GeneMark.hmm|253_aa|-|114240|115001	unitig_0|quiver	114240	115001	methyltransferase	LPE_00073	nucleic acid binding,methyltransferase activity,methylation	GO:0003676,GO:0008168,GO:0032259						COG4123	Predicted O-methyltransferase	R	General function prediction only
gene_108|GeneMark.hmm|209_aa|+|115113|115742	unitig_0|quiver	115113	115742	1-acyl-sn-glycerol-3-phosphate acyltransferase	FD24_GL001496	transferase activity, transferring acyl groups,metabolic process	GO:0016746,GO:0008152						COG0204	1-acyl-sn-glycerol-3-phosphate acyltransferase	I	Lipid transport and metabolism
gene_109|GeneMark.hmm|76_aa|-|115799|116029	unitig_0|quiver	115799	116029	MULTISPECIES: hypothetical protein	LPE_00071	plasma membrane,integral component of membrane	GO:0005886,GO:0016021						COG3763	Uncharacterized protein conserved in bacteria	S	Function unknown
gene_110|GeneMark.hmm|90_aa|-|116133|116405	unitig_0|quiver	116133	116405	hypothetical protein, DUF896 family	FD24_GL001498	cytoplasm	GO:0005737						COG4224	Uncharacterized protein conserved in bacteria	S	Function unknown
gene_111|GeneMark.hmm|210_aa|+|116522|117154	unitig_0|quiver	116522	117154	MULTISPECIES: repressor LexA	lexA	DNA binding,serine-type endopeptidase activity,DNA replication,DNA repair,transcription, DNA-templated,proteolysis,SOS response,negative regulation of transcription, DNA-templated	GO:0003677,GO:0004252,GO:0006260,GO:0006281,GO:0006351,GO:0006508,GO:0009432,GO:0045892	EC:3.4.21	Acting on peptide bonds (peptidases)				COG1974	SOS-response transcriptional repressors (RecA-mediated autopeptidases)	KT	Multiple classes
gene_112|GeneMark.hmm|210_aa|+|117429|118061	unitig_0|quiver	117429	118061	hypothetical protein	FD24_GL001500	integral component of membrane	GO:0016021
gene_113|GeneMark.hmm|389_aa|-|118109|119278	unitig_0|quiver	118109	119278	hydroxymethylglutaryl-CoA synthase	LPE_00067	hydroxymethylglutaryl-CoA synthase activity,isoprenoid biosynthetic process	GO:0004421,GO:0008299	EC:2.3.3.10	Hydroxymethylglutaryl-CoA synthase				COG3425	3-hydroxy-3-methylglutaryl CoA synthase	I	Lipid transport and metabolism
gene_114|GeneMark.hmm|130_aa|-|119315|119707	unitig_0|quiver	119315	119707	hypothetical protein
gene_115|GeneMark.hmm|131_aa|+|119880|120275	unitig_0|quiver	119880	120275	hypothetical protein
gene_116|GeneMark.hmm|33_aa|+|120430|120531	unitig_0|quiver	120430	120531	-
gene_117|GeneMark.hmm|313_aa|+|120715|121656	unitig_0|quiver	120715	121656	glycosyltransferase	LPE_00065	integral component of membrane,transferase activity, transferring glycosyl groups	GO:0016021,GO:0016757						COG0463	Glycosyltransferases involved in cell wall biogenesis	M	Cell wall/membrane/envelope biogenesis
gene_118|GeneMark.hmm|90_aa|-|121787|122059	unitig_0|quiver	121787	122059	hypothetical protein FD24_GL001506
gene_119|GeneMark.hmm|166_aa|-|122217|122717	unitig_0|quiver	122217	122717	cysteine hydrolase	LPE_00064	catalytic activity,metabolic process	GO:0003824,GO:0008152						COG1335	Amidases related to nicotinamidase	Q	Secondary metabolites biosynthesis, transport and catabolism
gene_120|GeneMark.hmm|53_aa|-|123262|123423	unitig_0|quiver	123262	123423	hypothetical protein
gene_121|GeneMark.hmm|166_aa|+|124785|125285	unitig_0|quiver	124785	125285	hypothetical protein
gene_122|GeneMark.hmm|38_aa|+|126450|126566	unitig_0|quiver	126450	126566	hypothetical protein N692_06410
gene_123|GeneMark.hmm|69_aa|-|126900|127109	unitig_0|quiver	126900	127109	hypothetical protein
gene_124|GeneMark.hmm|115_aa|+|127472|127819	unitig_0|quiver	127472	127819	MULTISPECIES: hypothetical protein									COG0393	Uncharacterized conserved protein	S	Function unknown
gene_125|GeneMark.hmm|403_aa|-|127922|129133	unitig_0|quiver	127922	129133	MFS transporter	LPE_00061	integral component of membrane,transmembrane transport	GO:0016021,GO:0055085
gene_126|GeneMark.hmm|194_aa|+|129250|129834	unitig_0|quiver	129250	129834	transcriptional regulator
gene_127|GeneMark.hmm|172_aa|-|129966|130484	unitig_0|quiver	129966	130484	adenine phosphoribosyltransferase	apt	cytoplasm,adenine phosphoribosyltransferase activity,adenine salvage,AMP salvage	GO:0005737,GO:0003999,GO:0006168,GO:0044209	EC:2.4.2.7	Adenine phosphoribosyltransferase				COG0503	Adenine/guanine phosphoribosyltransferases and related PRPP-binding proteins	F	Nucleotide transport and metabolism
gene_128|GeneMark.hmm|778_aa|-|130503|132839	unitig_0|quiver	130503	132839	single-stranded-DNA-specific exonuclease RecJ	LPE_00058	nucleic acid binding,5'-3' exonuclease activity,DNA repair,DNA recombination,nucleic acid phosphodiester bond hydrolysis	GO:0003676,GO:0008409,GO:0006281,GO:0006310,GO:0090305						COG4199	Uncharacterized protein conserved in bacteria	S	Function unknown
gene_129|GeneMark.hmm|116_aa|-|132861|133211	unitig_0|quiver	132861	133211	hypothetical protein	FD24_GL001518	integral component of plasma membrane	GO:0005887						COG5416	Uncharacterized integral membrane protein	S	Function unknown
gene_130|GeneMark.hmm|263_aa|-|133224|134015	unitig_0|quiver	133224	134015	NAD(P)-dependent oxidoreductase									COG0300	Short-chain dehydrogenases of various substrate specificities	R	General function prediction only
gene_131|GeneMark.hmm|311_aa|-|134024|134959	unitig_0|quiver	134024	134959	ribonuclease Z	rnz	zinc ion binding,3'-tRNA processing endoribonuclease activity,tRNA 3'-trailer cleavage, endonucleolytic	GO:0008270,GO:0042781,GO:0034414	EC:3.1.30,EC:3.1.26	Acting on ester bonds,Acting on ester bonds				COG1234	Metal-dependent hydrolases of the beta-lactamase superfamily III	R	General function prediction only
gene_132|GeneMark.hmm|94_aa|+|135769|136053	unitig_0|quiver	135769	136053	putative uncharacterized protein
gene_133|GeneMark.hmm|431_aa|-|136224|137519	unitig_0|quiver	136224	137519	GTPase CgtA	obg	cytoplasm,magnesium ion binding,GTPase activity,GTP binding,ribosome biogenesis	GO:0005737,GO:0000287,GO:0003924,GO:0005525,GO:0042254	EC:3.6.1.15	Nucleoside-triphosphate phosphatase				COG0536	Predicted GTPase	R	General function prediction only
gene_134|GeneMark.hmm|251_aa|+|137768|138523	unitig_0|quiver	137768	138523	DeoR family transcriptional regulator	LPE_00052	intracellular,DNA binding,transcription factor activity, sequence-specific DNA binding,transcription, DNA-templated,regulation of transcription, DNA-templated	GO:0005622,GO:0003677,GO:0003700,GO:0006351,GO:0006355						COG1349	Transcriptional regulators of sugar metabolism	KG	Multiple classes
gene_135|GeneMark.hmm|305_aa|+|138520|139437	unitig_0|quiver	138520	139437	1-phosphofructokinase	LPE_00051	ATP binding,1-phosphofructokinase activity,tagatose-6-phosphate kinase activity,lactose metabolic process,carbohydrate phosphorylation,D-tagatose 6-phosphate catabolic process	GO:0005524,GO:0008662,GO:0009024,GO:0005988,GO:0046835,GO:2001059	EC:2.7.1.144,EC:2.7.1.56	Tagatose-6-phosphate kinase,1-phosphofructokinase				COG1105	Fructose-1-phosphate kinase and related fructose-6-phosphate kinase (PfkB)	G	Carbohydrate transport and metabolism
gene_136|GeneMark.hmm|654_aa|+|139459|141423	unitig_0|quiver	139459	141423	PTS fructose transporter subunit IIC	LPE_00050	plasma membrane,integral component of membrane,sugar:proton symporter activity,protein-N(PI)-phosphohistidine-fructose phosphotransferase system transporter activity,D-glucosamine PTS permease activity,phosphoenolpyruvate-dependent sugar phosphotransferase system,fructose transport,proton transport,carbohydrate transmembrane transport	GO:0005886,GO:0016021,GO:0005351,GO:0022877,GO:0103111,GO:0009401,GO:0015755,GO:0015992,GO:0034219	EC:2.7.1.69	Transferring phosphorus-containing groups				COG1445	Phosphotransferase system fructose-specific component IIB	G	Carbohydrate transport and metabolism
gene_137|GeneMark.hmm|440_aa|+|141555|142877	unitig_0|quiver	141555	142877	metallophosphoesterase	FD24_GL001527	hydrolase activity	GO:0016787						COG1409	Predicted phosphohydrolases	R	General function prediction only
gene_138|GeneMark.hmm|481_aa|-|142964|144409	unitig_0|quiver	142964	144409	flippase	LPE_00048	integral component of membrane	GO:0016021						COG2244	Membrane protein involved in the export of O-antigen and teichoic acid	R	General function prediction only
gene_139|GeneMark.hmm|316_aa|-|144664|145614	unitig_0|quiver	144664	145614	glycosyl transferase family 2	LPE_00047	transferase activity	GO:0016740						COG0463	Glycosyltransferases involved in cell wall biogenesis	M	Cell wall/membrane/envelope biogenesis
gene_140|GeneMark.hmm|424_aa|-|145599|146873	unitig_0|quiver	145599	146873	hypothetical protein	FD24_GL001530	integral component of membrane	GO:0016021
gene_141|GeneMark.hmm|346_aa|-|146857|147897	unitig_0|quiver	146857	147897	glycosyl transferase family 1	FD24_GL001531	transferase activity	GO:0016740						COG0438	Glycosyltransferase	M	Cell wall/membrane/envelope biogenesis
gene_142|GeneMark.hmm|363_aa|-|147914|149005	unitig_0|quiver	147914	149005	glycosyltransferase family 1 protein	FD24_GL001532	transferase activity	GO:0016740						COG0438	Glycosyltransferase	M	Cell wall/membrane/envelope biogenesis
gene_143|GeneMark.hmm|221_aa|-|149006|149671	unitig_0|quiver	149006	149671	sugar transferase	FD24_GL001533	integral component of membrane,transferase activity	GO:0016021,GO:0016740						COG2148	Sugar transferases involved in lipopolysaccharide synthesis	M	Cell wall/membrane/envelope biogenesis
gene_144|GeneMark.hmm|311_aa|-|149664|150599	unitig_0|quiver	149664	150599	epimerase	FD24_GL001534	UDP-glucose 4-epimerase activity,coenzyme binding	GO:0003978,GO:0050662	EC:5.1.3.2	UDP-glucose 4-epimerase				COG0451	Nucleoside-diphosphate-sugar epimerases	MG	Multiple classes
gene_145|GeneMark.hmm|259_aa|-|150615|151394	unitig_0|quiver	150615	151394	tyrosine protein phosphatase	LPE_00041	protein tyrosine phosphatase activity,manganese ion binding,peptidyl-tyrosine dephosphorylation	GO:0004725,GO:0030145,GO:0035335	EC:3.1.3.16,EC:3.1.3.48,EC:3.1.3.41	Protein-serine/threonine phosphatase,Protein-tyrosine-phosphatase,4-nitrophenylphosphatase				COG4464	Capsular polysaccharide biosynthesis protein	GM	Multiple classes
gene_146|GeneMark.hmm|238_aa|-|151375|152091	unitig_0|quiver	151375	152091	exopolysaccharide biosynthesis protein	LPE_00040	extracellular polysaccharide biosynthetic process	GO:0045226						COG0489	ATPases involved in chromosome partitioning	D	Cell cycle control, cell division, chromosome partitioning
gene_147|GeneMark.hmm|251_aa|-|152106|152861	unitig_0|quiver	152106	152861	polysaccharide biosynthesis protein	LPE_00039	integral component of membrane,lipopolysaccharide biosynthetic process	GO:0016021,GO:0009103						COG3944	Capsular polysaccharide biosynthesis protein	M	Cell wall/membrane/envelope biogenesis
gene_148|GeneMark.hmm|604_aa|-|153266|155080	unitig_0|quiver	153266	155080	excinuclease ABC subunit C	uvrC	cytoplasm,excinuclease repair complex,DNA binding,excinuclease ABC activity,nucleotide-excision repair,SOS response,nucleic acid phosphodiester bond hydrolysis	GO:0005737,GO:0009380,GO:0003677,GO:0009381,GO:0006289,GO:0009432,GO:0090305						COG0322	Nuclease subunit of the excinuclease complex	L	Replication, recombination and repair
gene_149|GeneMark.hmm|56_aa|-|155197|155367	unitig_0|quiver	155197	155367	hypothetical protein FD24_GL001539
gene_150|GeneMark.hmm|246_aa|-|155461|156201	unitig_0|quiver	155461	156201	amino acid ABC transporter ATP-binding protein	FD24_GL001540	ATP binding,amino acid-transporting ATPase activity,amino acid transmembrane transport	GO:0005524,GO:0015424,GO:0003333	EC:3.6.1.3,EC:3.6.1.15	Adenosinetriphosphatase,Nucleoside-triphosphate phosphatase				COG1126	ABC-type polar amino acid transport system, ATPase component	E	Amino acid transport and metabolism
gene_151|GeneMark.hmm|491_aa|-|156194|157669	unitig_0|quiver	156194	157669	glutamine ABC transporter, substrate binding and permease protein	LPENT_03001	plasma membrane,integral component of membrane,transporter activity,transport	GO:0005886,GO:0016021,GO:0005215,GO:0006810						COG0834	ABC-type amino acid transport/signal transduction systems, periplasmic component/domain	ET	Multiple classes
gene_152|GeneMark.hmm|56_aa|+|157875|158045	unitig_0|quiver	157875	158045	hypothetical protein
gene_153|GeneMark.hmm|135_aa|-|158106|158513	unitig_0|quiver	158106	158513	putative uncharacterized protein
gene_154|GeneMark.hmm|98_aa|-|158728|159024	unitig_0|quiver	158728	159024	MULTISPECIES: nucleotide pyrophosphohydrolase	KCA1_1793	hydrolase activity	GO:0016787						COG1694	Predicted pyrophosphatase	R	General function prediction only
gene_155|GeneMark.hmm|197_aa|-|159026|159619	unitig_0|quiver	159026	159619	GTP-binding protein	engB	magnesium ion binding,GTPase activity,GTP binding,cell cycle,cell division	GO:0000287,GO:0003924,GO:0005525,GO:0007049,GO:0051301	EC:3.6.1.15	Nucleoside-triphosphate phosphatase				COG0218	Predicted GTPase	R	General function prediction only
gene_156|GeneMark.hmm|422_aa|-|159784|161052	unitig_0|quiver	159784	161052	ATP-dependent Clp protease ATP-binding subunit ClpX	clpX	ATP binding,peptidase activity,zinc ion binding,protein dimerization activity,unfolded protein binding,protein folding,proteolysis	GO:0005524,GO:0008233,GO:0008270,GO:0046983,GO:0051082,GO:0006457,GO:0006508						COG1219	ATP-dependent protease Clp, ATPase subunit	O	Posttranslational modification, protein turnover, chaperones
gene_157|GeneMark.hmm|444_aa|-|161332|162666	unitig_0|quiver	161332	162666	MULTISPECIES: trigger factor	tig	cytoplasm,peptidyl-prolyl cis-trans isomerase activity,protein peptidyl-prolyl isomerization,protein folding,cell cycle,protein transport,cell division	GO:0005737,GO:0003755,GO:0000413,GO:0006457,GO:0007049,GO:0015031,GO:0051301	EC:5.2.1.8	Peptidylprolyl isomerase				COG0544	FKBP-type peptidyl-prolyl cis-trans isomerase (trigger factor)	O	Posttranslational modification, protein turnover, chaperones
gene_158|GeneMark.hmm|395_aa|-|162869|164056	unitig_0|quiver	162869	164056	elongation factor Tu	tuf	cytoplasm,translation elongation factor activity,GTPase activity,GTP binding,translational elongation	GO:0005737,GO:0003746,GO:0003924,GO:0005525,GO:0006414	EC:3.6.1.15	Nucleoside-triphosphate phosphatase				COG0050	GTPases - translation elongation factors	J	Translation, ribosomal structure and biogenesis
gene_159|GeneMark.hmm|304_aa|-|164270|165184	unitig_0|quiver	164270	165184	hypothetical protein
gene_160|GeneMark.hmm|574_aa|-|165279|167003	unitig_0|quiver	165279	167003	RNase J family beta-CASP ribonuclease	LPENT_03010	cytoplasm,RNA binding,endoribonuclease activity,5'-3' exoribonuclease activity,zinc ion binding,rRNA processing,RNA phosphodiester bond hydrolysis, endonucleolytic,RNA phosphodiester bond hydrolysis, exonucleolytic	GO:0005737,GO:0003723,GO:0004521,GO:0004534,GO:0008270,GO:0006364,GO:0090502,GO:0090503	EC:3.1.13,EC:3.1.15	Acting on ester bonds,Acting on ester bonds				COG0595	Predicted hydrolase of the metallo-beta-lactamase superfamily	R	General function prediction only
gene_161|GeneMark.hmm|290_aa|-|167023|167895	unitig_0|quiver	167023	167895	MULTISPECIES: 4-hydroxy-tetrahydrodipicolinate synthase	dapA1	cytoplasm,4-hydroxy-tetrahydrodipicolinate synthase,lysine biosynthetic process via diaminopimelate,diaminopimelate biosynthetic process	GO:0005737,GO:0008840,GO:0009089,GO:0019877	EC:4.3.3.7	4-hydroxy-tetrahydrodipicolinate synthase				COG0329	Dihydrodipicolinate synthase/N-acetylneuraminate lyase	EM	Multiple classes
gene_162|GeneMark.hmm|400_aa|-|168015|169217	unitig_0|quiver	168015	169217	MFS transporter	LPE_02292	integral component of membrane,transmembrane transport	GO:0016021,GO:0055085						COG2814	Arabinose efflux permease	G	Carbohydrate transport and metabolism
gene_163|GeneMark.hmm|89_aa|-|169352|169621	unitig_0|quiver	169352	169621	MULTISPECIES: 30S ribosomal protein S15	rpsO	ribosome,structural constituent of ribosome,rRNA binding,translation	GO:0005840,GO:0003735,GO:0019843,GO:0006412						COG0184	Ribosomal protein S15P/S13E	J	Translation, ribosomal structure and biogenesis
gene_164|GeneMark.hmm|84_aa|+|170016|170270	unitig_0|quiver	170016	170270	MULTISPECIES: 30S ribosomal protein S20	rpsT	ribosome,structural constituent of ribosome,rRNA binding,translation	GO:0005840,GO:0003735,GO:0019843,GO:0006412						COG0268	Ribosomal protein S20	J	Translation, ribosomal structure and biogenesis
gene_165|GeneMark.hmm|332_aa|-|170424|171422	unitig_0|quiver	170424	171422	DNA polymerase III subunit delta									COG1466	DNA polymerase III, delta subunit	L	Replication, recombination and repair
gene_166|GeneMark.hmm|718_aa|-|171439|173595	unitig_0|quiver	171439	173595	DNA internalization-related competence protein ComEC/Rec2	FD24_GL001556	integral component of membrane,establishment of competence for transformation	GO:0016021,GO:0030420						COG0658	Predicted membrane metal-binding protein	R	General function prediction only
gene_167|GeneMark.hmm|161_aa|-|173731|174216	unitig_0|quiver	173731	174216	DCMP deaminase	LPENT_03018	dCMP deaminase activity,zinc ion binding,pyrimidine nucleotide metabolic process	GO:0004132,GO:0008270,GO:0006220	EC:3.5.4.12	dCMP deaminase				COG2131	Deoxycytidylate deaminase	F	Nucleotide transport and metabolism
gene_168|GeneMark.hmm|250_aa|-|174271|175023	unitig_0|quiver	174271	175023	competence protein ComEA	LPE_02299	DNA binding,DNA repair	GO:0003677,GO:0006281						COG1555	DNA uptake protein and related DNA-binding proteins	L	Replication, recombination and repair
gene_169|GeneMark.hmm|349_aa|-|175121|176170	unitig_0|quiver	175121	176170	peptidase	LPE_02300	integral component of membrane,ATP-dependent peptidase activity,serine-type endopeptidase activity,ATP binding,proteolysis,protein catabolic process	GO:0016021,GO:0004176,GO:0004252,GO:0005524,GO:0006508,GO:0030163	EC:3.4.21,EC:3.6.1.3,EC:3.6.1.15	Acting on peptide bonds (peptidases),Adenosinetriphosphatase,Nucleoside-triphosphate phosphatase				COG3480	Predicted secreted protein containing a PDZ domain	T	Signal transduction mechanisms
gene_170|GeneMark.hmm|162_aa|-|176167|176655	unitig_0|quiver	176167	176655	pantetheine-phosphate adenylyltransferase	coaD	cytoplasm,pantetheine-phosphate adenylyltransferase activity,ATP binding,coenzyme A biosynthetic process	GO:0005737,GO:0004595,GO:0005524,GO:0015937	EC:2.7.7.3	Pantetheine-phosphate adenylyltransferase				COG0669	Phosphopantetheine adenylyltransferase	H	Coenzyme transport and metabolism
gene_171|GeneMark.hmm|187_aa|-|176658|177221	unitig_0|quiver	176658	177221	SAM-dependent methyltransferase	FD24_GL001561	nucleic acid binding,methyltransferase activity,rRNA methylation	GO:0003676,GO:0008168,GO:0031167						COG0742	N6-adenine-specific methylase	L	Replication, recombination and repair
gene_172|GeneMark.hmm|102_aa|-|177237|177545	unitig_0|quiver	177237	177545	hypothetical protein	LPENT_03023	cytoplasm	GO:0005737						COG4471	Uncharacterized protein conserved in bacteria	S	Function unknown
gene_173|GeneMark.hmm|1143_aa|-|178091|181522	unitig_0|quiver	178091	181522	pyruvate carboxylase	FD24_GL001563	DNA binding,biotin carboxylase activity,pyruvate carboxylase activity,ATP binding,biotin binding,metal ion binding,pyruvate metabolic process,gluconeogenesis	GO:0003677,GO:0004075,GO:0004736,GO:0005524,GO:0009374,GO:0046872,GO:0006090,GO:0006094	EC:6.4.1.1,EC:6.3.4.14	Pyruvate carboxylase,Biotin carboxylase				COG1038	Pyruvate carboxylase	C	Energy production and conversion
gene_174|GeneMark.hmm|388_aa|-|181553|182719	unitig_0|quiver	181553	182719	cell division protein FtsW	FD24_GL001564	integral component of membrane,cell cycle,cell division	GO:0016021,GO:0007049,GO:0051301						COG0772	Bacterial cell division membrane protein	D	Cell cycle control, cell division, chromosome partitioning
gene_175|GeneMark.hmm|82_aa|+|183313|183561	unitig_0|quiver	183313	183561	hypothetical protein
gene_176|GeneMark.hmm|533_aa|-|183812|185413	unitig_0|quiver	183812	185413	hypothetical protein	LPE_02307	integral component of membrane	GO:0016021
gene_177|GeneMark.hmm|451_aa|-|185481|186836	unitig_0|quiver	185481	186836	putative glycosyltransferase	LPE_02308	integral component of membrane,transferase activity	GO:0016021,GO:0016740						COG1215	Glycosyltransferases, probably involved in cell wall biogenesis	M	Cell wall/membrane/envelope biogenesis
gene_178|GeneMark.hmm|127_aa|-|186836|187219	unitig_0|quiver	186836	187219	integral membrane protein	FD24_GL001567	integral component of membrane	GO:0016021
gene_179|GeneMark.hmm|436_aa|-|187532|188842	unitig_0|quiver	187532	188842	Firmicu-CTERM sorting domain-containing protein	FD24_GL001568	integral component of membrane	GO:0016021						COG1429	Cobalamin biosynthesis protein CobN and related Mg-chelatases	H	Coenzyme transport and metabolism
gene_180|GeneMark.hmm|612_aa|-|189188|191026	unitig_0|quiver	189188	191026	GTP-binding protein TypA BipA	FD24_GL001569	GTPase activity,GTP binding	GO:0003924,GO:0005525	EC:3.6.1.15	Nucleoside-triphosphate phosphatase				COG1217	Predicted membrane GTPase involved in stress response	T	Signal transduction mechanisms
gene_181|GeneMark.hmm|257_aa|-|191216|191989	unitig_0|quiver	191216	191989	fructose 1,6-bisphosphatase	FD24_GL001570	inositol monophosphate 1-phosphatase activity,inositol monophosphate 3-phosphatase activity,inositol monophosphate 4-phosphatase activity,dephosphorylation,phosphatidylinositol phosphorylation	GO:0008934,GO:0052832,GO:0052833,GO:0016311,GO:0046854	EC:3.1.3.25,EC:3.1.3.41	Inositol-phosphate phosphatase,4-nitrophenylphosphatase				COG0483	Archaeal fructose-1,6-bisphosphatase and related enzymes of inositol monophosphatase family	G	Carbohydrate transport and metabolism
gene_182|GeneMark.hmm|95_aa|-|191999|192286	unitig_0|quiver	191999	192286	hypothetical protein									COG4476	Uncharacterized protein conserved in bacteria	S	Function unknown
gene_183|GeneMark.hmm|343_aa|-|192270|193301	unitig_0|quiver	192270	193301	malate lactate dehydrogenase	FD24_GL001572	oxidoreductase activity, acting on the CH-OH group of donors, NAD or NADP as acceptor,carbohydrate metabolic process,oxidation-reduction process	GO:0016616,GO:0005975,GO:0055114						COG0039	Malate/lactate dehydrogenases	C	Energy production and conversion
gene_184|GeneMark.hmm|470_aa|-|194588|196000	unitig_0|quiver	194588	196000	MULTISPECIES: dihydrolipoyl dehydrogenase	FD24_GL001574	cell,dihydrolipoyl dehydrogenase activity,flavin adenine dinucleotide binding,glycolytic process,cell redox homeostasis,oxidation-reduction process	GO:0005623,GO:0004148,GO:0050660,GO:0006096,GO:0045454,GO:0055114	EC:1.8.1.4	Dihydrolipoyl dehydrogenase				COG1249	Pyruvate/2-oxoglutarate dehydrogenase complex, dihydrolipoamide dehydrogenase (E3) component, and related enzymes	C	Energy production and conversion
gene_185|GeneMark.hmm|439_aa|-|196008|197327	unitig_0|quiver	196008	197327	branched-chain alpha-keto acid dehydrogenase subunit E2	LPE_02317	dihydrolipoyllysine-residue acetyltransferase activity,metabolic process	GO:0004742,GO:0008152	EC:2.3.1.12	Dihydrolipoyllysine-residue acetyltransferase				COG0508	Pyruvate/2-oxoglutarate dehydrogenase complex, dihydrolipoamide acyltransferase (E2) component, and related enzymes	C	Energy production and conversion
gene_186|GeneMark.hmm|325_aa|-|197385|198362	unitig_0|quiver	197385	198362	MULTISPECIES: alpha-ketoacid dehydrogenase subunit beta	LPE_02318	pyruvate dehydrogenase (acetyl-transferring) activity,oxidation-reduction process	GO:0004739,GO:0055114	EC:1.2.4.1	Pyruvate dehydrogenase (acetyl-transferring)				COG0022	Pyruvate/2-oxoglutarate dehydrogenase complex, dehydrogenase (E1) component, eukaryotic type, beta subunit	C	Energy production and conversion
gene_187|GeneMark.hmm|370_aa|-|198364|199476	unitig_0|quiver	198364	199476	pyruvate dehydrogenase (acetyl-transferring) E1 component subunit alpha	LPE_02319	pyruvate dehydrogenase (acetyl-transferring) activity,oxidation-reduction process	GO:0004739,GO:0055114	EC:1.2.4.1	Pyruvate dehydrogenase (acetyl-transferring)				COG1071	Pyruvate/2-oxoglutarate dehydrogenase complex, dehydrogenase (E1) component, eukaryotic type, alpha subunit	C	Energy production and conversion
gene_188|GeneMark.hmm|186_aa|+|199760|200320	unitig_0|quiver	199760	200320	peptide deformylase (pdf)	def	iron ion binding,peptide deformylase activity,translation	GO:0005506,GO:0042586,GO:0006412	EC:3.5.1.88	Peptide deformylase				COG0242	N-formylmethionyl-tRNA deformylase	J	Translation, ribosomal structure and biogenesis
gene_189|GeneMark.hmm|168_aa|-|200353|200859	unitig_0|quiver	200353	200859	hypothetical protein	FD24_GL001579	integral component of membrane	GO:0016021
gene_190|GeneMark.hmm|72_aa|+|201142|201360	unitig_0|quiver	201142	201360	MULTISPECIES: hypothetical protein									COG5503	Uncharacterized conserved small protein	S	Function unknown
gene_191|GeneMark.hmm|558_aa|+|201357|203033	unitig_0|quiver	201357	203033	MULTISPECIES: ribonuclease J	FD24_GL001581	cytoplasm,RNA binding,endoribonuclease activity,5'-3' exoribonuclease activity,zinc ion binding,rRNA processing,RNA phosphodiester bond hydrolysis, endonucleolytic,RNA phosphodiester bond hydrolysis, exonucleolytic	GO:0005737,GO:0003723,GO:0004521,GO:0004534,GO:0008270,GO:0006364,GO:0090502,GO:0090503	EC:3.1.13,EC:3.1.15	Acting on ester bonds,Acting on ester bonds				COG0595	Predicted hydrolase of the metallo-beta-lactamase superfamily	R	General function prediction only
gene_192|GeneMark.hmm|319_aa|+|203096|204055	unitig_0|quiver	203096	204055	DeoR family transcriptional regulator	FD24_GL001582	ATP binding,kinase activity,phosphorylation	GO:0005524,GO:0016301,GO:0016310						COG1597	Sphingosine kinase and enzymes related to eukaryotic diacylglycerol kinase	IR	Multiple classes
gene_193|GeneMark.hmm|67_aa|-|205173|205376	unitig_0|quiver	205173	205376	MULTISPECIES: hypothetical protein
gene_194|GeneMark.hmm|492_aa|-|205539|207017	unitig_0|quiver	205539	207017	peptidoglycan endopeptidase									COG1388	FOG: LysM repeat	M	Cell wall/membrane/envelope biogenesis
gene_195|GeneMark.hmm|321_aa|-|207372|208337	unitig_0|quiver	207372	208337	ribose-phosphate pyrophosphokinase	prs	cytoplasm,magnesium ion binding,ribose phosphate diphosphokinase activity,ATP binding,kinase activity,5-phosphoribose 1-diphosphate biosynthetic process,ribonucleoside monophosphate biosynthetic process,nucleotide biosynthetic process,phosphorylation	GO:0005737,GO:0000287,GO:0004749,GO:0005524,GO:0016301,GO:0006015,GO:0009156,GO:0009165,GO:0016310	EC:2.7.6.1	Ribose-phosphate diphosphokinase				COG0462	Phosphoribosylpyrophosphate synthetase	FE	Multiple classes
gene_196|GeneMark.hmm|869_aa|-|208551|211160	unitig_0|quiver	208551	211160	exodeoxyribonuclease V subunit alpha	recD2	DNA binding,ATP binding,ATP-dependent 5'-3' DNA helicase activity,DNA duplex unwinding	GO:0003677,GO:0005524,GO:0043141,GO:0032508	EC:3.6.1.3,EC:3.6.1.15	Adenosinetriphosphatase,Nucleoside-triphosphate phosphatase				COG0507	ATP-dependent exoDNAse (exonuclease V), alpha subunit - helicase superfamily I member	L	Replication, recombination and repair
gene_197|GeneMark.hmm|226_aa|-|211173|211853	unitig_0|quiver	211173	211853	hypothetical protein
gene_198|GeneMark.hmm|221_aa|-|211877|212542	unitig_0|quiver	211877	212542	MULTISPECIES: histidine phosphatase family protein	LPE_02330	phosphoglycerate mutase activity	GO:0004619	EC:5.4.2.1	Intramolecular transferases				COG0406	Fructose-2,6-bisphosphatase	G	Carbohydrate transport and metabolism
gene_199|GeneMark.hmm|483_aa|-|212881|214332	unitig_0|quiver	212881	214332	cell surface protein									COG5492	Bacterial surface proteins containing Ig-like domains	N	Cell motility
gene_200|GeneMark.hmm|332_aa|-|214339|215337	unitig_0|quiver	214339	215337	cell surface protein	FD24_GL001590	integral component of membrane	GO:0016021
gene_201|GeneMark.hmm|242_aa|-|215430|216158	unitig_0|quiver	215430	216158	cell surface protein
gene_202|GeneMark.hmm|220_aa|-|216434|217096	unitig_0|quiver	216434	217096	potassium transporter Trk	FD24_GL001592	cation transmembrane transporter activity,potassium ion transport,cation transmembrane transport	GO:0008324,GO:0006813,GO:0098655						COG0569	K+ transport systems, NAD-binding component	P	Inorganic ion transport and metabolism
gene_203|GeneMark.hmm|450_aa|-|217127|218479	unitig_0|quiver	217127	218479	ATP synthase subunit J	LPENT_03054	integral component of membrane,cation transmembrane transporter activity,cation transmembrane transport	GO:0016021,GO:0008324,GO:0098655						COG0168	Trk-type K+ transport systems, membrane components	P	Inorganic ion transport and metabolism
gene_204|GeneMark.hmm|322_aa|-|219476|220444	unitig_0|quiver	219476	220444	MULTISPECIES: IS30 family transposase	LPENT_00003	nucleic acid binding,DNA integration	GO:0003676,GO:0015074						COG2826	Transposase and inactivated derivatives, IS30 family	L	Replication, recombination and repair
gene_205|GeneMark.hmm|374_aa|-|220620|221744	unitig_0|quiver	220620	221744	tRNA 2-thiouridine(34) synthase MnmA									COG0482	Predicted tRNA(5-methylaminomethyl-2-thiouridylate) methyltransferase, contains the PP-loop ATPase domain	J	Translation, ribosomal structure and biogenesis
gene_206|GeneMark.hmm|113_aa|-|221862|222203	unitig_0|quiver	221862	222203	cysteine desulfurase
gene_207|GeneMark.hmm|383_aa|-|222216|223367	unitig_0|quiver	222216	223367	cysteine desulfurase	FD24_GL001596	catalytic activity	GO:0003824						COG1104	Cysteine sulfinate desulfinase/cysteine desulfurase and related enzymes	E	Amino acid transport and metabolism
gene_208|GeneMark.hmm|234_aa|-|223524|224228	unitig_0|quiver	223524	224228	5'-methylthioadenosine/S-adenosylhomocysteine nucleosidase	LPE_02339	adenosylhomocysteine nucleosidase activity,methylthioadenosine nucleosidase activity,nucleoside catabolic process,L-methionine salvage from methylthioadenosine	GO:0008782,GO:0008930,GO:0009164,GO:0019509	EC:3.2.2.9,EC:3.2.2.1,EC:3.2.2.16	Adenosylhomocysteine nucleosidase,Purine nucleosidase,Methylthioadenosine nucleosidase				COG0775	Nucleoside phosphorylase	F	Nucleotide transport and metabolism
gene_209|GeneMark.hmm|83_aa|-|224249|224500	unitig_0|quiver	224249	224500	hypothetical protein	FD24_GL001598	integral component of membrane	GO:0016021
gene_210|GeneMark.hmm|184_aa|-|224500|225054	unitig_0|quiver	224500	225054	NUDIX hydrolase	LPE_02340	ADP-ribose diphosphatase activity	GO:0047631	EC:3.6.1.13	ADP-ribose diphosphatase				COG0494	NTP pyrophosphohydrolases including oxidative damage repair enzymes	LR	Multiple classes
gene_211|GeneMark.hmm|330_aa|-|225240|226232	unitig_0|quiver	225240	226232	diaminopimelate epimerase (dap epimerase)	dapF	cytoplasm,diaminopimelate epimerase activity,lysine biosynthetic process via diaminopimelate	GO:0005737,GO:0008837,GO:0009089	EC:5.1.1.7,EC:5.1.1.10	Diaminopimelate epimerase,Amino-acid racemase				COG0253	Diaminopimelate epimerase	E	Amino acid transport and metabolism
gene_212|GeneMark.hmm|132_aa|-|226357|226755	unitig_0|quiver	226357	226755	DUF3021 domain-containing protein	FD24_GL001601	integral component of membrane	GO:0016021
gene_213|GeneMark.hmm|152_aa|-|226765|227223	unitig_0|quiver	226765	227223	lyttr family transcriptional regulator	FD24_GL001602	DNA binding,transcription, DNA-templated,regulation of transcription, DNA-templated	GO:0003677,GO:0006351,GO:0006355						COG3279	Response regulator of the LytR/AlgR family	KT	Multiple classes
gene_214|GeneMark.hmm|286_aa|-|227251|228111	unitig_0|quiver	227251	228111	multidrug ABC transporter permease	LPE_02342	integral component of membrane	GO:0016021						COG0842	ABC-type multidrug transport system, permease component	V	Defense mechanisms
gene_215|GeneMark.hmm|289_aa|-|228112|228981	unitig_0|quiver	228112	228981	abc transporter, atp-binding protein	FD24_GL001604	ATP binding,ATPase activity	GO:0005524,GO:0016887	EC:3.6.1.3,EC:3.6.1.15	Adenosinetriphosphatase,Nucleoside-triphosphate phosphatase				COG1131	ABC-type multidrug transport system, ATPase component	V	Defense mechanisms
gene_216|GeneMark.hmm|932_aa|-|229280|232078	unitig_0|quiver	229280	232078	isoleucine--tRNA ligase	ileS	cytoplasm,aminoacyl-tRNA editing activity,isoleucine-tRNA ligase activity,ATP binding,zinc ion binding,isoleucyl-tRNA aminoacylation,regulation of translational fidelity	GO:0005737,GO:0002161,GO:0004822,GO:0005524,GO:0008270,GO:0006428,GO:0006450	EC:6.1.1.5,EC:3.1.1.1	Isoleucine--tRNA ligase,Carboxylesterase				COG0060	Isoleucyl-tRNA synthetase	J	Translation, ribosomal structure and biogenesis
gene_217|GeneMark.hmm|232_aa|-|232385|233083	unitig_0|quiver	232385	233083	cell division protein DivIVA	LPENT_03067	cytoplasm,cell cycle,cell division	GO:0005737,GO:0007049,GO:0051301						COG3599	Cell division initiation protein	D	Cell cycle control, cell division, chromosome partitioning
gene_218|GeneMark.hmm|261_aa|-|233101|233886	unitig_0|quiver	233101	233886	RNA-binding protein	FD24_GL001607	RNA binding,cell division	GO:0003723,GO:0051301						COG2302	Uncharacterized conserved protein, contains S4-like domain	S	Function unknown
gene_219|GeneMark.hmm|84_aa|-|233910|234164	unitig_0|quiver	233910	234164	cell division protein	LPE_02347	integral component of membrane	GO:0016021						COG0762	Predicted integral membrane protein	S	Function unknown
gene_220|GeneMark.hmm|140_aa|-|234185|234607	unitig_0|quiver	234185	234607	cell division protein SepF	sepF	cytoplasm,FtsZ-dependent cytokinesis,cell septum assembly	GO:0005737,GO:0043093,GO:0090529						COG1799	Uncharacterized protein conserved in bacteria	S	Function unknown
gene_221|GeneMark.hmm|428_aa|-|234631|235917	unitig_0|quiver	234631	235917	MULTISPECIES: cell division protein FtsZ	ftsZ	cytoplasm,cell division site,GTPase activity,GTP binding,FtsZ-dependent cytokinesis,protein polymerization	GO:0005737,GO:0032153,GO:0003924,GO:0005525,GO:0043093,GO:0051258	EC:3.6.1.15	Nucleoside-triphosphate phosphatase				COG0206	Cell division GTPase	D	Cell cycle control, cell division, chromosome partitioning
gene_222|GeneMark.hmm|448_aa|-|235948|237294	unitig_0|quiver	235948	237294	cell division protein FtsA	ftsA	cytoplasmic side of plasma membrane,cell division site,regulation of cell shape,FtsZ-dependent cytokinesis	GO:0009898,GO:0032153,GO:0008360,GO:0043093						COG0849	Actin-like ATPase involved in cell division	D	Cell cycle control, cell division, chromosome partitioning
gene_223|GeneMark.hmm|291_aa|-|237411|238286	unitig_0|quiver	237411	238286	cell division protein FtsQ									COG1589	Cell division septal protein	M	Cell wall/membrane/envelope biogenesis
gene_224|GeneMark.hmm|365_aa|-|238311|239408	unitig_0|quiver	238311	239408	undecaprenyldiphospho-muramoylpentapeptide beta-N- acetylglucosaminyltransferase	murG	plasma membrane,undecaprenyldiphospho-muramoylpentapeptide beta-N-acetylglucosaminyltransferase activity,UDP-N-acetyl-D-glucosamine:N-acetylmuramoyl-L-alanyl-D-glutamyl-meso-2,6-diaminopimelyl-D-alanyl-D-alanine-diphosphoundecaprenol 4-beta-N-acetylglucosaminlytransferase activity,carbohydrate metabolic process,cell cycle,regulation of cell shape,peptidoglycan biosynthetic process,lipid glycosyla…	GO:0005886,GO:0050511,GO:0051991,GO:0005975,GO:0007049,GO:0008360,GO:0009252,GO:0030259,GO:0051301,GO:0071555	EC:2.4.1.227	Undecaprenyldiphospho-muramoylpentapeptide beta-N-				COG0707	UDP-N-acetylglucosamine:LPS N-acetylglucosamine transferase	M	Cell wall/membrane/envelope biogenesis
gene_225|GeneMark.hmm|459_aa|-|239408|240787	unitig_0|quiver	239408	240787	UDP-N-acetylmuramoyl-L-alanine--D-glutamate ligase	murD	cytoplasm,ATP binding,UDP-N-acetylmuramoylalanine-D-glutamate ligase activity,cell cycle,regulation of cell shape,peptidoglycan biosynthetic process,cell division,cell wall organization	GO:0005737,GO:0005524,GO:0008764,GO:0007049,GO:0008360,GO:0009252,GO:0051301,GO:0071555	EC:6.3.2.9	UDP-N-acetylmuramoyl-L-alanine--D-glutamate ligase				COG0771	UDP-N-acetylmuramoylalanine-D-glutamate ligase	M	Cell wall/membrane/envelope biogenesis
gene_226|GeneMark.hmm|286_aa|-|241925|242785	unitig_0|quiver	241925	242785	MULTISPECIES: phospho-N-acetylmuramoyl-pentapeptide-transferase	mraY	plasma membrane,integral component of membrane,phospho-N-acetylmuramoyl-pentapeptide-transferase activity,UDP-N-acetylmuramoyl-L-alanyl-D-glutamyl-meso-2,6-diaminopimelyl-D-alanyl-D-alanine:undecaprenyl-phosphate transferase activity,cell cycle,regulation of cell shape,peptidoglycan biosynthetic process,cell division,cell wall organization	GO:0005886,GO:0016021,GO:0008963,GO:0051992,GO:0007049,GO:0008360,GO:0009252,GO:0051301,GO:0071555	EC:2.7.8.13	Phospho-N-acetylmuramoyl-pentapeptide-transferase				COG0472	UDP-N-acetylmuramyl pentapeptide phosphotransferase/UDP-N-acetylglucosamine-1-phosphate transferase	M	Cell wall/membrane/envelope biogenesis
gene_227|GeneMark.hmm|713_aa|-|242920|245061	unitig_0|quiver	242920	245061	penicillin-binding protein	LPE_02356	integral component of membrane,penicillin binding	GO:0016021,GO:0008658						COG2815	Uncharacterized protein conserved in bacteria	S	Function unknown
gene_228|GeneMark.hmm|128_aa|-|245058|245444	unitig_0|quiver	245058	245444	cell division protein ftsl	ftsL	integral component of plasma membrane,cell division site,FtsZ-dependent cytokinesis	GO:0005887,GO:0032153,GO:0043093						COG4839	Protein required for the initiation of cell division	D	Cell cycle control, cell division, chromosome partitioning
gene_229|GeneMark.hmm|319_aa|-|245475|246434	unitig_0|quiver	245475	246434	16S rRNA (cytosine(1402)-N(4))-methyltransferase	rsmH	cytoplasm,rRNA (cytosine-N4-)-methyltransferase activity,rRNA base methylation	GO:0005737,GO:0071424,GO:0070475						COG0275	Predicted S-adenosylmethionine-dependent methyltransferase involved in cell envelope biogenesis	M	Cell wall/membrane/envelope biogenesis
gene_230|GeneMark.hmm|145_aa|-|246459|246896	unitig_0|quiver	246459	246896	protein mraz	mraZ	cytoplasm,nucleoid,DNA binding,transcription factor activity, sequence-specific DNA binding,transcription, DNA-templated,regulation of transcription, DNA-templated	GO:0005737,GO:0009295,GO:0003677,GO:0003700,GO:0006351,GO:0006355						COG2001	Uncharacterized protein conserved in bacteria	S	Function unknown
gene_231|GeneMark.hmm|121_aa|-|247056|247421	unitig_0|quiver	247056	247421	hypothetical protein	FD24_GL001620	integral component of membrane	GO:0016021
gene_232|GeneMark.hmm|242_aa|+|247539|248267	unitig_0|quiver	247539	248267	Mg2+ and Co2+ transport protein	FD24_GL001621	plasma membrane,metal ion transmembrane transporter activity,metal ion transport,transmembrane transport	GO:0005886,GO:0046873,GO:0030001,GO:0055085						COG0598	Mg2+ and Co2+ transporters	P	Inorganic ion transport and metabolism
gene_233|GeneMark.hmm|39_aa|+|248574|248693	unitig_0|quiver	248574	248693	MULTISPECIES: DUF4044 domain-containing protein	WJL_3359	integral component of membrane	GO:0016021
gene_234|GeneMark.hmm|799_aa|-|249582|251981	unitig_0|quiver	249582	251981	DNA translocase FtsK	LPE_02362	integral component of membrane,DNA binding,ATP binding	GO:0016021,GO:0003677,GO:0005524						COG1674	DNA segregation ATPase FtsK/SpoIIIE and related proteins	D	Cell cycle control, cell division, chromosome partitioning
gene_235|GeneMark.hmm|170_aa|-|252289|252801	unitig_0|quiver	252289	252801	RNA methyltransferase									COG0219	Predicted rRNA methylase (SpoU class)	J	Translation, ribosomal structure and biogenesis
gene_236|GeneMark.hmm|215_aa|+|252980|253627	unitig_0|quiver	252980	253627	NADH-flavin reductase									COG2910	Putative NADH-flavin reductase	R	General function prediction only
gene_237|GeneMark.hmm|446_aa|+|253841|255181	unitig_0|quiver	253841	255181	branched-chain amino acid transport system II carrier protein	LPE_02365	plasma membrane,integral component of membrane,branched-chain amino acid transmembrane transporter activity,branched-chain amino acid transport	GO:0005886,GO:0016021,GO:0015658,GO:0015803						COG1114	Branched-chain amino acid permeases	E	Amino acid transport and metabolism
gene_238|GeneMark.hmm|284_aa|-|256190|257044	unitig_0|quiver	256190	257044	23S rRNA methyltransferase	FD24_GL001629	methyltransferase activity,metal ion binding,methylation	GO:0008168,GO:0046872,GO:0032259						COG2226	Methylase involved in ubiquinone/menaquinone biosynthesis	H	Coenzyme transport and metabolism
gene_239|GeneMark.hmm|89_aa|+|257368|257637	unitig_0|quiver	257368	257637	30S ribosomal protein S14	rpsN	ribosome,structural constituent of ribosome,rRNA binding,translation	GO:0005840,GO:0003735,GO:0019843,GO:0006412						COG0199	Ribosomal protein S14	J	Translation, ribosomal structure and biogenesis
gene_240|GeneMark.hmm|384_aa|-|257780|258934	unitig_0|quiver	257780	258934	AI-2E family transporter	FD24_GL001631	integral component of membrane	GO:0016021						COG0628	Predicted permease	R	General function prediction only
gene_241|GeneMark.hmm|119_aa|-|258947|259306	unitig_0|quiver	258947	259306	PTS glucose transporter subunit IIA	FD24_GL001632	cytoplasm,protein-N(PI)-phosphohistidine-sugar phosphotransferase activity,phosphoenolpyruvate-dependent sugar phosphotransferase system,carbohydrate transmembrane transport	GO:0005737,GO:0008982,GO:0009401,GO:0034219	EC:2.7.1.69	Transferring phosphorus-containing groups				COG3731	Phosphotransferase system sorbitol-specific component IIA	G	Carbohydrate transport and metabolism
gene_242|GeneMark.hmm|340_aa|+|259441|260463	unitig_0|quiver	259441	260463	6-phosphogluconolactonase									COG2706	3-carboxymuconate cyclase	G	Carbohydrate transport and metabolism
gene_243|GeneMark.hmm|212_aa|+|260476|261114	unitig_0|quiver	260476	261114	copper homeostasis protein CutC	LPE_02371	copper ion binding,copper ion homeostasis	GO:0005507,GO:0055070						COG3142	Uncharacterized protein involved in copper resistance	P	Inorganic ion transport and metabolism
gene_244|GeneMark.hmm|288_aa|-|262171|263037	unitig_0|quiver	262171	263037	pseudouridylate synthase	FD24_GL001636	RNA binding,pseudouridine synthase activity,pseudouridine synthesis	GO:0003723,GO:0009982,GO:0001522	EC:5.4.99.12	tRNA pseudouridine(38-40) synthase				COG0564	Pseudouridylate synthases, 23S RNA-specific	J	Translation, ribosomal structure and biogenesis
gene_245|GeneMark.hmm|267_aa|-|263070|263873	unitig_0|quiver	263070	263873	MULTISPECIES: NAD kinase	nadK	cytoplasm,NAD+ kinase activity,ATP binding,metal ion binding,NADP biosynthetic process,phosphorylation,NAD metabolic process	GO:0005737,GO:0003951,GO:0005524,GO:0046872,GO:0006741,GO:0016310,GO:0019674	EC:2.7.1.23	NAD(+) kinase				COG0061	Predicted sugar kinase	G	Carbohydrate transport and metabolism
gene_246|GeneMark.hmm|220_aa|-|263870|264532	unitig_0|quiver	263870	264532	GTP pyrophosphokinase	LPENT_03098	GTP diphosphokinase activity,kinase activity,guanosine tetraphosphate metabolic process,phosphorylation	GO:0008728,GO:0016301,GO:0015969,GO:0016310	EC:2.7.6.5	GTP diphosphokinase				COG2357	Uncharacterized protein conserved in bacteria	S	Function unknown
gene_247|GeneMark.hmm|211_aa|+|264826|265461	unitig_0|quiver	264826	265461	DsbA family protein
gene_248|GeneMark.hmm|604_aa|-|265557|267371	unitig_0|quiver	265557	267371	oligoendopeptidase F	FD24_GL001640	metalloendopeptidase activity,proteolysis	GO:0004222,GO:0006508	EC:3.4.24	Acting on peptide bonds (peptidases)				COG1164	Oligoendopeptidase F	E	Amino acid transport and metabolism
gene_249|GeneMark.hmm|363_aa|-|267443|268534	unitig_0|quiver	267443	268534	competence protein									COG4469	Competence protein	R	General function prediction only
gene_250|GeneMark.hmm|50_aa|-|268552|268704	unitig_0|quiver	268552	268704	-
gene_251|GeneMark.hmm|243_aa|-|268868|269599	unitig_0|quiver	268868	269599	MULTISPECIES: adaptor protein MecA	mecA	protein binding, bridging	GO:0030674						COG4862	Negative regulator of genetic competence, sporulation and motility	OTN	Multiple classes
gene_252|GeneMark.hmm|132_aa|-|269735|270133	unitig_0|quiver	269735	270133	transcriptional regulator Spx	spxA	cytoplasm,transcription, DNA-templated,negative regulation of transcription, DNA-templated	GO:0005737,GO:0006351,GO:0045892						COG1393	Arsenate reductase and related proteins, glutaredoxin family	P	Inorganic ion transport and metabolism
gene_253|GeneMark.hmm|247_aa|-|270647|271390	unitig_0|quiver	270647	271390	metallo-beta-lactamase	LPE_02381	hydrolase activity	GO:0016787						COG1234	Metal-dependent hydrolases of the beta-lactamase superfamily III	R	General function prediction only
gene_254|GeneMark.hmm|166_aa|+|271532|272032	unitig_0|quiver	271532	272032	hypothetical protein
gene_255|GeneMark.hmm|166_aa|-|272562|273062	unitig_0|quiver	272562	273062	NUDIX hydrolase	LPE_02383	ADP-ribose diphosphatase activity	GO:0047631	EC:3.6.1.13	ADP-ribose diphosphatase				COG1051	ADP-ribose pyrophosphatase	F	Nucleotide transport and metabolism
gene_256|GeneMark.hmm|104_aa|-|273858|274172	unitig_0|quiver	273858	274172	short chain dehydrogenase
gene_257|GeneMark.hmm|109_aa|-|275861|276190	unitig_0|quiver	275861	276190	RNAase
gene_258|GeneMark.hmm|126_aa|-|280781|281161	unitig_0|quiver	280781	281161	hypothetical protein
gene_259|GeneMark.hmm|133_aa|-|281161|281562	unitig_0|quiver	281161	281562	general stress protein	FD24_GL000285	nucleic acid binding	GO:0003676						COG1098	Predicted RNA binding protein (contains ribosomal protein S1 domain)	J	Translation, ribosomal structure and biogenesis
gene_260|GeneMark.hmm|194_aa|-|281697|282281	unitig_0|quiver	281697	282281	peptidylprolyl isomerase	FD24_GL000286	peptidyl-prolyl cis-trans isomerase activity,protein peptidyl-prolyl isomerization,protein folding	GO:0003755,GO:0000413,GO:0006457	EC:5.2.1.8	Peptidylprolyl isomerase				COG0652	Peptidyl-prolyl cis-trans isomerase (rotamase) - cyclophilin family	O	Posttranslational modification, protein turnover, chaperones
gene_261|GeneMark.hmm|218_aa|+|282446|283102	unitig_0|quiver	282446	283102	cytochrome o ubiquinol oxidase	LPENT_03110	integral component of membrane	GO:0016021						COG0586	Uncharacterized membrane-associated protein	S	Function unknown
gene_262|GeneMark.hmm|213_aa|-|283163|283804	unitig_0|quiver	283163	283804	TIGR01906 family membrane protein	LPE_01954	integral component of membrane	GO:0016021						COG4478	Predicted membrane protein	S	Function unknown
gene_263|GeneMark.hmm|263_aa|-|283788|284579	unitig_0|quiver	283788	284579	TIGR01457 family HAD-type hydrolase									COG0647	Predicted sugar phosphatases of the HAD superfamily	G	Carbohydrate transport and metabolism
gene_264|GeneMark.hmm|209_aa|-|284602|285231	unitig_0|quiver	284602	285231	MULTISPECIES: hypothetical protein									COG4470	Uncharacterized protein conserved in bacteria	S	Function unknown
gene_265|GeneMark.hmm|461_aa|-|285250|286635	unitig_0|quiver	285250	286635	multifunctional 2',3'-cyclic-nucleotide 2'-phosphodiesterase/5'-nucleotidase/3'-nucleotidase	LPE_01957	nucleotide binding,hydrolase activity, acting on ester bonds,metal ion binding,nucleotide catabolic process	GO:0000166,GO:0016788,GO:0046872,GO:0009166						COG0737	5'-nucleotidase/2',3'-cyclic phosphodiesterase and related esterases	F	Nucleotide transport and metabolism
gene_266|GeneMark.hmm|202_aa|-|286704|287312	unitig_0|quiver	286704	287312	metallophosphatase									COG4186	Predicted phosphoesterase or phosphohydrolase	R	General function prediction only
gene_267|GeneMark.hmm|462_aa|-|287702|289090	unitig_0|quiver	287702	289090	D-alanine/D-serine/glycine permease	FD24_GL000293	integral component of membrane,amino acid transmembrane transporter activity,amino acid transmembrane transport	GO:0016021,GO:0015171,GO:0003333						COG1113	Gamma-aminobutyrate permease and related permeases	E	Amino acid transport and metabolism
gene_268|GeneMark.hmm|358_aa|-|289488|290564	unitig_0|quiver	289488	290564	adenine-specific methyltransferase	FD24_GL000295	DNA binding,N-methyltransferase activity,DNA methylation	GO:0003677,GO:0008170,GO:0006306						COG0827	Adenine-specific DNA methylase	L	Replication, recombination and repair
gene_269|GeneMark.hmm|162_aa|-|290710|291198	unitig_0|quiver	290710	291198	prepilin-type cleavage/methylation domain-containing protein	FD24_GL000297	integral component of membrane	GO:0016021						COG2165	Type II secretory pathway, pseudopilin PulG	NU	Multiple classes
gene_270|GeneMark.hmm|61_aa|-|291191|291376	unitig_0|quiver	291191	291376	hypothetical protein
gene_271|GeneMark.hmm|156_aa|-|291369|291839	unitig_0|quiver	291369	291839	type II secretion protein	FD24_GL000299	integral component of membrane	GO:0016021						COG2165	Type II secretory pathway, pseudopilin PulG	NU	Multiple classes
gene_272|GeneMark.hmm|110_aa|-|291840|292172	unitig_0|quiver	291840	292172	prepilin-type cleavage/methylation domain-containing protein	LPE_01963	type II protein secretion system complex,integral component of membrane,protein transporter activity,protein secretion by the type II secretion system,establishment of competence for transformation	GO:0015627,GO:0016021,GO:0008565,GO:0015628,GO:0030420						COG4537	Competence protein ComGC	U	Intracellular trafficking, secretion, and vesicular transport
gene_273|GeneMark.hmm|322_aa|-|292169|293137	unitig_0|quiver	292169	293137	secretion protein F	LPE_01964	integral component of membrane	GO:0016021						COG1459	Type II secretory pathway, component PulF	NU	Multiple classes
gene_274|GeneMark.hmm|324_aa|-|293154|294128	unitig_0|quiver	293154	294128	secretion protein E	LPE_01965	ATP binding,transport	GO:0005524,GO:0006810						COG2804	Type II secretory pathway, ATPase PulE/Tfp pilus assembly pathway, ATPase PilB	NU	Multiple classes
gene_275|GeneMark.hmm|307_aa|-|294728|295651	unitig_0|quiver	294728	295651	ribokinase	FD24_GL000303	ribokinase activity,D-ribose metabolic process,carbohydrate phosphorylation	GO:0004747,GO:0006014,GO:0046835	EC:2.7.1.15	Ribokinase				COG0524	Sugar kinases, ribokinase family	G	Carbohydrate transport and metabolism
gene_276|GeneMark.hmm|242_aa|-|295855|296583	unitig_0|quiver	295855	296583	YebC/PmpR family DNA-binding transcriptional regulator	LPE_01967	cytoplasm,DNA binding,transcription, DNA-templated,regulation of transcription, DNA-templated	GO:0005737,GO:0003677,GO:0006351,GO:0006355						COG0217	Uncharacterized conserved protein	S	Function unknown
gene_277|GeneMark.hmm|60_aa|-|296752|296934	unitig_0|quiver	296752	296934	-
gene_278|GeneMark.hmm|106_aa|-|297027|297347	unitig_0|quiver	297027	297347	hypothetical protein									COG1416	Uncharacterized conserved protein	S	Function unknown
gene_279|GeneMark.hmm|289_aa|-|297344|298213	unitig_0|quiver	297344	298213	hypothetical protein									COG1082	Sugar phosphate isomerases/epimerases	G	Carbohydrate transport and metabolism
gene_280|GeneMark.hmm|336_aa|-|298337|299347	unitig_0|quiver	298337	299347	catabolite control protein A	ccpA	DNA binding,transcription factor activity, sequence-specific DNA binding,transcription, DNA-templated,regulation of transcription, DNA-templated	GO:0003677,GO:0003700,GO:0006351,GO:0006355						COG1609	Transcriptional regulators	K	Transcription
gene_281|GeneMark.hmm|369_aa|+|299603|300712	unitig_0|quiver	299603	300712	peptidase M24 family protein	pepQ	hydrolase activity	GO:0016787						COG0006	Xaa-Pro aminopeptidase	E	Amino acid transport and metabolism
gene_282|GeneMark.hmm|578_aa|+|300994|302730	unitig_0|quiver	300994	302730	sensor protein LytS	FD24_GL000309	intracellular,integral component of membrane,phosphorelay sensor kinase activity,phosphorelay signal transduction system,peptidyl-histidine phosphorylation,signal transduction by protein phosphorylation,cell wall organization	GO:0005622,GO:0016021,GO:0000155,GO:0000160,GO:0018106,GO:0023014,GO:0071555	EC:2.7.13.3	Histidine kinase				COG3275	Putative regulator of cell autolysis	T	Signal transduction mechanisms
gene_283|GeneMark.hmm|239_aa|+|302928|303647	unitig_0|quiver	302928	303647	DNA-binding response regulator	LPE_01973	intracellular,DNA binding,phosphorelay signal transduction system,transcription, DNA-templated,regulation of transcription, DNA-templated	GO:0005622,GO:0003677,GO:0000160,GO:0006351,GO:0006355						COG3279	Response regulator of the LytR/AlgR family	KT	Multiple classes
gene_284|GeneMark.hmm|157_aa|+|303778|304251	unitig_0|quiver	303778	304251	effector of murein hydrolase lrga	FD24_GL000311	plasma membrane,integral component of membrane,hydrolase activity	GO:0005886,GO:0016021,GO:0016787						COG1380	Putative effector of murein hydrolase LrgA	R	General function prediction only
gene_285|GeneMark.hmm|241_aa|+|304253|304978	unitig_0|quiver	304253	304978	antiholin LrgB	LPE_01975	integral component of membrane,hydrolase activity	GO:0016021,GO:0016787						COG1346	Putative effector of murein hydrolase	M	Cell wall/membrane/envelope biogenesis
gene_286|GeneMark.hmm|153_aa|-|305220|305681	unitig_0|quiver	305220	305681	MerR family transcriptional regulator	LPE_01976	DNA binding,regulation of transcription, DNA-templated	GO:0003677,GO:0006355						COG0789	Predicted transcriptional regulators	K	Transcription
gene_287|GeneMark.hmm|183_aa|-|305752|306303	unitig_0|quiver	305752	306303	hypothetical protein
gene_288|GeneMark.hmm|138_aa|-|306306|306722	unitig_0|quiver	306306	306722	MULTISPECIES: chemotaxis protein	LPE_01978	integral component of membrane	GO:0016021						COG4768	Uncharacterized protein containing a divergent version of the methyl-accepting chemotaxis-like domain	R	General function prediction only
gene_289|GeneMark.hmm|297_aa|+|306912|307805	unitig_0|quiver	306912	307805	mechanosensitive ion channel protein MscS	LPE_01979	integral component of membrane,transmembrane transport	GO:0016021,GO:0055085						COG0668	Small-conductance mechanosensitive channel	M	Cell wall/membrane/envelope biogenesis
gene_290|GeneMark.hmm|384_aa|-|308944|310098	unitig_0|quiver	308944	310098	amidohydrolase	LPE_01980	N-acetyldiaminopimelate deacetylase activity,lysine biosynthetic process via diaminopimelate,diaminopimelate biosynthetic process	GO:0050118,GO:0009089,GO:0019877	EC:3.5.1.47	N-acetyldiaminopimelate deacetylase				COG1473	Metal-dependent amidase/aminoacylase/carboxypeptidase	R	General function prediction only
gene_291|GeneMark.hmm|236_aa|-|310116|310826	unitig_0|quiver	310116	310826	2,3,4,5-tetrahydropyridine-2,6-dicarboxylate N-acetyltransferase	dapH	tetrahydrodipicolinate N-acetyltransferase activity,lysine biosynthetic process via diaminopimelate,diaminopimelate biosynthetic process	GO:0047200,GO:0009089,GO:0019877	EC:2.3.1.89	Tetrahydrodipicolinate N-acetyltransferase				COG2171	Tetrahydrodipicolinate N-succinyltransferase	E	Amino acid transport and metabolism
gene_292|GeneMark.hmm|163_aa|-|310845|311336	unitig_0|quiver	310845	311336	CBS domain-containing protein									COG3620	Predicted transcriptional regulator with C-terminal CBS domains	K	Transcription
gene_293|GeneMark.hmm|172_aa|-|311425|311943	unitig_0|quiver	311425	311943	phosphoesterase	FD24_GL000322	hydrolase activity,metal ion binding	GO:0016787,GO:0046872						COG0622	Predicted phosphoesterase	R	General function prediction only
gene_294|GeneMark.hmm|202_aa|-|311940|312548	unitig_0|quiver	311940	312548	MULTISPECIES: non-canonical purine NTP pyrophosphatase	N692_13060	nucleotide binding,nucleoside-triphosphatase activity,metal ion binding,nucleoside-triphosphate diphosphatase activity,purine nucleotide metabolic process,nucleoside triphosphate catabolic process	GO:0000166,GO:0017111,GO:0046872,GO:0047429,GO:0006163,GO:0009143	EC:3.6.1.19,EC:3.6.1.15	Nucleoside-triphosphate diphosphatase,Nucleoside-triphosphate phosphatase				COG0127	Xanthosine triphosphate pyrophosphatase	F	Nucleotide transport and metabolism
gene_295|GeneMark.hmm|273_aa|-|312541|313362	unitig_0|quiver	312541	313362	glutamate racemase	murI	glutamate racemase activity,regulation of cell shape,peptidoglycan biosynthetic process,cell wall organization	GO:0008881,GO:0008360,GO:0009252,GO:0071555	EC:5.1.1.10,EC:5.1.1.3	Amino-acid racemase,Glutamate racemase				COG0796	Glutamate racemase	M	Cell wall/membrane/envelope biogenesis
gene_296|GeneMark.hmm|172_aa|+|313561|314079	unitig_0|quiver	313561	314079	hypothetical protein FD24_GL000325									COG1719	Predicted hydrocarbon binding protein (contains V4R domain)	R	General function prediction only
gene_297|GeneMark.hmm|103_aa|-|314255|314566	unitig_0|quiver	314255	314566	MULTISPECIES: thiol reductase thioredoxin	N692_13075	cell,protein disulfide oxidoreductase activity,glycerol ether metabolic process,cell redox homeostasis,oxidation-reduction process	GO:0005623,GO:0015035,GO:0006662,GO:0045454,GO:0055114						COG3118	Thioredoxin domain-containing protein	O	Posttranslational modification, protein turnover, chaperones
gene_298|GeneMark.hmm|788_aa|-|314716|317082	unitig_0|quiver	314716	317082	muts2 protein	mutS2	endonuclease activity,ATP binding,ATPase activity,mismatched DNA binding,mismatch repair,negative regulation of DNA recombination,nucleic acid phosphodiester bond hydrolysis	GO:0004519,GO:0005524,GO:0016887,GO:0030983,GO:0006298,GO:0045910,GO:0090305	EC:3.6.1.3,EC:3.6.1.15	Adenosinetriphosphatase,Nucleoside-triphosphate phosphatase				COG1193	Mismatch repair ATPase (MutS family)	L	Replication, recombination and repair
gene_299|GeneMark.hmm|85_aa|-|317142|317399	unitig_0|quiver	317142	317399	putative uncharacterized protein	LPE_01989	cytoplasm,cell cycle,cell division	GO:0005737,GO:0007049,GO:0051301
gene_300|GeneMark.hmm|98_aa|-|317526|317822	unitig_0|quiver	317526	317822	DUF1292 domain-containing protein									COG3906	Uncharacterized protein conserved in bacteria	S	Function unknown
gene_301|GeneMark.hmm|144_aa|-|317835|318269	unitig_0|quiver	317835	318269	MULTISPECIES: Holliday junction resolvase RuvX	N692_13095	cytoplasm,nucleic acid binding,endonuclease activity,rRNA 5'-end processing,nucleic acid phosphodiester bond hydrolysis	GO:0005737,GO:0003676,GO:0004519,GO:0000967,GO:0090305						COG0816	Predicted endonuclease involved in recombination (possible Holliday junction resolvase in Mycoplasmas and B. subtilis)	L	Replication, recombination and repair
gene_302|GeneMark.hmm|89_aa|-|318266|318535	unitig_0|quiver	318266	318535	MULTISPECIES: DUF965 domain-containing protein									COG4472	Uncharacterized protein conserved in bacteria	S	Function unknown
gene_303|GeneMark.hmm|880_aa|-|319914|322556	unitig_0|quiver	319914	322556	alanine--tRNA ligase	alaS	cytoplasm,tRNA binding,alanine-tRNA ligase activity,ATP binding,metal ion binding,alanyl-tRNA aminoacylation	GO:0005737,GO:0000049,GO:0004813,GO:0005524,GO:0046872,GO:0006419	EC:6.1.1.7	Alanine--tRNA ligase				COG0013	Alanyl-tRNA synthetase	J	Translation, ribosomal structure and biogenesis
gene_304|GeneMark.hmm|447_aa|-|322880|324223	unitig_0|quiver	322880	324223	MULTISPECIES: ATP-dependent helicase	cshB	cytoplasm,RNA binding,ATP-dependent RNA helicase activity,ATP binding,RNA catabolic process,response to cold	GO:0005737,GO:0003723,GO:0004004,GO:0005524,GO:0006401,GO:0009409	EC:3.6.1.3,EC:3.6.1.15	Adenosinetriphosphatase,Nucleoside-triphosphate phosphatase				COG0513	Superfamily II DNA and RNA helicases	LKJ	Multiple classes
gene_305|GeneMark.hmm|318_aa|-|324226|325182	unitig_0|quiver	324226	325182	bifunctional oligoribonuclease/PAP phosphatase NrnA	LPE_01995	nucleic acid binding	GO:0003676						COG0618	Exopolyphosphatase-related proteins	R	General function prediction only
gene_306|GeneMark.hmm|377_aa|-|325276|326409	unitig_0|quiver	325276	326409	DNA polymerase IV	dinB	cytoplasm,magnesium ion binding,damaged DNA binding,DNA-directed DNA polymerase activity,DNA-dependent DNA replication,DNA repair,DNA biosynthetic process	GO:0005737,GO:0000287,GO:0003684,GO:0003887,GO:0006261,GO:0006281,GO:0071897	EC:2.7.7.7	DNA-directed DNA polymerase				COG0389	Nucleotidyltransferase/DNA polymerase involved in DNA repair	L	Replication, recombination and repair
gene_307|GeneMark.hmm|127_aa|-|326730|327113	unitig_0|quiver	326730	327113	preprotein translocase subunit YajC	LPENT_03155	integral component of membrane	GO:0016021						COG1862	Preprotein translocase subunit YajC	U	Intracellular trafficking, secretion, and vesicular transport
gene_308|GeneMark.hmm|380_aa|-|327191|328333	unitig_0|quiver	327191	328333	MULTISPECIES: tRNA guanosine(34) transglycosylase Tgt	tgt	queuine tRNA-ribosyltransferase activity,metal ion binding,tRNA modification,queuosine biosynthetic process	GO:0008479,GO:0046872,GO:0006400,GO:0008616	EC:2.4.2.29	tRNA-guanine(34) transglycosylase				COG0343	Queuine/archaeosine tRNA-ribosyltransferase	J	Translation, ribosomal structure and biogenesis
gene_309|GeneMark.hmm|344_aa|-|328634|329668	unitig_0|quiver	328634	329668	MULTISPECIES: tRNA preQ1(34) S-adenosylmethionine ribosyltransferase-isomerase QueA	queA	cytoplasm,transferase activity,isomerase activity,queuosine biosynthetic process	GO:0005737,GO:0016740,GO:0016853,GO:0008616						COG0809	S-adenosylmethionine:tRNA-ribosyltransferase-isomerase (queuine synthetase)	J	Translation, ribosomal structure and biogenesis
gene_310|GeneMark.hmm|338_aa|-|329680|330696	unitig_0|quiver	329680	330696	Holliday junction branch migration DNA helicase RuvB	ruvB	DNA binding,ATP binding,four-way junction helicase activity,DNA repair,DNA recombination,SOS response,DNA duplex unwinding	GO:0003677,GO:0005524,GO:0009378,GO:0006281,GO:0006310,GO:0009432,GO:0032508	EC:3.6.1.15	Nucleoside-triphosphate phosphatase				COG2255	Holliday junction resolvasome, helicase subunit	L	Replication, recombination and repair
gene_311|GeneMark.hmm|203_aa|-|330713|331324	unitig_0|quiver	330713	331324	Holliday junction ATP-dependent DNA helicase ruvA	ruvA	Holliday junction helicase complex,DNA binding,ATP binding,four-way junction helicase activity,DNA repair,DNA recombination,SOS response,DNA duplex unwinding	GO:0009379,GO:0003677,GO:0005524,GO:0009378,GO:0006281,GO:0006310,GO:0009432,GO:0032508	EC:3.6.1.15	Nucleoside-triphosphate phosphatase				COG0632	Holliday junction resolvasome, DNA-binding subunit	L	Replication, recombination and repair
gene_312|GeneMark.hmm|171_aa|+|332481|332996	unitig_0|quiver	332481	332996	hypothetical protein
gene_313|GeneMark.hmm|1023_aa|-|333244|336315	unitig_0|quiver	333244	336315	hypothetical protein	LPE_02003	integral component of membrane	GO:0016021						COG4485	Predicted membrane protein	S	Function unknown
gene_314|GeneMark.hmm|112_aa|-|336552|336890	unitig_0|quiver	336552	336890	hypothetical protein FD24_GL000345
gene_315|GeneMark.hmm|681_aa|-|337270|339315	unitig_0|quiver	337270	339315	DNA mismatch repair protein MutL	mutL	ATP binding,mismatched DNA binding,mismatch repair	GO:0005524,GO:0030983,GO:0006298						COG0323	DNA mismatch repair enzyme (predicted ATPase)	L	Replication, recombination and repair
gene_316|GeneMark.hmm|910_aa|-|339434|342166	unitig_0|quiver	339434	342166	DNA mismatch repair protein MutS	mutS	damaged DNA binding,ATP binding,mismatched DNA binding,mismatch repair	GO:0003684,GO:0005524,GO:0030983,GO:0006298						COG0249	Mismatch repair ATPase (MutS family)	L	Replication, recombination and repair
gene_317|GeneMark.hmm|268_aa|-|342195|343001	unitig_0|quiver	342195	343001	metallophosphoesterase									COG1692	Uncharacterized protein conserved in bacteria	S	Function unknown
gene_318|GeneMark.hmm|519_aa|-|343125|344684	unitig_0|quiver	343125	344684	ribonuclease Y	rny	plasma membrane,integral component of membrane,RNA binding,endoribonuclease activity,mRNA catabolic process,RNA phosphodiester bond hydrolysis, endonucleolytic	GO:0005886,GO:0016021,GO:0003723,GO:0004521,GO:0006402,GO:0090502						COG3264	Small-conductance mechanosensitive channel	M	Cell wall/membrane/envelope biogenesis
gene_319|GeneMark.hmm|378_aa|-|344915|346051	unitig_0|quiver	344915	346051	DNA recombination/repair protein RecA	recA	cytoplasm,damaged DNA binding,single-stranded DNA binding,ATP binding,DNA-dependent ATPase activity,DNA repair,DNA recombination,SOS response	GO:0005737,GO:0003684,GO:0003697,GO:0005524,GO:0008094,GO:0006281,GO:0006310,GO:0009432	EC:3.6.1.3,EC:3.6.1.15	Adenosinetriphosphatase,Nucleoside-triphosphate phosphatase				COG0468	RecA/RadA recombinase	L	Replication, recombination and repair
gene_320|GeneMark.hmm|420_aa|-|346143|347405	unitig_0|quiver	346143	347405	competence/damage-inducible protein A									COG1546	Uncharacterized protein (competence- and mitomycin-induced)	R	General function prediction only
gene_321|GeneMark.hmm|194_aa|-|347869|348453	unitig_0|quiver	347869	348453	MULTISPECIES: CDP-diacylglycerol--glycerol-3-phosphate 3-phosphatidyltransferase	N692_13205	integral component of membrane,CDP-diacylglycerol-glycerol-3-phosphate 3-phosphatidyltransferase activity,phospholipid biosynthetic process	GO:0016021,GO:0008444,GO:0008654	EC:2.7.8.5	CDP-diacylglycerol--glycerol-3-phosphate 3-phosphatidyltransferase				COG0558	Phosphatidylglycerophosphate synthase	I	Lipid transport and metabolism
gene_322|GeneMark.hmm|290_aa|-|348476|349348	unitig_0|quiver	348476	349348	putative uncharacterized protein lp_2304	FD24_GL000353	integral component of membrane,DNA binding	GO:0016021,GO:0003677						COG1426	Uncharacterized protein conserved in bacteria	S	Function unknown
gene_323|GeneMark.hmm|433_aa|-|349452|350753	unitig_0|quiver	349452	350753	peptidase M16	FD24_GL000354	catalytic activity,metal ion binding	GO:0003824,GO:0046872						COG0612	Predicted Zn-dependent peptidases	R	General function prediction only
gene_324|GeneMark.hmm|421_aa|-|350750|352015	unitig_0|quiver	350750	352015	peptidase M16									COG0612	Predicted Zn-dependent peptidases	R	General function prediction only
gene_325|GeneMark.hmm|451_aa|+|352225|353580	unitig_0|quiver	352225	353580	aspartate kinase	FD24_GL000356	aspartate kinase activity,amino acid binding,threonine biosynthetic process,lysine biosynthetic process via diaminopimelate,phosphorylation	GO:0004072,GO:0016597,GO:0009088,GO:0009089,GO:0016310	EC:2.7.2.4	Aspartate kinase				COG0527	Aspartokinases	E	Amino acid transport and metabolism
gene_326|GeneMark.hmm|279_aa|-|353842|354681	unitig_0|quiver	353842	354681	amino acid ABC transporter substrate-binding protein									COG0834	ABC-type amino acid transport/signal transduction systems, periplasmic component/domain	ET	Multiple classes
gene_327|GeneMark.hmm|213_aa|-|354697|355338	unitig_0|quiver	354697	355338	amino acid ABC transporter ATP-binding protein	LPENT_03175	ATP binding,ATPase activity	GO:0005524,GO:0016887	EC:3.6.1.3,EC:3.6.1.15	Adenosinetriphosphatase,Nucleoside-triphosphate phosphatase				COG1126	ABC-type polar amino acid transport system, ATPase component	E	Amino acid transport and metabolism
gene_328|GeneMark.hmm|213_aa|-|355351|355992	unitig_0|quiver	355351	355992	amino acid ABC transporter permease	LPENT_03176	plasma membrane,integral component of membrane,transporter activity,transport	GO:0005886,GO:0016021,GO:0005215,GO:0006810						COG0765	ABC-type amino acid transport system, permease component	E	Amino acid transport and metabolism
gene_329|GeneMark.hmm|268_aa|-|356474|357280	unitig_0|quiver	356474	357280	MULTISPECIES: septum site-determining protein MinD	FD24_GL000360	ATP binding,ATPase activity	GO:0005524,GO:0016887	EC:3.6.1.3,EC:3.6.1.15	Adenosinetriphosphatase,Nucleoside-triphosphate phosphatase				COG2894	Septum formation inhibitor-activating ATPase	D	Cell cycle control, cell division, chromosome partitioning
gene_330|GeneMark.hmm|222_aa|-|357280|357948	unitig_0|quiver	357280	357948	septum site-determining protein MinC	FD24_GL000361	cell morphogenesis,cell cycle,cell division	GO:0000902,GO:0007049,GO:0051301						COG0850	Septum formation inhibitor	D	Cell cycle control, cell division, chromosome partitioning
gene_331|GeneMark.hmm|172_aa|-|357970|358488	unitig_0|quiver	357970	358488	MULTISPECIES: rod shape-determining protein MreD	FD24_GL000362	integral component of membrane,regulation of cell shape	GO:0016021,GO:0008360						COG2891	Cell shape-determining protein	M	Cell wall/membrane/envelope biogenesis
gene_332|GeneMark.hmm|281_aa|-|358501|359346	unitig_0|quiver	358501	359346	MULTISPECIES: rod shape-determining protein MreC	N692_13260	regulation of cell shape	GO:0008360						COG1792	Cell shape-determining protein	M	Cell wall/membrane/envelope biogenesis
gene_333|GeneMark.hmm|334_aa|-|359417|360421	unitig_0|quiver	359417	360421	MULTISPECIES: rod shape-determining protein	FD24_GL000364	cell morphogenesis	GO:0000902						COG1077	Actin-like ATPase involved in cell morphogenesis	D	Cell cycle control, cell division, chromosome partitioning
gene_334|GeneMark.hmm|212_aa|-|360643|361281	unitig_0|quiver	360643	361281	DNA repair protein									COG2003	DNA repair proteins	L	Replication, recombination and repair
gene_335|GeneMark.hmm|441_aa|-|362374|363699	unitig_0|quiver	362374	363699	bifunctional folylpolyglutamate synthase/dihydrofolate synthase	FD24_GL000368	tetrahydrofolylpolyglutamate synthase activity,ATP binding,tetrahydrofolylpolyglutamate biosynthetic process	GO:0004326,GO:0005524,GO:0046901	EC:6.3.2.17	Tetrahydrofolate synthase				COG0285	Folylpolyglutamate synthase	H	Coenzyme transport and metabolism
gene_336|GeneMark.hmm|889_aa|-|363841|366510	unitig_0|quiver	363841	366510	valine--tRNA ligase	valS	cytoplasm,aminoacyl-tRNA editing activity,valine-tRNA ligase activity,ATP binding,valyl-tRNA aminoacylation,regulation of translational fidelity	GO:0005737,GO:0002161,GO:0004832,GO:0005524,GO:0006438,GO:0006450	EC:6.1.1.9,EC:3.1.1.1	Valine--tRNA ligase,Carboxylesterase				COG0525	Valyl-tRNA synthetase	J	Translation, ribosomal structure and biogenesis
gene_337|GeneMark.hmm|164_aa|-|366833|367327	unitig_0|quiver	366833	367327	2-Cys peroxiredoxin	FD24_GL000371	peroxidase activity,oxidation-reduction process,cellular oxidant detoxification	GO:0004601,GO:0055114,GO:0098869	EC:1.11.1.7	Peroxidase				COG2077	Peroxiredoxin	O	Posttranslational modification, protein turnover, chaperones
gene_338|GeneMark.hmm|409_aa|-|367488|368717	unitig_0|quiver	367488	368717	glutamate--cysteine ligase	FD24_GL000372	glutamate-cysteine ligase activity,glutathione biosynthetic process	GO:0004357,GO:0006750	EC:6.3.2.2	Glutamate--cysteine ligase				COG2918	Gamma-glutamylcysteine synthetase	H	Coenzyme transport and metabolism
gene_339|GeneMark.hmm|405_aa|-|369546|370763	unitig_0|quiver	369546	370763	tRNA sulfurtransferase	thiI	cytoplasm,tRNA binding,tRNA adenylyltransferase activity,ATP binding,sulfurtransferase activity,thiamine biosynthetic process,thiamine diphosphate biosynthetic process,tRNA thio-modification	GO:0005737,GO:0000049,GO:0004810,GO:0005524,GO:0016783,GO:0009228,GO:0009229,GO:0034227	EC:2.7.7.25	Transferring phosphorus-containing groups				COG0301	Thiamine biosynthesis ATP pyrophosphatase	H	Coenzyme transport and metabolism
gene_340|GeneMark.hmm|384_aa|-|370781|371935	unitig_0|quiver	370781	371935	cysteine desulfurase	LPENT_03189	lyase activity	GO:0016829						COG1104	Cysteine sulfinate desulfinase/cysteine desulfurase and related enzymes	E	Amino acid transport and metabolism
gene_341|GeneMark.hmm|573_aa|-|372206|373927	unitig_0|quiver	372206	373927	septation ring formation regulator EzrA	ezrA	plasma membrane,septin ring,integral component of membrane,septin ring assembly,cell cycle,cell division	GO:0005886,GO:0005940,GO:0016021,GO:0000921,GO:0007049,GO:0051301						COG4477	Negative regulator of septation ring formation	D	Cell cycle control, cell division, chromosome partitioning
gene_342|GeneMark.hmm|153_aa|+|374098|374559	unitig_0|quiver	374098	374559	sensor histidine kinase	N692_09135	kinase activity,phosphorylation	GO:0016301,GO:0016310						COG1956	GAF domain-containing protein	T	Signal transduction mechanisms
gene_343|GeneMark.hmm|202_aa|+|374761|375369	unitig_0|quiver	374761	375369	MULTISPECIES: 30S ribosomal protein S4	rpsD	small ribosomal subunit,structural constituent of ribosome,rRNA binding,translation	GO:0015935,GO:0003735,GO:0019843,GO:0006412						COG0522	Ribosomal protein S4 and related proteins	J	Translation, ribosomal structure and biogenesis
gene_344|GeneMark.hmm|254_aa|-|375462|376226	unitig_0|quiver	375462	376226	hypothetical protein	FD24_GL000379	DNA binding,transcription, DNA-templated,regulation of transcription, DNA-templated	GO:0003677,GO:0006351,GO:0006355						COG3279	Response regulator of the LytR/AlgR family	KT	Multiple classes
gene_345|GeneMark.hmm|109_aa|-|376448|376777	unitig_0|quiver	376448	376777	hypothetical protein
gene_346|GeneMark.hmm|202_aa|-|376950|377558	unitig_0|quiver	376950	377558	hypothetical protein FD24_GL000381									COG4493	Uncharacterized protein conserved in bacteria	S	Function unknown
gene_347|GeneMark.hmm|154_aa|+|377690|378154	unitig_0|quiver	377690	378154	hypothetical protein									COG5506	Uncharacterized conserved protein	S	Function unknown
gene_348|GeneMark.hmm|208_aa|-|378218|378844	unitig_0|quiver	378218	378844	hypothetical protein	LPE_02039	integral component of membrane	GO:0016021
gene_349|GeneMark.hmm|96_aa|-|378831|379121	unitig_0|quiver	378831	379121	MULTISPECIES: transcriptional regulator	N692_09175	DNA binding,transcription factor activity, sequence-specific DNA binding,transcription, DNA-templated,regulation of transcription, DNA-templated	GO:0003677,GO:0003700,GO:0006351,GO:0006355						COG0640	Predicted transcriptional regulators	K	Transcription
gene_350|GeneMark.hmm|401_aa|-|379421|380626	unitig_0|quiver	379421	380626	divalent metal cation transporter	FD24_GL000385	plasma membrane,integral component of membrane,transporter activity,transport	GO:0005886,GO:0016021,GO:0005215,GO:0006810						COG1914	Mn2+ and Fe2+ transporters of the NRAMP family	P	Inorganic ion transport and metabolism
gene_351|GeneMark.hmm|248_aa|-|380685|381431	unitig_0|quiver	380685	381431	lactam utilization protein LamB	LPE_02042	catalytic activity,carbohydrate metabolic process	GO:0003824,GO:0005975						COG1540	Uncharacterized proteins, homologs of lactam utilization protein B	R	General function prediction only
gene_352|GeneMark.hmm|260_aa|-|381448|382230	unitig_0|quiver	381448	382230	DUF1445 domain-containing protein									COG4336	Uncharacterized conserved protein	S	Function unknown
gene_353|GeneMark.hmm|459_aa|-|382172|383551	unitig_0|quiver	382172	383551	acetyl-CoA carboxylase	LPENT_03199	biotin carboxylase activity,ATP binding,metal ion binding	GO:0004075,GO:0005524,GO:0046872	EC:6.3.4.14	Biotin carboxylase				COG4770	Acetyl/propionyl-CoA carboxylase, alpha subunit	I	Lipid transport and metabolism
gene_354|GeneMark.hmm|142_aa|-|383571|383999	unitig_0|quiver	383571	383999	acetyl-CoA carboxylase biotin carboxyl carrier protein subunit	FD24_GL000389	acetyl-CoA carboxylase complex,acetyl-CoA carboxylase activity,fatty acid biosynthetic process	GO:0009317,GO:0003989,GO:0006633	EC:6.4.1.2	Acetyl-CoA carboxylase				COG0511	Biotin carboxyl carrier protein	I	Lipid transport and metabolism
gene_355|GeneMark.hmm|334_aa|-|384004|385008	unitig_0|quiver	384004	385008	hypothetical protein	FD24_GL000390	hydrolase activity	GO:0016787						COG1984	Allophanate hydrolase subunit 2	E	Amino acid transport and metabolism
gene_356|GeneMark.hmm|237_aa|-|385012|385725	unitig_0|quiver	385012	385725	allophanate hydrolase subunit 1	LPE_02047	hydrolase activity	GO:0016787						COG2049	Allophanate hydrolase subunit 1	E	Amino acid transport and metabolism
gene_357|GeneMark.hmm|749_aa|-|386064|388313	unitig_0|quiver	386064	388313	bifunctional glutamate--cysteine ligase/glutathione synthetase	LPE_02048	glutamate-cysteine ligase activity,glutathione biosynthetic process	GO:0004357,GO:0006750	EC:6.3.2.2	Glutamate--cysteine ligase				COG1181	D-alanine-D-alanine ligase and related ATP-grasp enzymes	M	Cell wall/membrane/envelope biogenesis
gene_358|GeneMark.hmm|426_aa|+|388677|389957	unitig_0|quiver	388677	389957	recombinase RarA	FD24_GL000393	DNA binding,helicase activity,ATP binding,DNA replication	GO:0003677,GO:0004386,GO:0005524,GO:0006260	EC:3.6.1.15	Nucleoside-triphosphate phosphatase				COG2256	ATPase related to the helicase subunit of the Holliday junction resolvase	L	Replication, recombination and repair
gene_359|GeneMark.hmm|94_aa|+|390404|390688	unitig_0|quiver	390404	390688	MULTISPECIES: hypothetical protein	FD24_GL000394	integral component of membrane	GO:0016021
gene_360|GeneMark.hmm|161_aa|+|390752|391237	unitig_0|quiver	390752	391237	universal stress family protein	ADS73_11450	cytoplasm,response to stress	GO:0005737,GO:0006950						COG0589	Universal stress protein UspA and related nucleotide-binding proteins	T	Signal transduction mechanisms
gene_361|GeneMark.hmm|124_aa|+|391401|391775	unitig_0|quiver	391401	391775	hypothetical protein
gene_362|GeneMark.hmm|298_aa|-|392357|393253	unitig_0|quiver	392357	393253	MULTISPECIES: transcriptional regulator	FD24_GL000396	sequence-specific DNA binding	GO:0043565						COG1476	Predicted transcriptional regulators	K	Transcription
gene_363|GeneMark.hmm|524_aa|-|393704|395278	unitig_0|quiver	393704	395278	glycerophosphodiester phosphodiesterase	FD24_GL000397	integral component of membrane,glycerophosphodiester phosphodiesterase activity,lipid metabolic process	GO:0016021,GO:0008889,GO:0006629	EC:3.1.4.46	Glycerophosphodiester phosphodiesterase				COG0584	Glycerophosphoryl diester phosphodiesterase	C	Energy production and conversion
gene_364|GeneMark.hmm|370_aa|-|395350|396462	unitig_0|quiver	395350	396462	d-alanine--d-alanine ligase	ddl	cytoplasm,magnesium ion binding,ATP binding,D-alanine-D-alanine ligase activity,manganese ion binding,regulation of cell shape,peptidoglycan biosynthetic process,cell wall organization	GO:0005737,GO:0000287,GO:0005524,GO:0008716,GO:0030145,GO:0008360,GO:0009252,GO:0071555	EC:6.3.2.4	D-alanine--D-alanine ligase				COG1181	D-alanine-D-alanine ligase and related ATP-grasp enzymes	M	Cell wall/membrane/envelope biogenesis
gene_365|GeneMark.hmm|342_aa|-|396565|397593	unitig_0|quiver	396565	397593	zinc-binding alcohol dehydrogenase family protein	FD24_GL000399	zinc ion binding,oxidoreductase activity,oxidation-reduction process	GO:0008270,GO:0016491,GO:0055114						COG0604	NADPH:quinone reductase and related Zn-dependent oxidoreductases	CR	Multiple classes
gene_366|GeneMark.hmm|324_aa|-|397615|398589	unitig_0|quiver	397615	398589	hypothetical protein
gene_367|GeneMark.hmm|309_aa|-|398750|399679	unitig_0|quiver	398750	399679	L-lactate dehydrogenase	FD24_GL000401	oxidoreductase activity, acting on the CH-OH group of donors, NAD or NADP as acceptor,carbohydrate metabolic process,carboxylic acid metabolic process,oxidation-reduction process	GO:0016616,GO:0005975,GO:0019752,GO:0055114						COG0039	Malate/lactate dehydrogenases	C	Energy production and conversion
gene_368|GeneMark.hmm|35_aa|+|400382|400489	unitig_0|quiver	400382	400489	-
gene_369|GeneMark.hmm|275_aa|-|400851|401678	unitig_0|quiver	400851	401678	methionine ABC transporter substrate-binding protein									COG1464	ABC-type metal ion transport system, periplasmic component/surface antigen	P	Inorganic ion transport and metabolism
gene_370|GeneMark.hmm|230_aa|-|401706|402398	unitig_0|quiver	401706	402398	methionine ABC transporter permease	LPE_02061	plasma membrane,integral component of membrane,transport	GO:0005886,GO:0016021,GO:0006810						COG2011	ABC-type metal ion transport system, permease component	P	Inorganic ion transport and metabolism
gene_371|GeneMark.hmm|343_aa|-|402391|403422	unitig_0|quiver	402391	403422	MULTISPECIES: methionine ABC transporter ATP-binding protein	metN	ATP-binding cassette (ABC) transporter complex,ATP binding,amino acid-transporting ATPase activity,amino acid transmembrane transport,methionine transport	GO:0043190,GO:0005524,GO:0015424,GO:0003333,GO:0015821	EC:3.6.1.3,EC:3.6.1.15	Adenosinetriphosphatase,Nucleoside-triphosphate phosphatase				COG1135	ABC-type metal ion transport system, ATPase component	P	Inorganic ion transport and metabolism
gene_372|GeneMark.hmm|98_aa|-|403790|404086	unitig_0|quiver	403790	404086	glycine cleavage system									COG0509	Glycine cleavage system H protein (lipoate-binding)	E	Amino acid transport and metabolism
gene_373|GeneMark.hmm|401_aa|-|404117|405322	unitig_0|quiver	404117	405322	cell division protein FtsW	LPE_02065	integral component of membrane,cell cycle,regulation of cell shape,cell division	GO:0016021,GO:0007049,GO:0008360,GO:0051301						COG0772	Bacterial cell division membrane protein	D	Cell cycle control, cell division, chromosome partitioning
gene_374|GeneMark.hmm|75_aa|-|405471|405698	unitig_0|quiver	405471	405698	MULTISPECIES: hypothetical protein
gene_375|GeneMark.hmm|90_aa|-|405682|405954	unitig_0|quiver	405682	405954	MULTISPECIES: membrane protein insertion efficiency factor YidD	N692_09265	plasma membrane	GO:0005886						COG0759	Uncharacterized conserved protein	S	Function unknown
gene_376|GeneMark.hmm|333_aa|-|405961|406962	unitig_0|quiver	405961	406962	rod shape-determining protein	FD24_GL000408	cell morphogenesis	GO:0000902						COG1077	Actin-like ATPase involved in cell morphogenesis	D	Cell cycle control, cell division, chromosome partitioning
gene_377|GeneMark.hmm|184_aa|-|407087|407641	unitig_0|quiver	407087	407641	N-acetyltransferase									COG1670	Acetyltransferases, including N-acetylases of ribosomal proteins	J	Translation, ribosomal structure and biogenesis
gene_378|GeneMark.hmm|438_aa|-|407748|409064	unitig_0|quiver	407748	409064	UDP-N-acetylglucosamine 1-carboxyvinyltransferase	murA	cytoplasm,UDP-N-acetylglucosamine 1-carboxyvinyltransferase activity,cell cycle,regulation of cell shape,peptidoglycan biosynthetic process,UDP-N-acetylgalactosamine biosynthetic process,cell division,cell wall organization	GO:0005737,GO:0008760,GO:0007049,GO:0008360,GO:0009252,GO:0019277,GO:0051301,GO:0071555	EC:2.5.1.7	UDP-N-acetylglucosamine 1-carboxyvinyltransferase				COG0766	UDP-N-acetylglucosamine enolpyruvyl transferase	M	Cell wall/membrane/envelope biogenesis
gene_379|GeneMark.hmm|142_aa|-|410577|411005	unitig_0|quiver	410577	411005	MULTISPECIES: F0F1 ATP synthase subunit epsilon	atpC	plasma membrane,proton-transporting ATP synthase complex, catalytic core F(1),ATP binding,proton-transporting ATP synthase activity, rotational mechanism,proton-transporting ATPase activity, rotational mechanism,plasma membrane ATP synthesis coupled proton transport	GO:0005886,GO:0045261,GO:0005524,GO:0046933,GO:0046961,GO:0042777	EC:3.6.1.3,EC:3.6.1.15	Adenosinetriphosphatase,Nucleoside-triphosphate phosphatase				COG0355	F0F1-type ATP synthase, epsilon subunit (mitochondrial delta subunit)	C	Energy production and conversion
gene_380|GeneMark.hmm|467_aa|-|411017|412420	unitig_0|quiver	411017	412420	MULTISPECIES: ATP synthase subunit beta	atpD	plasma membrane,proton-transporting ATP synthase complex, catalytic core F(1),ATP binding,proton-transporting ATP synthase activity, rotational mechanism,ATP hydrolysis coupled proton transport,plasma membrane ATP synthesis coupled proton transport	GO:0005886,GO:0045261,GO:0005524,GO:0046933,GO:0015991,GO:0042777	EC:3.6.1.3,EC:3.6.1.15	Adenosinetriphosphatase,Nucleoside-triphosphate phosphatase				COG0055	F0F1-type ATP synthase, beta subunit	C	Energy production and conversion
gene_381|GeneMark.hmm|314_aa|-|412445|413389	unitig_0|quiver	412445	413389	F0F1 ATP synthase subunit gamma	atpG	plasma membrane,proton-transporting ATP synthase complex, catalytic core F(1),ATP binding,proton-transporting ATP synthase activity, rotational mechanism,proton-transporting ATPase activity, rotational mechanism,plasma membrane ATP synthesis coupled proton transport	GO:0005886,GO:0045261,GO:0005524,GO:0046933,GO:0046961,GO:0042777	EC:3.6.1.3,EC:3.6.1.15	Adenosinetriphosphatase,Nucleoside-triphosphate phosphatase				COG0224	F0F1-type ATP synthase, gamma subunit	C	Energy production and conversion
gene_382|GeneMark.hmm|506_aa|-|413419|414939	unitig_0|quiver	413419	414939	MULTISPECIES: ATP synthase subunit alpha	atpA	plasma membrane,proton-transporting ATP synthase complex, catalytic core F(1),ATP binding,proton-transporting ATP synthase activity, rotational mechanism,proton-transporting ATPase activity, rotational mechanism,ATP hydrolysis coupled proton transport,plasma membrane ATP synthesis coupled proton transport	GO:0005886,GO:0045261,GO:0005524,GO:0046933,GO:0046961,GO:0015991,GO:0042777	EC:3.6.1.3,EC:3.6.1.15	Adenosinetriphosphatase,Nucleoside-triphosphate phosphatase				COG0056	F0F1-type ATP synthase, alpha subunit	C	Energy production and conversion
gene_383|GeneMark.hmm|181_aa|-|414962|415507	unitig_0|quiver	414962	415507	F0F1 ATP synthase subunit delta	atpH	plasma membrane,proton-transporting ATP synthase complex, catalytic core F(1),proton-transporting ATP synthase activity, rotational mechanism,plasma membrane ATP synthesis coupled proton transport	GO:0005886,GO:0045261,GO:0046933,GO:0042777	EC:3.6.1.3,EC:3.6.1.15	Adenosinetriphosphatase,Nucleoside-triphosphate phosphatase				COG0712	F0F1-type ATP synthase, delta subunit (mitochondrial oligomycin sensitivity protein)	C	Energy production and conversion
gene_384|GeneMark.hmm|171_aa|-|415497|416012	unitig_0|quiver	415497	416012	MULTISPECIES: ATP synthase F0F1 subunit B	atpF	plasma membrane,integral component of membrane,proton-transporting ATP synthase complex, coupling factor F(o),proton-transporting ATP synthase activity, rotational mechanism,plasma membrane ATP synthesis coupled proton transport	GO:0005886,GO:0016021,GO:0045263,GO:0046933,GO:0042777	EC:3.6.1.3,EC:3.6.1.15	Adenosinetriphosphatase,Nucleoside-triphosphate phosphatase				COG0711	F0F1-type ATP synthase, subunit b	C	Energy production and conversion
gene_385|GeneMark.hmm|70_aa|-|416066|416278	unitig_0|quiver	416066	416278	MULTISPECIES: F0F1 ATP synthase subunit C	Lp16_1864	plasma membrane,integral component of membrane,proton-transporting ATP synthase complex, coupling factor F(o),hydrogen ion transmembrane transporter activity,ATP synthesis coupled proton transport,ATP hydrolysis coupled proton transport	GO:0005886,GO:0016021,GO:0045263,GO:0015078,GO:0015986,GO:0015991						COG0636	F0F1-type ATP synthase, subunit c/Archaeal/vacuolar-type H+-ATPase, subunit K	C	Energy production and conversion
gene_386|GeneMark.hmm|237_aa|-|416316|417029	unitig_0|quiver	416316	417029	F0F1 ATP synthase subunit A	atpB	plasma membrane,integral component of membrane,proton-transporting ATP synthase complex, coupling factor F(o),proton-transporting ATP synthase activity, rotational mechanism,plasma membrane ATP synthesis coupled proton transport	GO:0005886,GO:0016021,GO:0045263,GO:0046933,GO:0042777	EC:3.6.1.3,EC:3.6.1.15	Adenosinetriphosphatase,Nucleoside-triphosphate phosphatase				COG0356	F0F1-type ATP synthase, subunit a	C	Energy production and conversion
gene_387|GeneMark.hmm|426_aa|-|417307|418587	unitig_0|quiver	417307	418587	uracil permease	FD24_GL000420	integral component of membrane,transporter activity,transmembrane transport	GO:0016021,GO:0005215,GO:0055085						COG2233	Xanthine/uracil permeases	F	Nucleotide transport and metabolism
gene_388|GeneMark.hmm|209_aa|-|419927|420556	unitig_0|quiver	419927	420556	MULTISPECIES: uracil phosphoribosyltransferase	upp	magnesium ion binding,uracil phosphoribosyltransferase activity,GTP binding,uracil salvage,UMP salvage	GO:0000287,GO:0004845,GO:0005525,GO:0006223,GO:0044206	EC:2.4.2.9	Uracil phosphoribosyltransferase				COG0035	Uracil phosphoribosyltransferase	F	Nucleotide transport and metabolism
gene_389|GeneMark.hmm|412_aa|-|420636|421874	unitig_0|quiver	420636	421874	serine hydroxymethyltransferase	glyA	cytoplasm,glycine hydroxymethyltransferase activity,methyltransferase activity,pyridoxal phosphate binding,glycine biosynthetic process from serine,methylation,tetrahydrofolate interconversion	GO:0005737,GO:0004372,GO:0008168,GO:0030170,GO:0019264,GO:0032259,GO:0035999	EC:2.1.2.1	Glycine hydroxymethyltransferase				COG0112	Glycine/serine hydroxymethyltransferase	E	Amino acid transport and metabolism
gene_390|GeneMark.hmm|339_aa|-|421933|422952	unitig_0|quiver	421933	422952	threonylcarbamoyl-AMP synthase	FD24_GL000423	cytoplasm,double-stranded RNA binding,ATP binding,L-threonylcarbamoyladenylate synthase,tRNA processing	GO:0005737,GO:0003725,GO:0005524,GO:0061710,GO:0008033	EC:2.7.7.87	L-threonylcarbamoyladenylate synthase				COG0009	Putative translation factor (SUA5)	J	Translation, ribosomal structure and biogenesis
gene_391|GeneMark.hmm|286_aa|-|424072|424932	unitig_0|quiver	424072	424932	protein-(glutamine-N5) methyltransferase, release factor-specific	prmC	nucleic acid binding,protein-glutamine N-methyltransferase activity,peptidyl-glutamine methylation	GO:0003676,GO:0036009,GO:0018364						COG2890	Methylase of polypeptide chain release factors	J	Translation, ribosomal structure and biogenesis
gene_392|GeneMark.hmm|360_aa|-|424925|426007	unitig_0|quiver	424925	426007	MULTISPECIES: peptide chain release factor 1	prfA	cytoplasm,translation release factor activity, codon specific,translational termination	GO:0005737,GO:0016149,GO:0006415						COG0216	Protein chain release factor A	J	Translation, ribosomal structure and biogenesis
gene_393|GeneMark.hmm|192_aa|-|426021|426599	unitig_0|quiver	426021	426599	thymidine kinase									COG1435	Thymidine kinase	F	Nucleotide transport and metabolism
gene_394|GeneMark.hmm|448_aa|+|426857|428203	unitig_0|quiver	426857	428203	MULTISPECIES: UDP-N-acetylmuramyl peptide synthase	KCA1_2013	ATP binding,biosynthetic process	GO:0005524,GO:0009058						COG0769	UDP-N-acetylmuramyl tripeptide synthase	M	Cell wall/membrane/envelope biogenesis
gene_395|GeneMark.hmm|240_aa|+|428203|428925	unitig_0|quiver	428203	428925	glutamine amidotransferase	LPENT_03241	catalytic activity,cobalamin biosynthetic process	GO:0003824,GO:0009236						COG3442	Predicted glutamine amidotransferase	R	General function prediction only
gene_396|GeneMark.hmm|321_aa|-|429472|430437	unitig_0|quiver	429472	430437	mannose-6-phosphate isomerase, class I	FD24_GL000429	mannose-6-phosphate isomerase activity,zinc ion binding,carbohydrate metabolic process	GO:0004476,GO:0008270,GO:0005975	EC:5.3.1.8	Mannose-6-phosphate isomerase				COG1482	Phosphomannose isomerase	G	Carbohydrate transport and metabolism
gene_397|GeneMark.hmm|346_aa|-|430505|431545	unitig_0|quiver	430505	431545	beta-lactamase									COG1680	Beta-lactamase class C and other penicillin binding proteins	V	Defense mechanisms
gene_398|GeneMark.hmm|59_aa|-|432548|432727	unitig_0|quiver	432548	432727	MULTISPECIES: hypothetical protein	FD24_GL003291	integral component of membrane	GO:0016021
gene_399|GeneMark.hmm|342_aa|-|433018|434046	unitig_0|quiver	433018	434046	branched chain amino acid aminotransferase	LPENT_03244	L-leucine transaminase activity,L-valine transaminase activity,L-isoleucine transaminase activity,isoleucine biosynthetic process,leucine biosynthetic process,valine biosynthetic process	GO:0052654,GO:0052655,GO:0052656,GO:0009097,GO:0009098,GO:0009099	EC:2.6.1.42	Branched-chain-amino-acid transaminase				COG0115	Branched-chain amino acid aminotransferase/4-amino-4-deoxychorismate lyase	EH	Multiple classes
gene_400|GeneMark.hmm|109_aa|+|434210|434539	unitig_0|quiver	434210	434539	putative uncharacterized protein lp_2391
gene_401|GeneMark.hmm|323_aa|-|434648|435619	unitig_0|quiver	434648	435619	hypothetical protein
gene_402|GeneMark.hmm|628_aa|-|435634|437520	unitig_0|quiver	435634	437520	ABC transporter ATP-binding protein	LPE_02093	integral component of membrane,ATP binding,ATPase activity, coupled to transmembrane movement of substances,transmembrane transport	GO:0016021,GO:0005524,GO:0042626,GO:0055085	EC:3.6.1.3,EC:3.6.1.15	Adenosinetriphosphatase,Nucleoside-triphosphate phosphatase				COG1132	ABC-type multidrug transport system, ATPase and permease components	V	Defense mechanisms
gene_403|GeneMark.hmm|576_aa|-|437520|439250	unitig_0|quiver	437520	439250	ABC transporter ATP-binding protein	LPE_02094	integral component of membrane,ATP binding,ATPase activity, coupled to transmembrane movement of substances,transmembrane transport	GO:0016021,GO:0005524,GO:0042626,GO:0055085	EC:3.6.1.3,EC:3.6.1.15	Adenosinetriphosphatase,Nucleoside-triphosphate phosphatase				COG1132	ABC-type multidrug transport system, ATPase and permease components	V	Defense mechanisms
gene_404|GeneMark.hmm|87_aa|-|439471|439734	unitig_0|quiver	439471	439734	hypothetical protein FD24_GL003297									COG5294	Uncharacterized protein conserved in bacteria	S	Function unknown
gene_405|GeneMark.hmm|286_aa|+|439761|440621	unitig_0|quiver	439761	440621	polysaccharide deacetylase	FD24_GL003298	hydrolase activity, acting on carbon-nitrogen (but not peptide) bonds,carbohydrate metabolic process	GO:0016810,GO:0005975						COG0726	Predicted xylanase/chitin deacetylase	G	Carbohydrate transport and metabolism
gene_406|GeneMark.hmm|68_aa|+|441026|441232	unitig_0|quiver	441026	441232	MULTISPECIES: hypothetical protein	LPENT_03251	integral component of membrane	GO:0016021
gene_407|GeneMark.hmm|75_aa|+|441942|442169	unitig_0|quiver	441942	442169	putative uncharacterized protein lp_2482
gene_408|GeneMark.hmm|90_aa|+|442193|442465	unitig_0|quiver	442193	442465	hypothetical protein	LPE_03280	integral component of membrane	GO:0016021
gene_409|GeneMark.hmm|161_aa|-|442521|443006	unitig_0|quiver	442521	443006	MULTISPECIES: MarR family transcriptional regulator	N692_09445	DNA binding,transcription factor activity, sequence-specific DNA binding,transcription, DNA-templated,regulation of transcription, DNA-templated	GO:0003677,GO:0003700,GO:0006351,GO:0006355						COG1846	Transcriptional regulators	K	Transcription
gene_410|GeneMark.hmm|658_aa|-|443060|445036	unitig_0|quiver	443060	445036	hypothetical protein									COG1196	Chromosome segregation ATPases	D	Cell cycle control, cell division, chromosome partitioning
gene_411|GeneMark.hmm|1052_aa|-|445136|448294	unitig_0|quiver	445136	448294	mucus-binding protein	FD24_GL003356	integral component of membrane	GO:0016021						COG3846	Type IV secretory pathway, TrbL components	U	Intracellular trafficking, secretion, and vesicular transport
gene_412|GeneMark.hmm|43_aa|-|448616|448747	unitig_0|quiver	448616	448747	MULTISPECIES: hypothetical protein
gene_413|GeneMark.hmm|43_aa|-|448825|448956	unitig_0|quiver	448825	448956	hypothetical protein
gene_414|GeneMark.hmm|43_aa|-|448983|449114	unitig_0|quiver	448983	449114	MULTISPECIES: hypothetical protein
gene_415|GeneMark.hmm|47_aa|-|449144|449287	unitig_0|quiver	449144	449287	MULTISPECIES: hypothetical protein
gene_416|GeneMark.hmm|47_aa|-|449317|449460	unitig_0|quiver	449317	449460	MULTISPECIES: hypothetical protein
gene_417|GeneMark.hmm|47_aa|-|449488|449631	unitig_0|quiver	449488	449631	MULTISPECIES: hypothetical protein
gene_418|GeneMark.hmm|43_aa|-|449797|449928	unitig_0|quiver	449797	449928	MULTISPECIES: hypothetical protein
gene_419|GeneMark.hmm|587_aa|-|450559|452322	unitig_0|quiver	450559	452322	ABC transporter ATP-binding protein	LPE_00791	integral component of membrane,ATP binding,ATPase activity, coupled to transmembrane movement of substances,transmembrane transport	GO:0016021,GO:0005524,GO:0042626,GO:0055085	EC:3.6.1.3,EC:3.6.1.15	Adenosinetriphosphatase,Nucleoside-triphosphate phosphatase				COG1132	ABC-type multidrug transport system, ATPase and permease components	V	Defense mechanisms
gene_420|GeneMark.hmm|525_aa|-|452294|453871	unitig_0|quiver	452294	453871	poly(glycerol-phosphate) alpha-glucosyltransferase	LPE_00790	poly(glycerol-phosphate) alpha-glucosyltransferase activity	GO:0047265	EC:2.4.1.52	Poly(glycerol-phosphate) alpha-glucosyltransferase				COG0438	Glycosyltransferase	M	Cell wall/membrane/envelope biogenesis
gene_421|GeneMark.hmm|664_aa|-|453889|455883	unitig_0|quiver	453889	455883	ABC transporter ATP-binding protein	LPE_00789	plasma membrane,integral component of membrane,ATP binding,ATPase activity,transport,response to antibiotic	GO:0005886,GO:0016021,GO:0005524,GO:0016887,GO:0006810,GO:0046677	EC:3.6.1.3,EC:3.6.1.15	Adenosinetriphosphatase,Nucleoside-triphosphate phosphatase				COG0577	ABC-type antimicrobial peptide transport system, permease component	V	Defense mechanisms
gene_422|GeneMark.hmm|63_aa|-|456299|456490	unitig_0|quiver	456299	456490	hypothetical protein	FD24_GL003367	integral component of membrane	GO:0016021
gene_423|GeneMark.hmm|358_aa|+|456854|457930	unitig_0|quiver	456854	457930	hypothetical protein FD24_GL003368	FD24_GL003368	integral component of membrane	GO:0016021						COG3247	Uncharacterized conserved protein	S	Function unknown
gene_424|GeneMark.hmm|450_aa|-|458270|459622	unitig_0|quiver	458270	459622	MULTISPECIES: glucose-6-phosphate isomerase	pgi	cytoplasm,glucose-6-phosphate isomerase activity,gluconeogenesis,glycolytic process	GO:0005737,GO:0004347,GO:0006094,GO:0006096	EC:5.3.1.9	Glucose-6-phosphate isomerase				COG0166	Glucose-6-phosphate isomerase	G	Carbohydrate transport and metabolism
gene_425|GeneMark.hmm|285_aa|-|459843|460700	unitig_0|quiver	459843	460700	MULTISPECIES: glucose transporter GlcU	N692_09530	integral component of membrane,carbohydrate transmembrane transporter activity,carbohydrate transmembrane transport	GO:0016021,GO:0015144,GO:0034219						COG4975	Putative glucose uptake permease	G	Carbohydrate transport and metabolism
gene_426|GeneMark.hmm|393_aa|-|460936|462117	unitig_0|quiver	460936	462117	class I SAM-dependent rRNA methyltransferase	FD24_GL003371	cytoplasm,methyltransferase activity,rRNA processing,methylation	GO:0005737,GO:0008168,GO:0006364,GO:0032259						COG1092	Predicted SAM-dependent methyltransferases	R	General function prediction only
gene_427|GeneMark.hmm|29_aa|-|462337|462426	unitig_0|quiver	462337	462426	-
gene_428|GeneMark.hmm|507_aa|-|462436|463959	unitig_0|quiver	462436	463959	two-component sensor histidine kinase	FD24_GL003372	intracellular,integral component of membrane,phosphorelay sensor kinase activity,ATP binding,phosphorelay signal transduction system,signal transduction by protein phosphorylation	GO:0005622,GO:0016021,GO:0000155,GO:0005524,GO:0000160,GO:0023014	EC:2.7.13.3	Histidine kinase				COG0642	Signal transduction histidine kinase	T	Signal transduction mechanisms
gene_429|GeneMark.hmm|242_aa|-|463956|464684	unitig_0|quiver	463956	464684	DNA-binding response regulator	FD24_GL003373	intracellular,DNA binding,phosphorelay signal transduction system,transcription, DNA-templated,regulation of transcription, DNA-templated	GO:0005622,GO:0003677,GO:0000160,GO:0006351,GO:0006355						COG0745	Response regulators consisting of a CheY-like receiver domain and a winged-helix DNA-binding domain	TK	Multiple classes
gene_430|GeneMark.hmm|447_aa|-|465021|466364	unitig_0|quiver	465021	466364	PFL family protein									COG2848	Uncharacterized conserved protein	S	Function unknown
gene_431|GeneMark.hmm|89_aa|-|466374|466643	unitig_0|quiver	466374	466643	MULTISPECIES: ACT domain-containing protein	N692_09555	amino acid binding,metabolic process	GO:0016597,GO:0008152						COG3830	ACT domain-containing protein	T	Signal transduction mechanisms
gene_432|GeneMark.hmm|312_aa|+|466871|467809	unitig_0|quiver	466871	467809	EamA family transporter	FD24_GL003376	integral component of membrane	GO:0016021						COG0697	Permeases of the drug/metabolite transporter (DMT) superfamily	GER	Multiple classes
gene_433|GeneMark.hmm|186_aa|-|468474|469034	unitig_0|quiver	468474	469034	MULTISPECIES: membrane protein	LPE_00491	integral component of membrane	GO:0016021						COG4720	Predicted membrane protein	S	Function unknown
gene_434|GeneMark.hmm|105_aa|-|469111|469428	unitig_0|quiver	469111	469428	putative uncharacterized protein
gene_435|GeneMark.hmm|399_aa|-|469649|470848	unitig_0|quiver	469649	470848	MFS transporter									COG2814	Arabinose efflux permease	G	Carbohydrate transport and metabolism
gene_436|GeneMark.hmm|251_aa|-|470942|471697	unitig_0|quiver	470942	471697	ADP-ribose pyrophosphatase	LPE_00494	hydrolase activity	GO:0016787						COG4111	Uncharacterized conserved protein	R	General function prediction only
gene_437|GeneMark.hmm|54_aa|-|471759|471923	unitig_0|quiver	471759	471923	MULTISPECIES: hypothetical protein
gene_438|GeneMark.hmm|36_aa|+|472217|472327	unitig_0|quiver	472217	472327	hypothetical protein N692_09590	N692_09590	integral component of membrane	GO:0016021
gene_439|GeneMark.hmm|288_aa|-|472671|473537	unitig_0|quiver	472671	473537	hydrolase	FD24_GL003383	hydrolase activity	GO:0016787						COG4814	Uncharacterized protein with an alpha/beta hydrolase fold	R	General function prediction only
gene_440|GeneMark.hmm|299_aa|-|473588|474487	unitig_0|quiver	473588	474487	extracellular protein, gamma-d-glutamate-meso-dia minopimelate muropeptidase									COG0791	Cell wall-associated hydrolases (invasion-associated proteins)	M	Cell wall/membrane/envelope biogenesis
gene_441|GeneMark.hmm|154_aa|+|474766|475230	unitig_0|quiver	474766	475230	transcription regulator, asnc-type	FD24_GL003385	intracellular,transcription factor activity, sequence-specific DNA binding,sequence-specific DNA binding,transcription, DNA-templated,regulation of transcription, DNA-templated	GO:0005622,GO:0003700,GO:0043565,GO:0006351,GO:0006355						COG1522	Transcriptional regulators	K	Transcription
gene_442|GeneMark.hmm|73_aa|-|475439|475660	unitig_0|quiver	475439	475660	hypothetical protein
gene_443|GeneMark.hmm|76_aa|-|475673|475903	unitig_0|quiver	475673	475903	hypothetical protein	FD24_GL003387	integral component of membrane	GO:0016021
gene_444|GeneMark.hmm|397_aa|+|476127|477320	unitig_0|quiver	476127	477320	GGDEF domain-containing protein	LPE_00498	integral component of membrane	GO:0016021						COG2199	FOG: GGDEF domain	T	Signal transduction mechanisms
gene_445|GeneMark.hmm|252_aa|-|477613|478371	unitig_0|quiver	477613	478371	hypothetical protein
gene_446|GeneMark.hmm|294_aa|-|478374|479258	unitig_0|quiver	478374	479258	ABC superfamily ATP binding cassette transporter, ABC protein	LPE_00499	ATP binding,ATPase activity	GO:0005524,GO:0016887	EC:3.6.1.3,EC:3.6.1.15	Adenosinetriphosphatase,Nucleoside-triphosphate phosphatase				COG1131	ABC-type multidrug transport system, ATPase component	V	Defense mechanisms
gene_447|GeneMark.hmm|517_aa|-|480205|481758	unitig_0|quiver	480205	481758	ABC transporter ATP-binding protein	FD24_GL003391	ATP binding,ATPase activity	GO:0005524,GO:0016887	EC:3.6.1.3,EC:3.6.1.15	Adenosinetriphosphatase,Nucleoside-triphosphate phosphatase				COG0488	ATPase components of ABC transporters with duplicated ATPase domains	R	General function prediction only
gene_448|GeneMark.hmm|195_aa|-|481849|482436	unitig_0|quiver	481849	482436	MULTISPECIES: N-acetyltransferase	FD24_GL003392	N-acetyltransferase activity	GO:0008080						COG0456	Acetyltransferases	R	General function prediction only
gene_449|GeneMark.hmm|32_aa|-|483156|483254	unitig_0|quiver	483156	483254	-
gene_450|GeneMark.hmm|126_aa|+|483636|484016	unitig_0|quiver	483636	484016	VOC family virulence protein									COG0346	Lactoylglutathione lyase and related lyases	E	Amino acid transport and metabolism
gene_451|GeneMark.hmm|676_aa|-|484300|486330	unitig_0|quiver	484300	486330	PTS N-acetylglucosamine transporter subunit IIABC	FD24_GL003394	plasma membrane,integral component of membrane,organelle inner membrane,protein-N(PI)-phosphohistidine-sugar phosphotransferase activity,N-acetylglucosamine transmembrane transporter activity,kinase activity,D-glucosamine PTS permease activity,phosphoenolpyruvate-dependent sugar phosphotransferase system,phosphorylation,carbohydrate transmembrane transport,carbohydrate derivative transport	GO:0005886,GO:0016021,GO:0019866,GO:0008982,GO:0015572,GO:0016301,GO:0103111,GO:0009401,GO:0016310,GO:0034219,GO:1901264	EC:2.7.1.69	Transferring phosphorus-containing groups				COG1264	Phosphotransferase system IIB components	G	Carbohydrate transport and metabolism
gene_452|GeneMark.hmm|324_aa|-|486520|487494	unitig_0|quiver	486520	487494	2-dehydropantoate 2-reductase	hdhD1	cytoplasm,2-dehydropantoate 2-reductase activity,NADP binding,pantothenate biosynthetic process,oxidation-reduction process	GO:0005737,GO:0008677,GO:0050661,GO:0015940,GO:0055114	EC:1.1.1.169	2-dehydropantoate 2-reductase				COG1893	Ketopantoate reductase	H	Coenzyme transport and metabolism
gene_453|GeneMark.hmm|299_aa|-|488315|489214	unitig_0|quiver	488315	489214	DegV family protein	FD24_GL003396	lipid binding	GO:0008289						COG1307	Uncharacterized protein conserved in bacteria	S	Function unknown
gene_454|GeneMark.hmm|426_aa|-|489363|490643	unitig_0|quiver	489363	490643	homoserine dehydrogenase	LPE_00506	homoserine dehydrogenase activity,NADP binding,methionine biosynthetic process,threonine biosynthetic process,isoleucine biosynthetic process,oxidation-reduction process	GO:0004412,GO:0050661,GO:0009086,GO:0009088,GO:0009097,GO:0055114	EC:1.1.1.3	Homoserine dehydrogenase				COG0460	Homoserine dehydrogenase	E	Amino acid transport and metabolism
gene_455|GeneMark.hmm|424_aa|-|490678|491952	unitig_0|quiver	490678	491952	MULTISPECIES: O-acetylhomoserine aminocarboxypropyltransferase	cysD	O-acetylhomoserine aminocarboxypropyltransferase activity,cystathionine gamma-synthase activity,lyase activity,pyridoxal phosphate binding,'de novo' L-methionine biosynthetic process	GO:0003961,GO:0003962,GO:0016829,GO:0030170,GO:0071266	EC:2.5.1.49,EC:2.5.1.48	O-acetylhomoserine aminocarboxypropyltransferase,Cystathionine gamma-synthase				COG2873	O-acetylhomoserine sulfhydrylase	E	Amino acid transport and metabolism
gene_456|GeneMark.hmm|289_aa|-|491955|492824	unitig_0|quiver	491955	492824	homoserine O-succinyltransferase	LPE_00508	cytoplasm,homoserine O-succinyltransferase activity,L-methionine biosynthetic process from homoserine via O-succinyl-L-homoserine and cystathionine	GO:0005737,GO:0008899,GO:0019281	EC:2.3.1.46	Homoserine O-succinyltransferase				COG1897	Homoserine trans-succinylase	E	Amino acid transport and metabolism
gene_457|GeneMark.hmm|339_aa|+|494561|495580	unitig_0|quiver	494561	495580	ABC superfamily ATP binding cassette transporter, binding protein									COG2984	ABC-type uncharacterized transport system, periplasmic component	R	General function prediction only
gene_458|GeneMark.hmm|302_aa|+|495577|496485	unitig_0|quiver	495577	496485	MULTISPECIES: branched-chain amino acid ABC transporter permease	N692_15010	plasma membrane,integral component of membrane,transporter activity,transport	GO:0005886,GO:0016021,GO:0005215,GO:0006810						COG4120	ABC-type uncharacterized transport system, permease component	R	General function prediction only
gene_459|GeneMark.hmm|260_aa|+|496472|497254	unitig_0|quiver	496472	497254	ABC transporter ATP-binding protein	LPE_00513	ATP binding,ATPase activity	GO:0005524,GO:0016887	EC:3.6.1.3,EC:3.6.1.15	Adenosinetriphosphatase,Nucleoside-triphosphate phosphatase				COG1101	ABC-type uncharacterized transport system, ATPase component	R	General function prediction only
gene_460|GeneMark.hmm|451_aa|+|497531|498886	unitig_0|quiver	497531	498886	NAD(FAD)-dependent dehydrogenase	LPE_00514	cell,NADH peroxidase activity,flavin adenine dinucleotide binding,cell redox homeostasis,oxidation-reduction process,cellular oxidant detoxification	GO:0005623,GO:0016692,GO:0050660,GO:0045454,GO:0055114,GO:0098869	EC:1.11.1.1,EC:1.11.1.7	NADH peroxidase,Peroxidase				COG0446	Uncharacterized NAD(FAD)-dependent dehydrogenases	R	General function prediction only
gene_461|GeneMark.hmm|285_aa|-|498996|499853	unitig_0|quiver	498996	499853	oxidoreductase	FD24_GL003408	hydroxymethylglutaryl-CoA reductase (NADPH) activity,phosphogluconate dehydrogenase (decarboxylating) activity,NAD binding,oxidation-reduction process	GO:0004420,GO:0004616,GO:0051287,GO:0055114	EC:1.1.1.44,EC:1.1.1.34	Phosphogluconate dehydrogenase (NADP(+)-dependent, decarboxylating),Hydroxymethylglutaryl-CoA reductase (NADPH)				COG2084	3-hydroxyisobutyrate dehydrogenase and related beta-hydroxyacid dehydrogenases	I	Lipid transport and metabolism
gene_462|GeneMark.hmm|258_aa|-|499853|500629	unitig_0|quiver	499853	500629	hypothetical protein	FD24_GL003409	integral component of membrane	GO:0016021						COG0861	Membrane protein TerC, possibly involved in tellurium resistance	P	Inorganic ion transport and metabolism
gene_463|GeneMark.hmm|379_aa|+|501044|502183	unitig_0|quiver	501044	502183	putative NADPH dehydrogenase	LPE_00517	FMN binding,oxidoreductase activity,oxidation-reduction process	GO:0010181,GO:0016491,GO:0055114						COG1902	NADH:flavin oxidoreductases, Old Yellow Enzyme family	C	Energy production and conversion
gene_464|GeneMark.hmm|163_aa|-|502313|502804	unitig_0|quiver	502313	502804	hypothetical protein
gene_465|GeneMark.hmm|117_aa|-|502814|503167	unitig_0|quiver	502814	503167	alpha/beta hydrolase	LPE_00518	hydrolase activity	GO:0016787						COG0596	Predicted hydrolases or acyltransferases (alpha/beta hydrolase superfamily)	R	General function prediction only
gene_466|GeneMark.hmm|130_aa|-|503186|503578	unitig_0|quiver	503186	503578	alpha/beta hydrolase	FD24_GL003413	hydrolase activity	GO:0016787						COG0412	Dienelactone hydrolase and related enzymes	Q	Secondary metabolites biosynthesis, transport and catabolism
gene_467|GeneMark.hmm|153_aa|-|504797|505258	unitig_0|quiver	504797	505258	twin-arginine translocation pathway signal protein	FD24_GL003415	electron carrier activity,FMN binding	GO:0009055,GO:0010181						COG0716	Flavodoxins	C	Energy production and conversion
gene_468|GeneMark.hmm|106_aa|-|505494|505814	unitig_0|quiver	505494	505814	MULTISPECIES: 4-carboxymuconolactone decarboxylase	FD24_GL003416	peroxiredoxin activity,oxidation-reduction process,cellular oxidant detoxification	GO:0051920,GO:0055114,GO:0098869	EC:1.11.1.15	Peroxiredoxin				COG0599	Uncharacterized homolog of gamma-carboxymuconolactone decarboxylase subunit	S	Function unknown
gene_469|GeneMark.hmm|137_aa|-|505821|506234	unitig_0|quiver	505821	506234	LytTR family transcriptional regulator									COG1917	Uncharacterized conserved protein, contains double-stranded beta-helix domain	S	Function unknown
gene_470|GeneMark.hmm|139_aa|-|506269|506688	unitig_0|quiver	506269	506688	MerR family transcriptional regulator	FD24_GL003418	DNA binding,regulation of transcription, DNA-templated	GO:0003677,GO:0006355						COG0789	Predicted transcriptional regulators	K	Transcription
gene_471|GeneMark.hmm|382_aa|-|506839|507987	unitig_0|quiver	506839	507987	low temperature requirement protein A	FD24_GL003419	integral component of membrane	GO:0016021						COG4292	Predicted membrane protein	S	Function unknown
gene_472|GeneMark.hmm|246_aa|-|508095|508835	unitig_0|quiver	508095	508835	MULTISPECIES: NAD(P)-dependent oxidoreductase	N692_15165	3-oxoacyl-[acyl-carrier-protein] reductase (NADPH) activity,oxidation-reduction process	GO:0004316,GO:0055114	EC:2.3.1.85,EC:1.1.1.100	Fatty-acid synthase,3-oxoacyl-[acyl-carrier-protein] reductase				COG4221	Short-chain alcohol dehydrogenase of unknown specificity	R	General function prediction only
gene_473|GeneMark.hmm|342_aa|-|509102|510130	unitig_0|quiver	509102	510130	hypothetical protein FD24_GL003421	FD24_GL003421	hydrolase activity	GO:0016787						COG1073	Hydrolases of the alpha/beta superfamily	R	General function prediction only
gene_474|GeneMark.hmm|214_aa|-|510354|510998	unitig_0|quiver	510354	510998	hypothetical protein									COG2910	Putative NADH-flavin reductase	R	General function prediction only
gene_475|GeneMark.hmm|213_aa|-|511012|511653	unitig_0|quiver	511012	511653	oxidoreductase	LPE_00526	oxidoreductase activity,oxidation-reduction process	GO:0016491,GO:0055114
gene_476|GeneMark.hmm|202_aa|-|511741|512349	unitig_0|quiver	511741	512349	hypothetical protein	FD24_GL003424	integral component of membrane,electron carrier activity,FMN binding	GO:0016021,GO:0009055,GO:0010181
gene_477|GeneMark.hmm|185_aa|-|512543|513100	unitig_0|quiver	512543	513100	acetyltransferase	LPE_00528	maltose O-acetyltransferase activity	GO:0008925	EC:2.3.1.79	Maltose O-acetyltransferase				COG0110	Acetyltransferase (isoleucine patch superfamily)	R	General function prediction only
gene_478|GeneMark.hmm|355_aa|-|513348|514415	unitig_0|quiver	513348	514415	histidinol-phosphate transaminase	hisC	histidinol-phosphate transaminase activity,pyridoxal phosphate binding,L-phenylalanine:2-oxoglutarate aminotransferase activity,histidine biosynthetic process	GO:0004400,GO:0030170,GO:0080130,GO:0000105	EC:2.6.1.9,EC:2.6.1.57,EC:2.6.1.5,EC:2.6.1.1	Histidinol-phosphate transaminase,Aromatic-amino-acid transaminase,Tyrosine transaminase,Aspartate transaminase				COG0079	Histidinol-phosphate/aromatic aminotransferase and cobyric acid decarboxylase	E	Amino acid transport and metabolism
gene_479|GeneMark.hmm|106_aa|-|514427|514747	unitig_0|quiver	514427	514747	phosphoribosyl-ATP diphosphatase	hisE	cytoplasm,phosphoribosyl-ATP diphosphatase activity,ATP binding,histidine biosynthetic process	GO:0005737,GO:0004636,GO:0005524,GO:0000105	EC:3.6.1.31	Phosphoribosyl-ATP diphosphatase				COG0140	Phosphoribosyl-ATP pyrophosphohydrolase	E	Amino acid transport and metabolism
gene_480|GeneMark.hmm|103_aa|-|514932|515243	unitig_0|quiver	514932	515243	phosphoribosyl-AMP cyclohydrolase	hisI	cytoplasm,magnesium ion binding,phosphoribosyl-AMP cyclohydrolase activity,zinc ion binding,histidine biosynthetic process	GO:0005737,GO:0000287,GO:0004635,GO:0008270,GO:0000105	EC:3.5.4.19	Phosphoribosyl-AMP cyclohydrolase				COG0139	Phosphoribosyl-AMP cyclohydrolase	E	Amino acid transport and metabolism
gene_481|GeneMark.hmm|252_aa|-|515240|515998	unitig_0|quiver	515240	515998	imidazole glycerol phosphate synthase cyclase subunit	hisF	cytoplasm,imidazoleglycerol-phosphate synthase activity,lyase activity,histidine biosynthetic process	GO:0005737,GO:0000107,GO:0016829,GO:0000105						COG0107	Imidazoleglycerol-phosphate synthase	E	Amino acid transport and metabolism
gene_482|GeneMark.hmm|238_aa|-|515995|516711	unitig_0|quiver	515995	516711	1-(5-phosphoribosyl)-5-[(5-phosphoribosylamino)methylideneamino] imidazole-4-carboxamide isomerase	hisA	cytoplasm,1-(5-phosphoribosyl)-5-[(5-phosphoribosylamino)methylideneamino]imidazole-4-carboxamide isomerase activity,histidine biosynthetic process	GO:0005737,GO:0003949,GO:0000105	EC:5.3.1.16	1-(5-phosphoribosyl)-5-				COG0106	Phosphoribosylformimino-5-aminoimidazole carboxamide ribonucleotide (ProFAR) isomerase	E	Amino acid transport and metabolism
gene_483|GeneMark.hmm|208_aa|-|516692|517318	unitig_0|quiver	516692	517318	imidazole glycerol phosphate synthase subunit HisH	hisH	cytoplasm,imidazoleglycerol-phosphate synthase activity,histidine biosynthetic process,glutamine metabolic process	GO:0005737,GO:0000107,GO:0000105,GO:0006541						COG0118	Glutamine amidotransferase	E	Amino acid transport and metabolism
gene_484|GeneMark.hmm|194_aa|-|517318|517902	unitig_0|quiver	517318	517902	imidazoleglycerol-phosphate dehydratase									COG0131	Imidazoleglycerol-phosphate dehydratase	E	Amino acid transport and metabolism
gene_485|GeneMark.hmm|428_aa|-|517972|519258	unitig_0|quiver	517972	519258	histidinol dehydrogenase	hisD	histidinol dehydrogenase activity,zinc ion binding,NAD binding,histidine biosynthetic process,oxidation-reduction process	GO:0004399,GO:0008270,GO:0051287,GO:0000105,GO:0055114	EC:1.1.1.23	Histidinol dehydrogenase				COG0141	Histidinol dehydrogenase	E	Amino acid transport and metabolism
gene_486|GeneMark.hmm|88_aa|-|519258|519524	unitig_0|quiver	519258	519524	MULTISPECIES: ATP phosphoribosyltransferase	hisG	cytoplasm,ATP phosphoribosyltransferase activity,ATP binding,histidine biosynthetic process	GO:0005737,GO:0003879,GO:0005524,GO:0000105	EC:2.4.2.17	ATP phosphoribosyltransferase				COG0040	ATP phosphoribosyltransferase	E	Amino acid transport and metabolism
gene_487|GeneMark.hmm|121_aa|-|519548|519913	unitig_0|quiver	519548	519913	MULTISPECIES: ATP phosphoribosyltransferase	hisG	cytoplasm,ATP phosphoribosyltransferase activity,ATP binding,histidine biosynthetic process	GO:0005737,GO:0003879,GO:0005524,GO:0000105	EC:2.4.2.17	ATP phosphoribosyltransferase				COG0040	ATP phosphoribosyltransferase	E	Amino acid transport and metabolism
gene_488|GeneMark.hmm|383_aa|-|519906|521057	unitig_0|quiver	519906	521057	ATP phosphoribosyltransferase regulatory subunit	hisZ	cytoplasm,transferase activity, transferring glycosyl groups,histidine biosynthetic process	GO:0005737,GO:0016757,GO:0000105						COG3705	ATP phosphoribosyltransferase involved in histidine biosynthesis	E	Amino acid transport and metabolism
gene_489|GeneMark.hmm|276_aa|-|521524|522354	unitig_0|quiver	521524	522354	histidinol-phosphatase	LPENT_02709	histidinol-phosphatase activity,histidine biosynthetic process,dephosphorylation	GO:0004401,GO:0000105,GO:0016311	EC:3.1.3.15,EC:3.1.3.41	Histidinol-phosphatase,4-nitrophenylphosphatase				COG1387	Histidinol phosphatase and related hydrolases of the PHP family	ER	Multiple classes
gene_490|GeneMark.hmm|387_aa|+|523643|524806	unitig_0|quiver	523643	524806	VanZ family protein	FD24_GL003437	integral component of membrane	GO:0016021						COG4767	Glycopeptide antibiotics resistance protein	V	Defense mechanisms
gene_491|GeneMark.hmm|302_aa|+|524890|525798	unitig_0|quiver	524890	525798	mg2+ and co2+ transport protein	FD24_GL003438	plasma membrane,integral component of membrane,metal ion transmembrane transporter activity,metal ion transport,transmembrane transport	GO:0005886,GO:0016021,GO:0046873,GO:0030001,GO:0055085						COG0598	Mg2+ and Co2+ transporters	P	Inorganic ion transport and metabolism
gene_492|GeneMark.hmm|115_aa|+|525814|526161	unitig_0|quiver	525814	526161	hypothetical protein
gene_493|GeneMark.hmm|169_aa|-|526401|526910	unitig_0|quiver	526401	526910	MerR family transcriptional regulator	LPENT_02705	DNA binding,regulation of transcription, DNA-templated	GO:0003677,GO:0006355						COG0789	Predicted transcriptional regulators	K	Transcription
gene_494|GeneMark.hmm|275_aa|-|526955|527782	unitig_0|quiver	526955	527782	short-chain dehydrogenase/reductase	LPE_00544	oxidoreductase activity,oxidation-reduction process	GO:0016491,GO:0055114						COG4221	Short-chain alcohol dehydrogenase of unknown specificity	R	General function prediction only
gene_495|GeneMark.hmm|167_aa|-|527830|528333	unitig_0|quiver	527830	528333	putative uncharacterized protein
gene_496|GeneMark.hmm|593_aa|-|529697|531478	unitig_0|quiver	529697	531478	ABC transporter ATP-binding protein	FD24_GL003445	integral component of membrane,ATP binding,ATPase activity, coupled to transmembrane movement of substances,transmembrane transport	GO:0016021,GO:0005524,GO:0042626,GO:0055085	EC:3.6.1.3,EC:3.6.1.15	Adenosinetriphosphatase,Nucleoside-triphosphate phosphatase				COG1132	ABC-type multidrug transport system, ATPase and permease components	V	Defense mechanisms
gene_497|GeneMark.hmm|579_aa|-|531465|533204	unitig_0|quiver	531465	533204	ABC transporter ATP-binding protein	LPE_00547	integral component of membrane,ATP binding,ATPase activity, coupled to transmembrane movement of substances,transmembrane transport	GO:0016021,GO:0005524,GO:0042626,GO:0055085	EC:3.6.1.3,EC:3.6.1.15	Adenosinetriphosphatase,Nucleoside-triphosphate phosphatase				COG1132	ABC-type multidrug transport system, ATPase and permease components	V	Defense mechanisms
gene_498|GeneMark.hmm|221_aa|-|533751|534416	unitig_0|quiver	533751	534416	hypothetical protein									COG0716	Flavodoxins	C	Energy production and conversion
gene_499|GeneMark.hmm|305_aa|-|534571|535488	unitig_0|quiver	534571	535488	hypothetical protein									COG2382	Enterochelin esterase and related enzymes	P	Inorganic ion transport and metabolism
gene_500|GeneMark.hmm|432_aa|-|535590|536888	unitig_0|quiver	535590	536888	oxidoreductase	FD24_GL003449	integral component of membrane,oxidoreductase activity,oxidation-reduction process	GO:0016021,GO:0016491,GO:0055114						COG4097	Predicted ferric reductase	P	Inorganic ion transport and metabolism
gene_501|GeneMark.hmm|411_aa|+|537484|538719	unitig_0|quiver	537484	538719	MFS transporter
gene_502|GeneMark.hmm|197_aa|-|538995|539588	unitig_0|quiver	538995	539588	hypothetical protein									COG5340	Predicted transcriptional regulator	K	Transcription
gene_503|GeneMark.hmm|353_aa|-|539789|540850	unitig_0|quiver	539789	540850	aspartate-semialdehyde dehydrogenase	asd	cytoplasm,N-acetyl-gamma-glutamyl-phosphate reductase activity,aspartate-semialdehyde dehydrogenase activity,protein dimerization activity,NADP binding,NAD binding,threonine biosynthetic process,lysine biosynthetic process via diaminopimelate,isoleucine biosynthetic process,diaminopimelate biosynthetic process,oxidation-reduction process,'de novo' L-methionine biosynthetic process	GO:0005737,GO:0003942,GO:0004073,GO:0046983,GO:0050661,GO:0051287,GO:0009088,GO:0009089,GO:0009097,GO:0019877,GO:0055114,GO:0071266	EC:1.2.1.38,EC:1.2.1.11	N-acetyl-gamma-glutamyl-phosphate reductase,Aspartate-semialdehyde dehydrogenase				COG0136	Aspartate-semialdehyde dehydrogenase	E	Amino acid transport and metabolism
gene_504|GeneMark.hmm|317_aa|+|541348|542301	unitig_0|quiver	541348	542301	penicillin acylase	FD24_GL003453	hydrolase activity, acting on carbon-nitrogen (but not peptide) bonds, in linear amides	GO:0016811						COG3049	Penicillin V acylase and related amidases	M	Cell wall/membrane/envelope biogenesis
gene_505|GeneMark.hmm|171_aa|+|542726|543241	unitig_0|quiver	542726	543241	hypothetical protein FD24_GL003454	FD24_GL003454	integral component of membrane	GO:0016021
gene_506|GeneMark.hmm|389_aa|-|543503|544672	unitig_0|quiver	543503	544672	MFS transporter	FD24_GL003455	integral component of membrane	GO:0016021						COG2814	Arabinose efflux permease	G	Carbohydrate transport and metabolism
gene_507|GeneMark.hmm|72_aa|-|545178|545396	unitig_0|quiver	545178	545396	hypothetical protein
gene_508|GeneMark.hmm|164_aa|-|545396|545890	unitig_0|quiver	545396	545890	hypothetical membrane protein, duf1211 family	FD24_GL003457	integral component of membrane,potassium channel activity,potassium ion transmembrane transport	GO:0016021,GO:0005267,GO:0071805						COG3548	Predicted integral membrane protein	S	Function unknown
gene_509|GeneMark.hmm|894_aa|+|546176|548860	unitig_0|quiver	546176	548860	transporter	FD24_GL003458	integral component of membrane	GO:0016021						COG2409	Predicted drug exporters of the RND superfamily	R	General function prediction only
gene_510|GeneMark.hmm|124_aa|-|548986|549360	unitig_0|quiver	548986	549360	hypothetical protein FD24_GL003459	FD24_GL003459	integral component of membrane	GO:0016021
gene_511|GeneMark.hmm|815_aa|-|549591|552038	unitig_0|quiver	549591	552038	cell surface protein									COG4932	Predicted outer membrane protein	M	Cell wall/membrane/envelope biogenesis
gene_512|GeneMark.hmm|148_aa|-|553477|553923	unitig_0|quiver	553477	553923	N-acetyltransferase	FD24_GL002392	N-acetyltransferase activity	GO:0008080						COG2153	Predicted acyltransferase	R	General function prediction only
gene_513|GeneMark.hmm|716_aa|+|554188|556338	unitig_0|quiver	554188	556338	alkaline phosphatase	FD24_GL002393	integral component of membrane,sulfuric ester hydrolase activity,metal ion binding,metabolic process	GO:0016021,GO:0008484,GO:0046872,GO:0008152						COG1368	Phosphoglycerol transferase and related proteins, alkaline phosphatase superfamily	M	Cell wall/membrane/envelope biogenesis
gene_514|GeneMark.hmm|597_aa|+|556552|558345	unitig_0|quiver	556552	558345	glycerophosphodiester phosphodiesterase	LPE_00563	integral component of membrane,glycerophosphodiester phosphodiesterase activity,lipid metabolic process	GO:0016021,GO:0008889,GO:0006629	EC:3.1.4.46	Glycerophosphodiester phosphodiesterase				COG0584	Glycerophosphoryl diester phosphodiesterase	C	Energy production and conversion
gene_515|GeneMark.hmm|331_aa|-|559335|560330	unitig_0|quiver	559335	560330	NAD(P)/FAD-dependent oxidoreductase	FD24_GL002396	ferredoxin-NADP+ reductase activity,flavin adenine dinucleotide binding,NADP binding,oxidation-reduction process	GO:0004324,GO:0050660,GO:0050661,GO:0055114	EC:1.18.1,EC:1.18.1.2	Acting on iron-sulfur proteins as donors,Ferredoxin--NADP(+) reductase				COG0492	Thioredoxin reductase	O	Posttranslational modification, protein turnover, chaperones
gene_516|GeneMark.hmm|255_aa|+|560680|561447	unitig_0|quiver	560680	561447	hydrolase	FD24_GL002397	integral component of membrane,hydrolase activity	GO:0016021,GO:0016787						COG4814	Uncharacterized protein with an alpha/beta hydrolase fold	R	General function prediction only
gene_517|GeneMark.hmm|600_aa|+|561619|563421	unitig_0|quiver	561619	563421	cell surface protein	LPE_00567	extracellular region,cell wall,integral component of membrane,collagen binding,cell adhesion	GO:0005576,GO:0005618,GO:0016021,GO:0005518,GO:0007155						COG0810	Periplasmic protein TonB, links inner and outer membranes	M	Cell wall/membrane/envelope biogenesis
gene_518|GeneMark.hmm|294_aa|-|563585|564469	unitig_0|quiver	563585	564469	phosphate--nucleotide phosphotransferase	LPE_00568	phosphotransferase activity, phosphate group as acceptor,polyphosphate metabolic process	GO:0016776,GO:0006797						COG2326	Uncharacterized conserved protein	S	Function unknown
gene_519|GeneMark.hmm|186_aa|-|564489|565049	unitig_0|quiver	564489	565049	nitroreductase family protein	LPE_00569	oxidoreductase activity,oxidation-reduction process	GO:0016491,GO:0055114						COG0778	Nitroreductase	C	Energy production and conversion
gene_520|GeneMark.hmm|318_aa|+|565249|566205	unitig_0|quiver	565249	566205	purine nucleosidase	LPENT_02677	purine nucleosidase activity,metabolic process	GO:0008477,GO:0008152	EC:3.2.2.1	Purine nucleosidase				COG1957	Inosine-uridine nucleoside N-ribohydrolase	F	Nucleotide transport and metabolism
gene_521|GeneMark.hmm|255_aa|-|566430|567197	unitig_0|quiver	566430	567197	hypothetical protein
gene_522|GeneMark.hmm|87_aa|-|567472|567735	unitig_0|quiver	567472	567735	hypothetical protein
gene_523|GeneMark.hmm|106_aa|-|568086|568406	unitig_0|quiver	568086	568406	Gar-IM
gene_524|GeneMark.hmm|58_aa|-|568574|568750	unitig_0|quiver	568574	568750	-
gene_525|GeneMark.hmm|325_aa|+|568820|569797	unitig_0|quiver	568820	569797	ribonuclease	FD24_GL002405	nucleic acid binding,RNA-DNA hybrid ribonuclease activity,RNA phosphodiester bond hydrolysis, endonucleolytic	GO:0003676,GO:0004523,GO:0090502	EC:3.1.30,EC:3.1.26,EC:3.1.26.4	Acting on ester bonds,Acting on ester bonds,Ribonuclease H				COG3341	Predicted double-stranded RNA/RNA-DNA hybrid binding protein	R	General function prediction only
gene_526|GeneMark.hmm|257_aa|-|569992|570765	unitig_0|quiver	569992	570765	HAD family hydrolase	FD24_GL002406	hydrolase activity	GO:0016787						COG0561	Predicted hydrolases of the HAD superfamily	R	General function prediction only
gene_527|GeneMark.hmm|312_aa|-|570782|571720	unitig_0|quiver	570782	571720	LacI family transcriptional regulator	FD24_GL002407	DNA binding,transcription factor activity, sequence-specific DNA binding,transcription, DNA-templated,regulation of transcription, DNA-templated	GO:0003677,GO:0003700,GO:0006351,GO:0006355						COG1609	Transcriptional regulators	K	Transcription
gene_528|GeneMark.hmm|235_aa|+|571884|572591	unitig_0|quiver	571884	572591	MurR/RpiR family transcriptional regulator									COG1737	Transcriptional regulators	K	Transcription
gene_529|GeneMark.hmm|62_aa|+|572566|572754	unitig_0|quiver	572566	572754	MurR/RpiR family transcriptional regulator
gene_530|GeneMark.hmm|325_aa|-|573078|574055	unitig_0|quiver	573078	574055	gfo/Idh/MocA family oxidoreductase	FD24_GL002409	oxidoreductase activity,oxidation-reduction process	GO:0016491,GO:0055114						COG0673	Predicted dehydrogenases and related proteins	R	General function prediction only
gene_531|GeneMark.hmm|339_aa|-|574082|575101	unitig_0|quiver	574082	575101	NAD(P)-dependent oxidoreductase	LPENT_02670	oxidoreductase activity,oxidation-reduction process	GO:0016491,GO:0055114						COG0673	Predicted dehydrogenases and related proteins	R	General function prediction only
gene_532|GeneMark.hmm|582_aa|-|575356|577104	unitig_0|quiver	575356	577104	1-deoxy-D-xylulose-5-phosphate synthase	LPE_00578	1-deoxy-D-xylulose-5-phosphate synthase activity,metal ion binding,thiamine biosynthetic process,terpenoid biosynthetic process,1-deoxy-D-xylulose 5-phosphate biosynthetic process	GO:0008661,GO:0046872,GO:0009228,GO:0016114,GO:0052865	EC:2.2.1.7	1-deoxy-D-xylulose-5-phosphate synthase				COG1154	Deoxyxylulose-5-phosphate synthase	HI	Multiple classes
gene_533|GeneMark.hmm|667_aa|-|578443|580446	unitig_0|quiver	578443	580446	Na+/H+ antiporter	FD24_GL002412	integral component of membrane,solute:proton antiporter activity,hydrogen ion transmembrane transport	GO:0016021,GO:0015299,GO:1902600						COG0025	NhaP-type Na+/H+ and K+/H+ antiporters	P	Inorganic ion transport and metabolism
gene_534|GeneMark.hmm|184_aa|+|580888|581442	unitig_0|quiver	580888	581442	cysteine hydrolase	LPE_00580	nicotinamidase activity,metabolic process	GO:0008936,GO:0008152	EC:3.5.1.19	Nicotinamidase				COG1335	Amidases related to nicotinamidase	Q	Secondary metabolites biosynthesis, transport and catabolism
gene_535|GeneMark.hmm|257_aa|-|581568|582341	unitig_0|quiver	581568	582341	hypothetical protein	LPENT_02666	integral component of membrane	GO:0016021
gene_536|GeneMark.hmm|236_aa|-|582331|583041	unitig_0|quiver	582331	583041	ABC transporter ATP-binding protein	FD24_GL002415	ATP binding,ATPase activity	GO:0005524,GO:0016887	EC:3.6.1.3,EC:3.6.1.15	Adenosinetriphosphatase,Nucleoside-triphosphate phosphatase				COG1131	ABC-type multidrug transport system, ATPase component	V	Defense mechanisms
gene_537|GeneMark.hmm|129_aa|-|583022|583411	unitig_0|quiver	583022	583411	GntR family transcriptional regulator	FD24_GL002416	DNA binding,transcription factor activity, sequence-specific DNA binding,transcription, DNA-templated,regulation of transcription, DNA-templated	GO:0003677,GO:0003700,GO:0006351,GO:0006355						COG1725	Predicted transcriptional regulators	K	Transcription
gene_538|GeneMark.hmm|94_aa|+|583601|583885	unitig_0|quiver	583601	583885	bacteriocin immunity protein
gene_539|GeneMark.hmm|152_aa|+|584092|584550	unitig_0|quiver	584092	584550	hypothetical protein	FD24_GL002418	integral component of membrane	GO:0016021
gene_540|GeneMark.hmm|307_aa|-|584867|585790	unitig_0|quiver	584867	585790	alpha/beta hydrolase	LPE_00585	hydrolase activity	GO:0016787						COG1073	Hydrolases of the alpha/beta superfamily	R	General function prediction only
gene_541|GeneMark.hmm|599_aa|+|586021|587820	unitig_0|quiver	586021	587820	oligoendopeptidase	LPE_00586	metalloendopeptidase activity,proteolysis	GO:0004222,GO:0006508	EC:3.4.24	Acting on peptide bonds (peptidases)				COG1164	Oligoendopeptidase F	E	Amino acid transport and metabolism
gene_542|GeneMark.hmm|124_aa|+|587881|588255	unitig_0|quiver	587881	588255	MULTISPECIES: transcriptional regulator	KCA1_2140	sequence-specific DNA binding	GO:0043565
gene_543|GeneMark.hmm|283_aa|+|588264|589115	unitig_0|quiver	588264	589115	hypothetical protein
gene_544|GeneMark.hmm|118_aa|-|589258|589614	unitig_0|quiver	589258	589614	hypothetical protein
gene_545|GeneMark.hmm|95_aa|-|589627|589914	unitig_0|quiver	589627	589914	acetyltransferase	LPE_00590	integral component of membrane,transferase activity	GO:0016021,GO:0016740
gene_546|GeneMark.hmm|585_aa|-|590169|591926	unitig_0|quiver	590169	591926	pyruvate oxidase	LPE_00591	magnesium ion binding,thiamine pyrophosphate binding,pyruvate oxidase activity,oxidation-reduction process	GO:0000287,GO:0030976,GO:0047112,GO:0055114	EC:1.2.3.3	Pyruvate oxidase				COG0028	Thiamine pyrophosphate-requiring enzymes [acetolactate synthase, pyruvate dehydrogenase (cytochrome), glyoxylate carboligase, phosphonopyruvate decarboxylase]	EH	Multiple classes
gene_547|GeneMark.hmm|138_aa|+|592158|592574	unitig_0|quiver	592158	592574	hypothetical protein
gene_548|GeneMark.hmm|261_aa|-|592682|593467	unitig_0|quiver	592682	593467	hydrolase	FD24_GL002427	serine-type peptidase activity,proteolysis	GO:0008236,GO:0006508						COG1073	Hydrolases of the alpha/beta superfamily	R	General function prediction only
gene_549|GeneMark.hmm|106_aa|-|593627|593947	unitig_0|quiver	593627	593947	MULTISPECIES: thiol reductase thioredoxin	FD24_GL002428	cell,protein disulfide oxidoreductase activity,glycerol ether metabolic process,cell redox homeostasis,oxidation-reduction process	GO:0005623,GO:0015035,GO:0006662,GO:0045454,GO:0055114						COG0526	Thiol-disulfide isomerase and thioredoxins	OC	Multiple classes
gene_550|GeneMark.hmm|373_aa|-|594020|595141	unitig_0|quiver	594020	595141	cystathionine gamma-synthase	FD24_GL002429	lyase activity,pyridoxal phosphate binding	GO:0016829,GO:0030170						COG0626	Cystathionine beta-lyases/cystathionine gamma-synthases	E	Amino acid transport and metabolism
gene_551|GeneMark.hmm|103_aa|-|595821|596132	unitig_0|quiver	595821	596132	putative membrane protein	KCA1_2150	integral component of membrane	GO:0016021
gene_552|GeneMark.hmm|214_aa|-|596348|596992	unitig_0|quiver	596348	596992	putative uncharacterized protein									COG1429	Cobalamin biosynthesis protein CobN and related Mg-chelatases	H	Coenzyme transport and metabolism
gene_553|GeneMark.hmm|590_aa|-|597256|599028	unitig_0|quiver	597256	599028	hypothetical protein FD24_GL002432
gene_554|GeneMark.hmm|168_aa|+|599329|599835	unitig_0|quiver	599329	599835	hypothetical protein	FD24_GL002433	integral component of membrane	GO:0016021
gene_555|GeneMark.hmm|225_aa|+|600292|600969	unitig_0|quiver	600292	600969	hypothetical protein
gene_556|GeneMark.hmm|162_aa|+|601235|601723	unitig_0|quiver	601235	601723	MerR family transcriptional regulator	FD24_GL002435	DNA binding,regulation of transcription, DNA-templated	GO:0003677,GO:0006355						COG0789	Predicted transcriptional regulators	K	Transcription
gene_557|GeneMark.hmm|309_aa|+|601801|602730	unitig_0|quiver	601801	602730	EamA-like transporter family protein	FD24_GL002436	integral component of membrane	GO:0016021						COG3238	Uncharacterized protein conserved in bacteria	S	Function unknown
gene_558|GeneMark.hmm|149_aa|-|603281|603730	unitig_0|quiver	603281	603730	hypothetical protein
gene_559|GeneMark.hmm|126_aa|-|603765|604145	unitig_0|quiver	603765	604145	integral membrane protein	LPE_00602	integral component of membrane	GO:0016021
gene_560|GeneMark.hmm|337_aa|-|604159|605172	unitig_0|quiver	604159	605172	lipoate--protein ligase	LPE_00603	ATP binding,transferase activity,ligase activity,protein lipoylation	GO:0005524,GO:0016740,GO:0016874,GO:0009249						COG0095	Lipoate-protein ligase A	H	Coenzyme transport and metabolism
gene_561|GeneMark.hmm|787_aa|-|605709|608072	unitig_0|quiver	605709	608072	muramidase	FD24_GL002440	amidase activity	GO:0004040	EC:3.5.1.4	Amidase				COG1705	Muramidase (flagellum-specific)	NU	Multiple classes
gene_562|GeneMark.hmm|152_aa|+|608573|609031	unitig_0|quiver	608573	609031	universal stress protein	LPE_00605	cytoplasm,response to stress	GO:0005737,GO:0006950						COG0589	Universal stress protein UspA and related nucleotide-binding proteins	T	Signal transduction mechanisms
gene_563|GeneMark.hmm|300_aa|+|609126|610028	unitig_0|quiver	609126	610028	RNA pseudouridine synthase	LPE_00606	RNA binding,pseudouridine synthase activity,pseudouridine synthesis	GO:0003723,GO:0009982,GO:0001522	EC:5.4.99.12	tRNA pseudouridine(38-40) synthase				COG0564	Pseudouridylate synthases, 23S RNA-specific	J	Translation, ribosomal structure and biogenesis
gene_564|GeneMark.hmm|389_aa|-|610179|611348	unitig_0|quiver	610179	611348	putative uncharacterized protein
gene_565|GeneMark.hmm|290_aa|-|611445|612317	unitig_0|quiver	611445	612317	zinc ribbon domain-containing protein	FD24_GL002444	integral component of membrane,beta-carotene 15,15'-monooxygenase activity,monooxygenase activity,oxidation-reduction process	GO:0016021,GO:0003834,GO:0004497,GO:0055114	EC:1.13.11,EC:1.14.99.36	Acting on single donors with incorporation of molecular oxygen (oxygenases). The oxygen incorporated need not be derived from O(2),Beta-carotene 15,15'-monooxygenase
gene_566|GeneMark.hmm|377_aa|-|612352|613485	unitig_0|quiver	612352	613485	zinc ribbon domain-containing protein									COG4640	Predicted membrane protein	S	Function unknown
gene_567|GeneMark.hmm|105_aa|+|613872|614189	unitig_0|quiver	613872	614189	transcriptional regulator	FD24_GL002446	sequence-specific DNA binding	GO:0043565						COG1396	Predicted transcriptional regulators	K	Transcription
gene_568|GeneMark.hmm|66_aa|-|614343|614543	unitig_0|quiver	614343	614543	hypothetical protein FD24_GL002447	FD24_GL002447	integral component of membrane	GO:0016021
gene_569|GeneMark.hmm|384_aa|-|614674|615828	unitig_0|quiver	614674	615828	glycosyl transferase family 1									COG0438	Glycosyltransferase	M	Cell wall/membrane/envelope biogenesis
gene_570|GeneMark.hmm|788_aa|-|616244|618610	unitig_0|quiver	616244	618610	phosphoketolase	FD24_GL002449	phosphoketolase activity,carbohydrate metabolic process	GO:0050193,GO:0005975	EC:4.1.2.9	Phosphoketolase				COG3957	Phosphoketolase	G	Carbohydrate transport and metabolism
gene_571|GeneMark.hmm|241_aa|-|618859|619584	unitig_0|quiver	618859	619584	MULTISPECIES: GntR family transcriptional regulator	N692_04805	DNA binding,transcription factor activity, sequence-specific DNA binding,transcription, DNA-templated,regulation of transcription, DNA-templated	GO:0003677,GO:0003700,GO:0006351,GO:0006355						COG2188	Transcriptional regulators	K	Transcription
gene_572|GeneMark.hmm|167_aa|+|619708|620211	unitig_0|quiver	619708	620211	MULTISPECIES: aminoacyl-tRNA deacylase	KCA1_2178	aminoacyl-tRNA editing activity,lyase activity,translation,regulation of translational fidelity	GO:0002161,GO:0016829,GO:0006412,GO:0006450	EC:3.1.1.1	Carboxylesterase				COG2606	Uncharacterized conserved protein	S	Function unknown
gene_573|GeneMark.hmm|259_aa|+|620216|620995	unitig_0|quiver	620216	620995	hypothetical protein	FD24_GL002453	integral component of membrane	GO:0016021
gene_574|GeneMark.hmm|265_aa|-|621177|621974	unitig_0|quiver	621177	621974	CPBP family intramembrane metalloprotease	FD24_GL002454	integral component of membrane	GO:0016021						COG1266	Predicted metal-dependent membrane protease	R	General function prediction only
gene_575|GeneMark.hmm|217_aa|-|622374|623027	unitig_0|quiver	622374	623027	phosphohydrolase									COG1418	Predicted HD superfamily hydrolase	R	General function prediction only
gene_576|GeneMark.hmm|249_aa|-|623037|623786	unitig_0|quiver	623037	623786	response regulator	FD24_GL002456	intracellular,DNA binding,phosphorelay signal transduction system	GO:0005622,GO:0003677,GO:0000160						COG3279	Response regulator of the LytR/AlgR family	KT	Multiple classes
gene_577|GeneMark.hmm|174_aa|-|623971|624495	unitig_0|quiver	623971	624495	MULTISPECIES: hypothetical protein
gene_578|GeneMark.hmm|127_aa|+|624661|625044	unitig_0|quiver	624661	625044	hypothetical protein
gene_579|GeneMark.hmm|94_aa|-|625116|625400	unitig_0|quiver	625116	625400	relb-like protein									COG3077	DNA-damage-inducible protein J	L	Replication, recombination and repair
gene_580|GeneMark.hmm|181_aa|-|626609|627154	unitig_0|quiver	626609	627154	prophage lp1 protein 5
gene_581|GeneMark.hmm|139_aa|-|627578|627997	unitig_0|quiver	627578	627997	hsp20/alpha crystallin family protein									COG0071	Molecular chaperone (small heat shock protein)	O	Posttranslational modification, protein turnover, chaperones
gene_582|GeneMark.hmm|113_aa|-|628026|628367	unitig_0|quiver	628026	628367	hypothetical protein
gene_583|GeneMark.hmm|456_aa|+|628606|629976	unitig_0|quiver	628606	629976	HlyC/CorC family transporter	LPE_01452	integral component of membrane,oxidoreductase activity, acting on CH-OH group of donors,flavin adenine dinucleotide binding,oxidation-reduction process	GO:0016021,GO:0016614,GO:0050660,GO:0055114						COG1253	Hemolysins and related proteins containing CBS domains	R	General function prediction only
gene_584|GeneMark.hmm|161_aa|+|630238|630723	unitig_0|quiver	630238	630723	ribonucleotide reductase assembly protein NrdI									COG1780	Protein involved in ribonucleotide reduction	F	Nucleotide transport and metabolism
gene_585|GeneMark.hmm|530_aa|-|631003|632595	unitig_0|quiver	631003	632595	sodium:proton antiporter	FD24_GL002466	integral component of membrane,solute:proton antiporter activity,hydrogen ion transmembrane transport	GO:0016021,GO:0015299,GO:1902600						COG0025	NhaP-type Na+/H+ and K+/H+ antiporters	P	Inorganic ion transport and metabolism
gene_586|GeneMark.hmm|387_aa|-|632722|633885	unitig_0|quiver	632722	633885	MFS transporter	LPENT_02615	integral component of membrane,transmembrane transport	GO:0016021,GO:0055085						COG2814	Arabinose efflux permease	G	Carbohydrate transport and metabolism
gene_587|GeneMark.hmm|115_aa|+|634206|634553	unitig_0|quiver	634206	634553	MULTISPECIES: membrane protein	N692_04880	integral component of membrane	GO:0016021
gene_588|GeneMark.hmm|495_aa|+|634677|636164	unitig_0|quiver	634677	636164	glucose-6-phosphate dehydrogenase	zwf	glucose-6-phosphate dehydrogenase activity,NADP binding,glucose metabolic process,pentose-phosphate shunt,oxidation-reduction process	GO:0004345,GO:0050661,GO:0006006,GO:0006098,GO:0055114	EC:1.1.1.49	Glucose-6-phosphate dehydrogenase (NADP(+))				COG0364	Glucose-6-phosphate 1-dehydrogenase	G	Carbohydrate transport and metabolism
gene_589|GeneMark.hmm|457_aa|-|636432|637805	unitig_0|quiver	636432	637805	PLP-dependent aminotransferase family protein	FD24_GL002470	DNA binding,transcription factor activity, sequence-specific DNA binding,transaminase activity,pyridoxal phosphate binding,transcription, DNA-templated,regulation of transcription, DNA-templated	GO:0003677,GO:0003700,GO:0008483,GO:0030170,GO:0006351,GO:0006355						COG1167	Transcriptional regulators containing a DNA-binding HTH domain and an aminotransferase domain (MocR family) and their eukaryotic orthologs	KE	Multiple classes
gene_590|GeneMark.hmm|388_aa|+|637905|639071	unitig_0|quiver	637905	639071	aromatic amino acid aminotransferase	LPE_01459	transaminase activity,pyridoxal phosphate binding,biosynthetic process	GO:0008483,GO:0030170,GO:0009058						COG0436	Aspartate/tyrosine/aromatic aminotransferase	E	Amino acid transport and metabolism
gene_591|GeneMark.hmm|289_aa|+|639079|639948	unitig_0|quiver	639079	639948	4-hydroxy-tetrahydrodipicolinate synthase	dapA	cytoplasm,4-hydroxy-tetrahydrodipicolinate synthase,lysine biosynthetic process via diaminopimelate,diaminopimelate biosynthetic process	GO:0005737,GO:0008840,GO:0009089,GO:0019877	EC:4.3.3.7	4-hydroxy-tetrahydrodipicolinate synthase				COG0329	Dihydrodipicolinate synthase/N-acetylneuraminate lyase	EM	Multiple classes
gene_592|GeneMark.hmm|31_aa|+|640060|640155	unitig_0|quiver	640060	640155	-
gene_593|GeneMark.hmm|257_aa|-|640589|641362	unitig_0|quiver	640589	641362	anion permease	FD24_GL002474	plasma membrane,integral component of membrane	GO:0005886,GO:0016021						COG0730	Predicted permeases	R	General function prediction only
gene_594|GeneMark.hmm|297_aa|+|641490|642383	unitig_0|quiver	641490	642383	LysR family transcriptional regulator	FD24_GL002475	DNA binding,transcription factor activity, sequence-specific DNA binding,transcription, DNA-templated,regulation of transcription, DNA-templated	GO:0003677,GO:0003700,GO:0006351,GO:0006355						COG0583	Transcriptional regulator	K	Transcription
gene_595|GeneMark.hmm|215_aa|-|642476|643123	unitig_0|quiver	642476	643123	NAD(P)-dependent oxidoreductase									COG0702	Predicted nucleoside-diphosphate-sugar epimerases	MG	Multiple classes
gene_596|GeneMark.hmm|174_aa|+|643285|643809	unitig_0|quiver	643285	643809	N-acetyltransferase	LPE_01464	N-acetyltransferase activity	GO:0008080
gene_597|GeneMark.hmm|429_aa|-|643942|645231	unitig_0|quiver	643942	645231	MFS transporter	FD24_GL002478	integral component of membrane,carbohydrate transport,transmembrane transport	GO:0016021,GO:0008643,GO:0055085						COG2807	Cyanate permease	P	Inorganic ion transport and metabolism
gene_598|GeneMark.hmm|897_aa|-|645257|647950	unitig_0|quiver	645257	647950	hypothetical protein	FD24_GL002479	catalytic activity	GO:0003824
gene_599|GeneMark.hmm|684_aa|-|647947|650001	unitig_0|quiver	647947	650001	hypothetical protein									COG3408	Glycogen debranching enzyme	G	Carbohydrate transport and metabolism
gene_600|GeneMark.hmm|333_aa|+|650258|651259	unitig_0|quiver	650258	651259	AraC family transcriptional regulator	FD24_GL002482	transcription factor activity, sequence-specific DNA binding,sequence-specific DNA binding,transcription, DNA-templated,regulation of transcription, DNA-templated	GO:0003700,GO:0043565,GO:0006351,GO:0006355						COG4753	Response regulator containing CheY-like receiver domain and AraC-type DNA-binding domain	T	Signal transduction mechanisms
gene_601|GeneMark.hmm|391_aa|-|651286|652461	unitig_0|quiver	651286	652461	MFS transporter									COG2814	Arabinose efflux permease	G	Carbohydrate transport and metabolism
gene_602|GeneMark.hmm|1250_aa|-|653047|656799	unitig_0|quiver	653047	656799	helicase-exonuclease AddAB subunit AddA	addA	double-stranded DNA binding,ATP-dependent DNA helicase activity,ATP binding,3'-5' exonuclease activity,double-strand break repair via homologous recombination,DNA duplex unwinding,nucleic acid phosphodiester bond hydrolysis	GO:0003690,GO:0004003,GO:0005524,GO:0008408,GO:0000724,GO:0032508,GO:0090305	EC:3.6.1.3,EC:3.6.1.15	Adenosinetriphosphatase,Nucleoside-triphosphate phosphatase				COG1074	ATP-dependent exoDNAse (exonuclease V) beta subunit (contains helicase and exonuclease domains)	L	Replication, recombination and repair
gene_603|GeneMark.hmm|1199_aa|-|656796|660395	unitig_0|quiver	656796	660395	ATP-dependent helicase									COG3857	ATP-dependent nuclease, subunit B	L	Replication, recombination and repair
gene_604|GeneMark.hmm|318_aa|-|660610|661566	unitig_0|quiver	660610	661566	hypothetical protein	FD24_GL002486	integral component of membrane	GO:0016021						COG3238	Uncharacterized protein conserved in bacteria	S	Function unknown
gene_605|GeneMark.hmm|212_aa|-|662742|663380	unitig_0|quiver	662742	663380	orotate phosphoribosyltransferase	pyrE	magnesium ion binding,orotate phosphoribosyltransferase activity,'de novo' UMP biosynthetic process	GO:0000287,GO:0004588,GO:0044205	EC:2.4.2.10	Orotate phosphoribosyltransferase				COG0461	Orotate phosphoribosyltransferase	F	Nucleotide transport and metabolism
gene_606|GeneMark.hmm|237_aa|-|663382|664095	unitig_0|quiver	663382	664095	orotidine-5'-phosphate decarboxylase	pyrF	orotidine-5'-phosphate decarboxylase activity,'de novo' pyrimidine nucleobase biosynthetic process,'de novo' UMP biosynthetic process	GO:0004590,GO:0006207,GO:0044205	EC:4.1.1.23	Orotidine-5'-phosphate decarboxylase				COG0284	Orotidine-5'-phosphate decarboxylase	F	Nucleotide transport and metabolism
gene_607|GeneMark.hmm|305_aa|-|664092|665009	unitig_0|quiver	664092	665009	dihydroorotate dehydrogenase B catalytic subunit	pyrD	cytoplasm,dihydroorotate dehydrogenase activity,'de novo' pyrimidine nucleobase biosynthetic process,'de novo' UMP biosynthetic process,oxidation-reduction process	GO:0005737,GO:0004152,GO:0006207,GO:0044205,GO:0055114	EC:1.3.5.2	Dihydroorotate dehydrogenase (quinone)				COG0167	Dihydroorotate dehydrogenase	F	Nucleotide transport and metabolism
gene_608|GeneMark.hmm|1058_aa|-|665096|668272	unitig_0|quiver	665096	668272	carbamoyl phosphate synthase large subunit	carB	magnesium ion binding,carbamoyl-phosphate synthase (glutamine-hydrolyzing) activity,ATP binding,manganese ion binding,arginine biosynthetic process,'de novo' UMP biosynthetic process	GO:0000287,GO:0004088,GO:0005524,GO:0030145,GO:0006526,GO:0044205	EC:6.3.5.5	Carbamoyl-phosphate synthase (glutamine-hydrolyzing)				COG0138	AICAR transformylase/IMP cyclohydrolase PurH (only IMP cyclohydrolase domain in Aful)	F	Nucleotide transport and metabolism
gene_609|GeneMark.hmm|364_aa|-|668265|669359	unitig_0|quiver	668265	669359	carbamoyl phosphate synthase small subunit	carA	carbamoyl-phosphate synthase (glutamine-hydrolyzing) activity,ATP binding,'de novo' pyrimidine nucleobase biosynthetic process,arginine biosynthetic process,glutamine metabolic process,'de novo' UMP biosynthetic process	GO:0004088,GO:0005524,GO:0006207,GO:0006526,GO:0006541,GO:0044205	EC:6.3.5.5	Carbamoyl-phosphate synthase (glutamine-hydrolyzing)				COG0505	Carbamoylphosphate synthase small subunit	EF	Multiple classes
gene_610|GeneMark.hmm|430_aa|-|669356|670648	unitig_0|quiver	669356	670648	dihydroorotase	pyrC	dihydroorotase activity,zinc ion binding,'de novo' UMP biosynthetic process	GO:0004151,GO:0008270,GO:0044205	EC:3.5.2.3	Dihydroorotase				COG0044	Dihydroorotase and related cyclic amidohydrolases	F	Nucleotide transport and metabolism
gene_611|GeneMark.hmm|311_aa|-|670652|671587	unitig_0|quiver	670652	671587	aspartate carbamoyltransferase	pyrB	aspartate carbamoyltransferase activity,amino acid binding,'de novo' pyrimidine nucleobase biosynthetic process,cellular amino acid metabolic process,'de novo' UMP biosynthetic process	GO:0004070,GO:0016597,GO:0006207,GO:0006520,GO:0044205	EC:2.1.3.2	Aspartate carbamoyltransferase				COG0540	Aspartate carbamoyltransferase, catalytic chain	F	Nucleotide transport and metabolism
gene_612|GeneMark.hmm|180_aa|-|671733|672275	unitig_0|quiver	671733	672275	MULTISPECIES: bifunctional pyrimidine operon transcriptional regulator/uracil phosphoribosyltransferase	pyrR	RNA binding,uracil phosphoribosyltransferase activity,DNA-templated transcription, termination,regulation of transcription, DNA-templated,nucleoside metabolic process	GO:0003723,GO:0004845,GO:0006353,GO:0006355,GO:0009116	EC:2.4.2.9	Uracil phosphoribosyltransferase				COG2065	Pyrimidine operon attenuation protein/uracil phosphoribosyltransferase	F	Nucleotide transport and metabolism
gene_613|GeneMark.hmm|31_aa|-|672275|672370	unitig_0|quiver	672275	672370	-
gene_614|GeneMark.hmm|529_aa|+|673631|675220	unitig_0|quiver	673631	675220	purine transport regulator									COG2508	Regulator of polyketide synthase expression	TQ	Multiple classes
gene_615|GeneMark.hmm|447_aa|+|675480|676823	unitig_0|quiver	675480	676823	xanthine permease	LPENT_02590	integral component of membrane,transporter activity,transmembrane transport	GO:0016021,GO:0005215,GO:0055085						COG2233	Xanthine/uracil permeases	F	Nucleotide transport and metabolism
gene_616|GeneMark.hmm|390_aa|+|677279|678451	unitig_0|quiver	677279	678451	transport protein	FD24_GL002498	integral component of membrane,transporter activity,transmembrane transport	GO:0016021,GO:0005215,GO:0055085						COG2252	Permeases	R	General function prediction only
gene_617|GeneMark.hmm|299_aa|-|678621|679520	unitig_0|quiver	678621	679520	hypothetical protein									COG0702	Predicted nucleoside-diphosphate-sugar epimerases	MG	Multiple classes
gene_618|GeneMark.hmm|221_aa|-|679799|680464	unitig_0|quiver	679799	680464	methionine synthase									COG0620	Methionine synthase II (cobalamin-independent)	E	Amino acid transport and metabolism
gene_619|GeneMark.hmm|413_aa|-|680639|681880	unitig_0|quiver	680639	681880	phosphoribosylamine--glycine ligase	purD	magnesium ion binding,phosphoribosylamine-glycine ligase activity,ATP binding,manganese ion binding,'de novo' IMP biosynthetic process,purine nucleobase biosynthetic process	GO:0000287,GO:0004637,GO:0005524,GO:0030145,GO:0006189,GO:0009113	EC:6.3.4.13	Phosphoribosylamine--glycine ligase				COG0151	Phosphoribosylamine-glycine ligase	F	Nucleotide transport and metabolism
gene_620|GeneMark.hmm|510_aa|-|681898|683430	unitig_0|quiver	681898	683430	bifunctional phosphoribosylaminoimidazolecarboxamide formyltransferase/inosine monophosphate cyclohydrolase	purH	IMP cyclohydrolase activity,phosphoribosylaminoimidazolecarboxamide formyltransferase activity,'de novo' IMP biosynthetic process	GO:0003937,GO:0004643,GO:0006189	EC:3.5.4.10,EC:2.1.2.3	IMP cyclohydrolase,Phosphoribosylaminoimidazolecarboxamide formyltransferase				COG0138	AICAR transformylase/IMP cyclohydrolase PurH (only IMP cyclohydrolase domain in Aful)	F	Nucleotide transport and metabolism
gene_621|GeneMark.hmm|192_aa|-|683432|684010	unitig_0|quiver	683432	684010	phosphoribosylglycinamide formyltransferase	purN	phosphoribosylglycinamide formyltransferase activity,'de novo' IMP biosynthetic process	GO:0004644,GO:0006189	EC:2.1.2.2	Phosphoribosylglycinamide formyltransferase				COG0299	Folate-dependent phosphoribosylglycinamide formyltransferase PurN	F	Nucleotide transport and metabolism
gene_622|GeneMark.hmm|341_aa|-|684003|685028	unitig_0|quiver	684003	685028	phosphoribosylformylglycinamidine cyclo-ligase	purM	cytoplasm,phosphoribosylformylglycinamidine cyclo-ligase activity,ATP binding,'de novo' IMP biosynthetic process	GO:0005737,GO:0004641,GO:0005524,GO:0006189	EC:6.3.3.1	Phosphoribosylformylglycinamidine cyclo-ligase				COG0150	Phosphoribosylaminoimidazole (AIR) synthetase	F	Nucleotide transport and metabolism
gene_623|GeneMark.hmm|484_aa|-|685025|686479	unitig_0|quiver	685025	686479	amidophosphoribosyltransferase	purF	magnesium ion binding,amidophosphoribosyltransferase activity,'de novo' IMP biosynthetic process,glutamine metabolic process,purine nucleobase biosynthetic process,nucleoside metabolic process	GO:0000287,GO:0004044,GO:0006189,GO:0006541,GO:0009113,GO:0009116	EC:2.4.2.14	Amidophosphoribosyltransferase				COG0034	Glutamine phosphoribosylpyrophosphate amidotransferase	F	Nucleotide transport and metabolism
gene_624|GeneMark.hmm|739_aa|-|686464|688683	unitig_0|quiver	686464	688683	phosphoribosylformylglycinamidine synthase II	purL	cytoplasm,magnesium ion binding,phosphoribosylformylglycinamidine synthase activity,ATP binding,'de novo' IMP biosynthetic process	GO:0005737,GO:0000287,GO:0004642,GO:0005524,GO:0006189	EC:6.3.5.3	Phosphoribosylformylglycinamidine synthase				COG0046	Phosphoribosylformylglycinamidine (FGAM) synthase, synthetase domain	F	Nucleotide transport and metabolism
gene_625|GeneMark.hmm|226_aa|-|688676|689356	unitig_0|quiver	688676	689356	phosphoribosylformylglycinamidine synthase I	purQ	cytoplasm,phosphoribosylformylglycinamidine synthase activity,ATP binding,hydrolase activity,'de novo' IMP biosynthetic process,glutamine metabolic process	GO:0005737,GO:0004642,GO:0005524,GO:0016787,GO:0006189,GO:0006541	EC:6.3.5.3	Phosphoribosylformylglycinamidine synthase				COG0047	Phosphoribosylformylglycinamidine (FGAM) synthase, glutamine amidotransferase domain	F	Nucleotide transport and metabolism
gene_626|GeneMark.hmm|84_aa|-|689356|689610	unitig_0|quiver	689356	689610	MULTISPECIES: phosphoribosylformylglycinamidine synthase	purS	cytoplasm,phosphoribosylformylglycinamidine synthase activity,ATP binding,'de novo' IMP biosynthetic process	GO:0005737,GO:0004642,GO:0005524,GO:0006189	EC:6.3.5.3	Phosphoribosylformylglycinamidine synthase				COG1828	Phosphoribosylformylglycinamidine (FGAM) synthase, PurS component	F	Nucleotide transport and metabolism
gene_627|GeneMark.hmm|243_aa|-|689612|690343	unitig_0|quiver	689612	690343	phosphoribosylaminoimidazole-succinocarboxamides ynthase	purC	phosphoribosylaminoimidazolesuccinocarboxamide synthase activity,ATP binding,'de novo' IMP biosynthetic process	GO:0004639,GO:0005524,GO:0006189	EC:6.3.2.6	Phosphoribosylaminoimidazolesuccinocarboxamide synthase				COG0152	Phosphoribosylaminoimidazolesuccinocarboxamide (SAICAR) synthase	F	Nucleotide transport and metabolism
gene_628|GeneMark.hmm|376_aa|-|690346|691476	unitig_0|quiver	690346	691476	5-(carboxyamino)imidazole ribonucleotide synthase	purK	phosphoribosylaminoimidazole carboxylase activity,ATP binding,5-(carboxyamino)imidazole ribonucleotide synthase activity,metal ion binding,'de novo' IMP biosynthetic process	GO:0004638,GO:0005524,GO:0034028,GO:0046872,GO:0006189	EC:6.3.4.18,EC:4.1.1.21	5-(carboxyamino)imidazole ribonucleotide synthase,Phosphoribosylaminoimidazole carboxylase				COG0026	Phosphoribosylaminoimidazole carboxylase (NCAIR synthetase)	F	Nucleotide transport and metabolism
gene_629|GeneMark.hmm|160_aa|-|691460|691942	unitig_0|quiver	691460	691942	5-(carboxyamino)imidazole ribonucleotide mutase	purE	lyase activity,5-(carboxyamino)imidazole ribonucleotide mutase activity,'de novo' IMP biosynthetic process	GO:0016829,GO:0034023,GO:0006189	EC:5.4.99.18	5-(carboxyamino)imidazole ribonucleotide mutase				COG0041	Phosphoribosylcarboxyaminoimidazole (NCAIR) mutase	F	Nucleotide transport and metabolism
gene_630|GeneMark.hmm|438_aa|-|692262|693578	unitig_0|quiver	692262	693578	NADPH-dependent oxidoreductase	FD24_GL002512	oxidoreductase activity,oxidation-reduction process	GO:0016491,GO:0055114						COG2461	Uncharacterized conserved protein	S	Function unknown
gene_631|GeneMark.hmm|202_aa|-|693593|694201	unitig_0|quiver	693593	694201	NAD(P)H-dependent oxidoreductase	LPE_01503	oxidoreductase activity,oxidation-reduction process	GO:0016491,GO:0055114						COG0431	Predicted flavoprotein	R	General function prediction only
gene_632|GeneMark.hmm|122_aa|-|694434|694802	unitig_0|quiver	694434	694802	lipoate-protein ligase	FD24_GL002514	ligase activity	GO:0016874
gene_633|GeneMark.hmm|192_aa|-|694866|695444	unitig_0|quiver	694866	695444	lipoate-protein ligase	FD24_GL002515	transferase activity,ligase activity,protein lipoylation	GO:0016740,GO:0016874,GO:0009249						COG0095	Lipoate-protein ligase A	H	Coenzyme transport and metabolism
gene_634|GeneMark.hmm|263_aa|-|695456|696247	unitig_0|quiver	695456	696247	MULTISPECIES: protein-tyrosine-phosphatase	LPE_01505	protein tyrosine phosphatase activity,peptidyl-tyrosine dephosphorylation	GO:0004725,GO:0035335	EC:3.1.3.16,EC:3.1.3.48,EC:3.1.3.41	Protein-serine/threonine phosphatase,Protein-tyrosine-phosphatase,4-nitrophenylphosphatase				COG2365	Protein tyrosine/serine phosphatase	T	Signal transduction mechanisms
gene_635|GeneMark.hmm|211_aa|+|696506|697141	unitig_0|quiver	696506	697141	carbonate dehydratase									COG3338	Carbonic anhydrase	P	Inorganic ion transport and metabolism
gene_636|GeneMark.hmm|269_aa|+|697167|697976	unitig_0|quiver	697167	697976	hydrolase	FD24_GL002518	hydrolase activity	GO:0016787						COG4814	Uncharacterized protein with an alpha/beta hydrolase fold	R	General function prediction only
gene_637|GeneMark.hmm|324_aa|-|699189|700163	unitig_0|quiver	699189	700163	MULTISPECIES: L-asparaginase	FD24_GL002519	asparaginase activity,cellular amino acid metabolic process	GO:0004067,GO:0006520	EC:3.5.1.1	Asparaginase				COG0252	L-asparaginase/archaeal Glu-tRNAGln amidotransferase subunit D	EJ	Multiple classes
gene_638|GeneMark.hmm|379_aa|-|700336|701475	unitig_0|quiver	700336	701475	transposase									COG0675	Transposase and inactivated derivatives	L	Replication, recombination and repair
gene_639|GeneMark.hmm|150_aa|-|701456|701908	unitig_0|quiver	701456	701908	transposase family protein A	LPE_01510	DNA binding,transposase activity,transposition, DNA-mediated	GO:0003677,GO:0004803,GO:0006313						COG1943	Transposase and inactivated derivatives	L	Replication, recombination and repair
gene_640|GeneMark.hmm|252_aa|+|702392|703150	unitig_0|quiver	702392	703150	bacitracin ABC transporter ATP-binding protein	FD24_GL002522	ATP binding,ATPase activity	GO:0005524,GO:0016887	EC:3.6.1.3,EC:3.6.1.15	Adenosinetriphosphatase,Nucleoside-triphosphate phosphatase				COG1136	ABC-type antimicrobial peptide transport system, ATPase component	V	Defense mechanisms
gene_641|GeneMark.hmm|593_aa|+|703181|704962	unitig_0|quiver	703181	704962	ABC transporter permease	LPE_01514	plasma membrane,integral component of membrane	GO:0005886,GO:0016021						COG3127	Predicted ABC-type transport system involved in lysophospholipase L1 biosynthesis, permease component	Q	Secondary metabolites biosynthesis, transport and catabolism
gene_642|GeneMark.hmm|91_aa|+|704985|705260	unitig_0|quiver	704985	705260	hypothetical protein	LPE_01515	integral component of membrane	GO:0016021
gene_643|GeneMark.hmm|123_aa|+|705288|705659	unitig_0|quiver	705288	705659	MULTISPECIES: GntR family transcriptional regulator	LPE_01516	DNA binding,transcription factor activity, sequence-specific DNA binding,transcription, DNA-templated,regulation of transcription, DNA-templated	GO:0003677,GO:0003700,GO:0006351,GO:0006355						COG1725	Predicted transcriptional regulators	K	Transcription
gene_644|GeneMark.hmm|292_aa|+|705656|706534	unitig_0|quiver	705656	706534	ABC transporter ATP-binding protein	LPENT_02562	ATP binding,ATPase activity	GO:0005524,GO:0016887	EC:3.6.1.3,EC:3.6.1.15	Adenosinetriphosphatase,Nucleoside-triphosphate phosphatase				COG1131	ABC-type multidrug transport system, ATPase component	V	Defense mechanisms
gene_645|GeneMark.hmm|269_aa|+|706524|707333	unitig_0|quiver	706524	707333	hypothetical protein	FD24_GL002527	integral component of membrane	GO:0016021
gene_646|GeneMark.hmm|156_aa|-|707463|707933	unitig_0|quiver	707463	707933	universal stress protein	FD24_GL002528	response to stress	GO:0006950						COG0589	Universal stress protein UspA and related nucleotide-binding proteins	T	Signal transduction mechanisms
gene_647|GeneMark.hmm|109_aa|-|708277|708606	unitig_0|quiver	708277	708606	hypothetical protein
gene_648|GeneMark.hmm|78_aa|+|708947|709183	unitig_0|quiver	708947	709183	hypothetical protein
gene_649|GeneMark.hmm|138_aa|+|709262|709678	unitig_0|quiver	709262	709678	MULTISPECIES: GtrA family protein	N692_05145	integral component of membrane,polysaccharide biosynthetic process,transport	GO:0016021,GO:0000271,GO:0006810						COG2246	Predicted membrane protein	S	Function unknown
gene_650|GeneMark.hmm|157_aa|-|709814|710287	unitig_0|quiver	709814	710287	hypothetical protein
gene_651|GeneMark.hmm|108_aa|+|710461|710787	unitig_0|quiver	710461	710787	hypothetical protein
gene_652|GeneMark.hmm|60_aa|+|711026|711208	unitig_0|quiver	711026	711208	hypothetical protein
gene_653|GeneMark.hmm|394_aa|-|711251|712435	unitig_0|quiver	711251	712435	pyridoxal phosphate-dependent aminotransferase	FD24_GL002535	transaminase activity,pyridoxal phosphate binding,biosynthetic process	GO:0008483,GO:0030170,GO:0009058						COG1168	Bifunctional PLP-dependent enzyme with beta-cystathionase and maltose regulon repressor activities	E	Amino acid transport and metabolism
gene_654|GeneMark.hmm|27_aa|-|712607|712690	unitig_0|quiver	712607	712690	-
gene_655|GeneMark.hmm|170_aa|-|712761|713273	unitig_0|quiver	712761	713273	phosphohydrolase
gene_656|GeneMark.hmm|212_aa|-|713486|714124	unitig_0|quiver	713486	714124	hypothetical protein	LPE_01525	integral component of membrane	GO:0016021
gene_657|GeneMark.hmm|105_aa|+|714319|714636	unitig_0|quiver	714319	714636	MULTISPECIES: hypothetical protein	LPE_01526	integral component of membrane	GO:0016021
gene_658|GeneMark.hmm|574_aa|-|715012|716736	unitig_0|quiver	715012	716736	alpha-glycosidase	LPE_01527	glucan 1,4-alpha-maltohydrolase activity,carbohydrate metabolic process	GO:0043897,GO:0005975	EC:3.2.1.133	Glucan 1,4-alpha-maltohydrolase				COG0366	Glycosidases	G	Carbohydrate transport and metabolism
gene_659|GeneMark.hmm|497_aa|+|717868|719361	unitig_0|quiver	717868	719361	threonine synthase									COG0498	Threonine synthase	E	Amino acid transport and metabolism
gene_660|GeneMark.hmm|265_aa|+|719376|720173	unitig_0|quiver	719376	720173	HAD family phosphatase	LPE_01529	hydrolase activity	GO:0016787						COG0561	Predicted hydrolases of the HAD superfamily	R	General function prediction only
gene_661|GeneMark.hmm|211_aa|+|720247|720882	unitig_0|quiver	720247	720882	hypothetical protein									COG1357	Uncharacterized low-complexity proteins	S	Function unknown
gene_662|GeneMark.hmm|200_aa|-|720962|721564	unitig_0|quiver	720962	721564	acetyltransferase	FD24_GL002545	acetyltransferase activity	GO:0016407						COG0110	Acetyltransferase (isoleucine patch superfamily)	R	General function prediction only
gene_663|GeneMark.hmm|187_aa|-|721579|722142	unitig_0|quiver	721579	722142	NUDIX hydrolase	FD24_GL002546	ADP-ribose diphosphatase activity	GO:0047631	EC:3.6.1.13	ADP-ribose diphosphatase				COG0494	NTP pyrophosphohydrolases including oxidative damage repair enzymes	LR	Multiple classes
gene_664|GeneMark.hmm|119_aa|-|722299|722658	unitig_0|quiver	722299	722658	cell-cycle regulation histidine triad protein	FD24_GL002547	catalytic activity	GO:0003824						COG0537	Diadenosine tetraphosphate (Ap4A) hydrolase and other HIT family hydrolases	FGR	Multiple classes
gene_665|GeneMark.hmm|248_aa|-|722671|723417	unitig_0|quiver	722671	723417	NAD(P)-dependent dehydrogenase									COG1028	Dehydrogenases with different specificities (related to short-chain alcohol dehydrogenases)	IQR	Multiple classes
gene_666|GeneMark.hmm|73_aa|-|723417|723638	unitig_0|quiver	723417	723638	hypothetical protein FD24_GL002550
gene_667|GeneMark.hmm|363_aa|+|723803|724894	unitig_0|quiver	723803	724894	DUF871 domain-containing protein	FD24_GL002551	catalytic activity	GO:0003824						COG3589	Uncharacterized conserved protein	S	Function unknown
gene_668|GeneMark.hmm|393_aa|+|724936|726117	unitig_0|quiver	724936	726117	GNAT family acetyltransferase	LPE_01537	N-acetyltransferase activity	GO:0008080						COG4552	Predicted acetyltransferase involved in intracellular survival and related acetyltransferases	R	General function prediction only
gene_669|GeneMark.hmm|79_aa|-|726328|726567	unitig_0|quiver	726328	726567	-
gene_670|GeneMark.hmm|249_aa|+|726943|727692	unitig_0|quiver	726943	727692	transport protein	FD24_GL002554	integral component of membrane,transmembrane transport	GO:0016021,GO:0055085
gene_671|GeneMark.hmm|130_aa|+|727818|728210	unitig_0|quiver	727818	728210	tautomerase family protein	LPENT_02538	isomerase activity,cellular aromatic compound metabolic process	GO:0016853,GO:0006725
gene_672|GeneMark.hmm|169_aa|-|728382|728891	unitig_0|quiver	728382	728891	DNA-binding protein	FD24_GL002556	small molecule binding,metal ion binding	GO:0036094,GO:0046872						COG1827	Predicted small molecule binding protein (contains 3H domain)	R	General function prediction only
gene_673|GeneMark.hmm|477_aa|+|729037|730470	unitig_0|quiver	729037	730470	nicotinate phosphoribosyltransferase	LPE_01541	nicotinate-nucleotide diphosphorylase (carboxylating) activity,nicotinate phosphoribosyltransferase activity,ligase activity,NAD biosynthetic process,nicotinate nucleotide salvage	GO:0004514,GO:0004516,GO:0016874,GO:0009435,GO:0019358	EC:2.4.2.19,EC:2.4.2.11	Nicotinate-nucleotide diphosphorylase (carboxylating),Glycosyltransferases				COG1488	Nicotinic acid phosphoribosyltransferase	H	Coenzyme transport and metabolism
gene_674|GeneMark.hmm|193_aa|-|730733|731314	unitig_0|quiver	730733	731314	TetR family transcriptional regulator	LPE_01542	DNA binding,transcription, DNA-templated,regulation of transcription, DNA-templated	GO:0003677,GO:0006351,GO:0006355						COG1309	Transcriptional regulator	K	Transcription
gene_675|GeneMark.hmm|412_aa|-|731319|732557	unitig_0|quiver	731319	732557	ABC transporter permease									COG3883	Uncharacterized protein conserved in bacteria	S	Function unknown
gene_676|GeneMark.hmm|247_aa|-|732544|733287	unitig_0|quiver	732544	733287	ABC transporter ATP-binding protein	LPE_01544	ATP binding,ATPase activity	GO:0005524,GO:0016887	EC:3.6.1.3,EC:3.6.1.15	Adenosinetriphosphatase,Nucleoside-triphosphate phosphatase				COG1131	ABC-type multidrug transport system, ATPase component	V	Defense mechanisms
gene_677|GeneMark.hmm|125_aa|-|733659|734036	unitig_0|quiver	733659	734036	sorbitol pts, eiia	FD24_GL002561	cytoplasm,protein-N(PI)-phosphohistidine-sugar phosphotransferase activity,phosphoenolpyruvate-dependent sugar phosphotransferase system,carbohydrate transmembrane transport	GO:0005737,GO:0008982,GO:0009401,GO:0034219	EC:2.7.1.69	Transferring phosphorus-containing groups				COG3731	Phosphotransferase system sorbitol-specific component IIA	G	Carbohydrate transport and metabolism
gene_678|GeneMark.hmm|342_aa|-|734060|735088	unitig_0|quiver	734060	735088	PTS sorbitol transporter subunit IIB	LPE_01546	integral component of membrane,protein-N(PI)-phosphohistidine-sugar phosphotransferase activity,phosphoenolpyruvate-dependent sugar phosphotransferase system,carbohydrate transmembrane transport	GO:0016021,GO:0008982,GO:0009401,GO:0034219	EC:2.7.1.69	Transferring phosphorus-containing groups				COG3732	Phosphotransferase system sorbitol-specific component IIBC	G	Carbohydrate transport and metabolism
gene_679|GeneMark.hmm|183_aa|-|735103|735654	unitig_0|quiver	735103	735654	PTS glucitol/sorbitol transporter subunit IIC	LPE_01547	integral component of membrane,protein-N(PI)-phosphohistidine-sugar phosphotransferase activity,D-glucosamine PTS permease activity,phosphoenolpyruvate-dependent sugar phosphotransferase system,carbohydrate transmembrane transport	GO:0016021,GO:0008982,GO:0103111,GO:0009401,GO:0034219	EC:2.7.1.69	Transferring phosphorus-containing groups				COG3730	Phosphotransferase system sorbitol-specific component IIC	G	Carbohydrate transport and metabolism
gene_680|GeneMark.hmm|165_aa|-|735665|736162	unitig_0|quiver	735665	736162	transcriptional regulator									COG4578	Glucitol operon activator	K	Transcription
gene_681|GeneMark.hmm|621_aa|-|736162|738027	unitig_0|quiver	736162	738027	transcription antiterminator BglG	LPE_01549	transporter activity,regulation of transcription, DNA-templated,transport	GO:0005215,GO:0006355,GO:0006810						COG1762	Phosphotransferase system mannitol/fructose-specific IIA domain (Ntr-type)	GT	Multiple classes
gene_682|GeneMark.hmm|266_aa|-|738045|738845	unitig_0|quiver	738045	738845	NAD(P)-dependent oxidoreductase	FD24_GL002566	sorbitol-6-phosphate 2-dehydrogenase activity,oxidation-reduction process	GO:0009010,GO:0055114	EC:1.1.1.140	Sorbitol-6-phosphate 2-dehydrogenase				COG1028	Dehydrogenases with different specificities (related to short-chain alcohol dehydrogenases)	IQR	Multiple classes
gene_683|GeneMark.hmm|436_aa|-|739107|740417	unitig_0|quiver	739107	740417	D-serine ammonia-lyase	dsdA	D-serine ammonia-lyase activity,hydro-lyase activity,pyridoxal phosphate binding,D-amino acid metabolic process	GO:0008721,GO:0016836,GO:0030170,GO:0046416	EC:4.3.1.18	D-serine ammonia-lyase				COG3048	D-serine dehydratase	E	Amino acid transport and metabolism
gene_684|GeneMark.hmm|480_aa|-|740828|742270	unitig_0|quiver	740828	742270	aryl-phospho-beta-D-glucosidase	FD24_GL002568	6-phospho-beta-glucosidase activity,carbohydrate metabolic process	GO:0008706,GO:0005975	EC:3.2.1.86,EC:3.2.1.21	6-phospho-beta-glucosidase,Beta-glucosidase				COG2723	Beta-glucosidase/6-phospho-beta-glucosidase/beta-galactosidase	G	Carbohydrate transport and metabolism
gene_685|GeneMark.hmm|479_aa|-|742288|743727	unitig_0|quiver	742288	743727	aryl-phospho-beta-D-glucosidase	LPE_01553	6-phospho-beta-glucosidase activity,carbohydrate metabolic process	GO:0008706,GO:0005975	EC:3.2.1.86,EC:3.2.1.21	6-phospho-beta-glucosidase,Beta-glucosidase				COG2723	Beta-glucosidase/6-phospho-beta-glucosidase/beta-galactosidase	G	Carbohydrate transport and metabolism
gene_686|GeneMark.hmm|115_aa|-|743917|744264	unitig_0|quiver	743917	744264	MULTISPECIES: PTS lactose/cellobiose transporter subunit IIA	FD48_GL001133	protein-N(PI)-phosphohistidine-sugar phosphotransferase activity,D-glucosamine PTS permease activity,phosphoenolpyruvate-dependent sugar phosphotransferase system,carbohydrate transmembrane transport	GO:0008982,GO:0103111,GO:0009401,GO:0034219	EC:2.7.1.69	Transferring phosphorus-containing groups				COG1447	Phosphotransferase system cellobiose-specific component IIA	G	Carbohydrate transport and metabolism
gene_687|GeneMark.hmm|105_aa|-|744365|744682	unitig_0|quiver	744365	744682	MULTISPECIES: PTS sugar transporter subunit IIB	FD29_GL000699	protein-N(PI)-phosphohistidine-sugar phosphotransferase activity,D-glucosamine PTS permease activity,phosphoenolpyruvate-dependent sugar phosphotransferase system,carbohydrate transmembrane transport	GO:0008982,GO:0103111,GO:0009401,GO:0034219	EC:2.7.1.69	Transferring phosphorus-containing groups				COG1440	Phosphotransferase system cellobiose-specific component IIB	G	Carbohydrate transport and metabolism
gene_688|GeneMark.hmm|235_aa|+|744874|745581	unitig_0|quiver	744874	745581	transcription regulator	FD24_GL002572	DNA binding,transcription factor activity, sequence-specific DNA binding,transcription, DNA-templated,regulation of transcription, DNA-templated	GO:0003677,GO:0003700,GO:0006351,GO:0006355						COG2188	Transcriptional regulators	K	Transcription
gene_689|GeneMark.hmm|244_aa|+|745674|746408	unitig_0|quiver	745674	746408	glycosyl transferase family 2	LPENT_02525	transferase activity	GO:0016740						COG0463	Glycosyltransferases involved in cell wall biogenesis	M	Cell wall/membrane/envelope biogenesis
gene_690|GeneMark.hmm|224_aa|+|747621|748295	unitig_0|quiver	747621	748295	histidine phosphatase family protein	FD24_GL002575	catalytic activity,metabolic process	GO:0003824,GO:0008152						COG0406	Fructose-2,6-bisphosphatase	G	Carbohydrate transport and metabolism
gene_691|GeneMark.hmm|160_aa|-|748279|748761	unitig_0|quiver	748279	748761	hypothetical protein
gene_692|GeneMark.hmm|277_aa|-|748967|749800	unitig_0|quiver	748967	749800	HAD family phosphatase	FD24_GL002577	hydrolase activity	GO:0016787						COG0561	Predicted hydrolases of the HAD superfamily	R	General function prediction only
gene_693|GeneMark.hmm|339_aa|+|750504|751523	unitig_0|quiver	750504	751523	2-dehydropantoate 2-reductase									COG1893	Ketopantoate reductase	H	Coenzyme transport and metabolism
gene_694|GeneMark.hmm|310_aa|+|751954|752886	unitig_0|quiver	751954	752886	DMT superfamily drug/metabolite transporter	LPENT_02520	integral component of membrane	GO:0016021						COG0697	Permeases of the drug/metabolite transporter (DMT) superfamily	GER	Multiple classes
gene_695|GeneMark.hmm|316_aa|-|753024|753974	unitig_0|quiver	753024	753974	3-phosphoglycerate dehydrogenase	LPE_01563	phosphoglycerate dehydrogenase activity,NAD binding,oxidation-reduction process	GO:0004617,GO:0051287,GO:0055114	EC:1.1.1.95	Phosphoglycerate dehydrogenase				COG0111	Phosphoglycerate dehydrogenase and related dehydrogenases	HE	Multiple classes
gene_696|GeneMark.hmm|190_aa|-|754372|754944	unitig_0|quiver	754372	754944	diguanylate cyclase	LPE_01564	oxidoreductase activity,oxidation-reduction process	GO:0016491,GO:0055114						COG2085	Predicted dinucleotide-binding enzymes	R	General function prediction only
gene_697|GeneMark.hmm|814_aa|-|755283|757727	unitig_0|quiver	755283	757727	hypothetical protein FD24_GL002583	FD24_GL002583	integral component of membrane	GO:0016021						COG3846	Type IV secretory pathway, TrbL components	U	Intracellular trafficking, secretion, and vesicular transport
gene_698|GeneMark.hmm|148_aa|+|757957|758403	unitig_0|quiver	757957	758403	MULTISPECIES: flavodoxin	N692_05360	FMN binding	GO:0010181						COG0716	Flavodoxins	C	Energy production and conversion
gene_699|GeneMark.hmm|819_aa|-|758580|761039	unitig_0|quiver	758580	761039	hypothetical protein	LPE_01567	integral component of membrane	GO:0016021						COG4547	Cobalamin biosynthesis protein CobT (nicotinate-mononucleotide:5, 6-dimethylbenzimidazole phosphoribosyltransferase)	H	Coenzyme transport and metabolism
gene_700|GeneMark.hmm|436_aa|-|761249|762559	unitig_0|quiver	761249	762559	IS1380 family transposase	FD14_GL001685	nucleic acid binding	GO:0003676
gene_701|GeneMark.hmm|274_aa|-|762720|763544	unitig_0|quiver	762720	763544	hypothetical protein	FD24_GL002585	integral component of membrane	GO:0016021
gene_702|GeneMark.hmm|1011_aa|-|763568|766603	unitig_0|quiver	763568	766603	cell surface protein precursor, lpxtg-motif cell wall anchor	FD24_GL002586	integral component of membrane	GO:0016021						COG0810	Periplasmic protein TonB, links inner and outer membranes	M	Cell wall/membrane/envelope biogenesis
gene_703|GeneMark.hmm|75_aa|-|767137|767364	unitig_0|quiver	767137	767364	hypothetical protein
gene_704|GeneMark.hmm|263_aa|-|767370|768161	unitig_0|quiver	767370	768161	3-dehydroquinate dehydratase	FD24_GL002588	3-dehydroquinate dehydratase activity	GO:0003855	EC:4.2.1.10	3-dehydroquinate dehydratase				COG0710	3-dehydroquinate dehydratase	E	Amino acid transport and metabolism
gene_705|GeneMark.hmm|477_aa|+|768340|769773	unitig_0|quiver	768340	769773	amino acid permease	FD24_GL002589	integral component of membrane,amino acid transmembrane transporter activity,amino acid transmembrane transport	GO:0016021,GO:0015171,GO:0003333						COG0531	Amino acid transporters	E	Amino acid transport and metabolism
gene_706|GeneMark.hmm|149_aa|+|770103|770552	unitig_0|quiver	770103	770552	MarR family transcriptional regulator	FD24_GL002590	DNA binding,transcription factor activity, sequence-specific DNA binding,transcription, DNA-templated,regulation of transcription, DNA-templated	GO:0003677,GO:0003700,GO:0006351,GO:0006355						COG1846	Transcriptional regulators	K	Transcription
gene_707|GeneMark.hmm|290_aa|-|770732|771604	unitig_0|quiver	770732	771604	aldo/keto reductase	FD24_GL002591	oxidoreductase activity,oxidation-reduction process	GO:0016491,GO:0055114						COG0656	Aldo/keto reductases, related to diketogulonate reductase	R	General function prediction only
gene_708|GeneMark.hmm|287_aa|-|771617|772480	unitig_0|quiver	771617	772480	aldo/keto reductase	LPE_01574	oxidoreductase activity,oxidation-reduction process	GO:0016491,GO:0055114						COG0656	Aldo/keto reductases, related to diketogulonate reductase	R	General function prediction only
gene_709|GeneMark.hmm|37_aa|+|772602|772715	unitig_0|quiver	772602	772715	transcription regulator	LPENT_02506	DNA binding,transcription factor activity, sequence-specific DNA binding,transcription, DNA-templated,regulation of transcription, DNA-templated	GO:0003677,GO:0003700,GO:0006351,GO:0006355
gene_710|GeneMark.hmm|186_aa|+|772938|773498	unitig_0|quiver	772938	773498	transcription regulator
gene_711|GeneMark.hmm|54_aa|-|773773|773937	unitig_0|quiver	773773	773937	hypothetical protein FD24_GL002596
gene_712|GeneMark.hmm|109_aa|-|774457|774786	unitig_0|quiver	774457	774786	RNAase
gene_713|GeneMark.hmm|168_aa|-|779422|779928	unitig_0|quiver	779422	779928	ECF transporter S component	FD24_GL000931	integral component of membrane	GO:0016021						COG4720	Predicted membrane protein	S	Function unknown
gene_714|GeneMark.hmm|418_aa|-|780076|781332	unitig_0|quiver	780076	781332	tyrosine--tRNA ligase	tyrS	cytoplasm,RNA binding,tyrosine-tRNA ligase activity,ATP binding,tyrosyl-tRNA aminoacylation	GO:0005737,GO:0003723,GO:0004831,GO:0005524,GO:0006437	EC:6.1.1.1	Tyrosine--tRNA ligase				COG0162	Tyrosyl-tRNA synthetase	J	Translation, ribosomal structure and biogenesis
gene_715|GeneMark.hmm|222_aa|-|781932|782600	unitig_0|quiver	781932	782600	hypothetical protein
gene_716|GeneMark.hmm|421_aa|-|782698|783963	unitig_0|quiver	782698	783963	glycosyl hydrolase	FD24_GL000936	lysozyme activity,carbohydrate metabolic process,peptidoglycan catabolic process,cell wall macromolecule catabolic process	GO:0003796,GO:0005975,GO:0009253,GO:0016998	EC:3.2.1.17	Lysozyme				COG3757	Lyzozyme M1 (1,4-beta-N-acetylmuramidase)	M	Cell wall/membrane/envelope biogenesis
gene_717|GeneMark.hmm|47_aa|-|784260|784403	unitig_0|quiver	784260	784403	-
gene_718|GeneMark.hmm|257_aa|-|784497|785270	unitig_0|quiver	784497	785270	hypothetical protein									COG4990	Uncharacterized protein conserved in bacteria	S	Function unknown
gene_719|GeneMark.hmm|167_aa|+|785737|786240	unitig_0|quiver	785737	786240	hypothetical protein									COG5506	Uncharacterized conserved protein	S	Function unknown
gene_720|GeneMark.hmm|226_aa|-|787332|788012	unitig_0|quiver	787332	788012	DUF554 domain-containing protein	LPE_01329	integral component of membrane	GO:0016021						COG1811	Uncharacterized membrane protein, possible Na+ channel or pump	R	General function prediction only
gene_721|GeneMark.hmm|438_aa|-|788318|789634	unitig_0|quiver	788318	789634	proton sodium-glutamate symport protein	FD24_GL000942	integral component of membrane,symporter activity,aspartate transport,L-glutamate transport,transmembrane transport	GO:0016021,GO:0015293,GO:0015810,GO:0015813,GO:0055085						COG1301	Na+/H+-dicarboxylate symporters	C	Energy production and conversion
gene_722|GeneMark.hmm|167_aa|-|790189|790692	unitig_0|quiver	790189	790692	hypothetical protein	LPE_01331	integral component of membrane	GO:0016021						COG3477	Predicted periplasmic/secreted protein	S	Function unknown
gene_723|GeneMark.hmm|355_aa|+|790864|791931	unitig_0|quiver	790864	791931	ABC transporter permease	LPE_01332	plasma membrane,integral component of membrane	GO:0005886,GO:0016021						COG4591	ABC-type transport system, involved in lipoprotein release, permease component	M	Cell wall/membrane/envelope biogenesis
gene_724|GeneMark.hmm|225_aa|+|791947|792624	unitig_0|quiver	791947	792624	hemin ABC transporter ATP-binding protein	FD24_GL000945	ATP binding,ATPase activity	GO:0005524,GO:0016887	EC:3.6.1.3,EC:3.6.1.15	Adenosinetriphosphatase,Nucleoside-triphosphate phosphatase				COG1136	ABC-type antimicrobial peptide transport system, ATPase component	V	Defense mechanisms
gene_725|GeneMark.hmm|183_aa|-|794011|794562	unitig_0|quiver	794011	794562	ECF transporter S component	LPENT_02494	integral component of membrane,transporter activity,transport	GO:0016021,GO:0005215,GO:0006810						COG4720	Predicted membrane protein	S	Function unknown
gene_726|GeneMark.hmm|329_aa|-|794550|795539	unitig_0|quiver	794550	795539	nucleoside hydrolase	LPE_01335	purine nucleosidase activity,metabolic process	GO:0008477,GO:0008152	EC:3.2.2.1	Purine nucleosidase				COG1957	Inosine-uridine nucleoside N-ribohydrolase	F	Nucleotide transport and metabolism
gene_727|GeneMark.hmm|40_aa|-|795618|795740	unitig_0|quiver	795618	795740	-
gene_728|GeneMark.hmm|179_aa|+|795860|796399	unitig_0|quiver	795860	796399	dihydrofolate reductase	LPENT_02492	integral component of membrane,5-amino-6-(5-phosphoribosylamino)uracil reductase activity,riboflavin biosynthetic process,oxidation-reduction process	GO:0016021,GO:0008703,GO:0009231,GO:0055114	EC:1.1.1.193	5-amino-6-(5-phosphoribosylamino)uracil reductase				COG0262	Dihydrofolate reductase	H	Coenzyme transport and metabolism
gene_729|GeneMark.hmm|388_aa|-|796499|797665	unitig_0|quiver	796499	797665	cation:proton antiporter	FD24_GL000949	integral component of membrane,solute:proton antiporter activity,hydrogen ion transmembrane transport	GO:0016021,GO:0015299,GO:1902600						COG0475	Kef-type K+ transport systems, membrane components	P	Inorganic ion transport and metabolism
gene_730|GeneMark.hmm|225_aa|+|797867|798544	unitig_0|quiver	797867	798544	MULTISPECIES: membrane protein	N692_15075	integral component of membrane	GO:0016021						COG2364	Predicted membrane protein	S	Function unknown
gene_731|GeneMark.hmm|308_aa|+|798613|799539	unitig_0|quiver	798613	799539	transporter	LPE_01339	integral component of membrane,transmembrane transport	GO:0016021,GO:0055085						COG0679	Predicted permeases	R	General function prediction only
gene_732|GeneMark.hmm|466_aa|-|799706|801106	unitig_0|quiver	799706	801106	aspartate ammonia-lyase	FD24_GL000952	aspartate ammonia-lyase activity,tricarboxylic acid cycle	GO:0008797,GO:0006099	EC:4.3.1.1	Aspartate ammonia-lyase				COG1027	Aspartate ammonia-lyase	E	Amino acid transport and metabolism
gene_733|GeneMark.hmm|395_aa|-|802533|803720	unitig_0|quiver	802533	803720	MFS transporter	LPE_03275	integral component of membrane,transmembrane transport	GO:0016021,GO:0055085						COG2814	Arabinose efflux permease	G	Carbohydrate transport and metabolism
gene_734|GeneMark.hmm|494_aa|+|804004|805488	unitig_0|quiver	804004	805488	MFS transporter	LPE_03274	plasma membrane,integral component of membrane,transmembrane transport	GO:0005886,GO:0016021,GO:0055085						COG2814	Arabinose efflux permease	G	Carbohydrate transport and metabolism
gene_735|GeneMark.hmm|166_aa|+|805485|805985	unitig_0|quiver	805485	805985	DUF4811 domain-containing protein	LPE_03273	integral component of membrane	GO:0016021
gene_736|GeneMark.hmm|185_aa|-|806989|807546	unitig_0|quiver	806989	807546	N-acetyltransferase	LPE_03272	ribosome,N-acetyltransferase activity	GO:0005840,GO:0008080						COG1670	Acetyltransferases, including N-acetylases of ribosomal proteins	J	Translation, ribosomal structure and biogenesis
gene_737|GeneMark.hmm|336_aa|-|807634|808644	unitig_0|quiver	807634	808644	hypothetical protein	LPE_03271	plasma membrane,integral component of membrane	GO:0005886,GO:0016021						COG2855	Predicted membrane protein	S	Function unknown
gene_738|GeneMark.hmm|276_aa|+|808761|809591	unitig_0|quiver	808761	809591	LysR family transcriptional regulator	LPE_03270	DNA binding,transcription factor activity, sequence-specific DNA binding,transcription, DNA-templated,regulation of transcription, DNA-templated	GO:0003677,GO:0003700,GO:0006351,GO:0006355						COG0583	Transcriptional regulator	K	Transcription
gene_739|GeneMark.hmm|205_aa|-|809742|810359	unitig_0|quiver	809742	810359	hypothetical protein
gene_740|GeneMark.hmm|502_aa|-|810670|812178	unitig_0|quiver	810670	812178	poly(glycerol-phosphate) alpha-glucosyltransferase	LPE_03269	poly(glycerol-phosphate) alpha-glucosyltransferase activity,protein transport	GO:0047265,GO:0015031	EC:2.4.1.52	Poly(glycerol-phosphate) alpha-glucosyltransferase				COG0438	Glycosyltransferase	M	Cell wall/membrane/envelope biogenesis
gene_741|GeneMark.hmm|514_aa|-|812175|813719	unitig_0|quiver	812175	813719	poly(glycerol-phosphate) alpha-glucosyltransferase	LPE_03268	poly(glycerol-phosphate) alpha-glucosyltransferase activity	GO:0047265	EC:2.4.1.52	Poly(glycerol-phosphate) alpha-glucosyltransferase				COG0438	Glycosyltransferase	M	Cell wall/membrane/envelope biogenesis
gene_742|GeneMark.hmm|205_aa|-|814250|814867	unitig_0|quiver	814250	814867	-
gene_743|GeneMark.hmm|364_aa|+|815411|816505	unitig_0|quiver	815411	816505	peptidoglycan-binding protein									COG5422	RhoGEF, Guanine nucleotide exchange factor for Rho/Rac/Cdc42-like GTPases	T	Signal transduction mechanisms
gene_744|GeneMark.hmm|168_aa|+|816765|817271	unitig_0|quiver	816765	817271	cysteine methyltransferase	LPE_03265	methylated-DNA-[protein]-cysteine S-methyltransferase activity,DNA repair,methylation	GO:0003908,GO:0006281,GO:0032259	EC:2.1.1.63	Methylated-DNA--[protein]-cysteine S-methyltransferase				COG0350	Methylated DNA-protein cysteine methyltransferase	L	Replication, recombination and repair
gene_745|GeneMark.hmm|299_aa|+|817320|818219	unitig_0|quiver	817320	818219	sodium ABC transporter ATP-binding protein									COG4152	ABC-type uncharacterized transport system, ATPase component	R	General function prediction only
gene_746|GeneMark.hmm|405_aa|+|818212|819429	unitig_0|quiver	818212	819429	abc transporter, permease protein	FD24_GL000969	integral component of membrane	GO:0016021						COG1668	ABC-type Na+ efflux pump, permease component	CP	Multiple classes
gene_747|GeneMark.hmm|734_aa|+|819763|821967	unitig_0|quiver	819763	821967	bacteriocin activator	FD24_GL000970	carbohydrate metabolic process	GO:0005975
gene_748|GeneMark.hmm|170_aa|+|821990|822502	unitig_0|quiver	821990	822502	hypothetical protein
gene_749|GeneMark.hmm|170_aa|+|822657|823169	unitig_0|quiver	822657	823169	hypothetical protein
gene_750|GeneMark.hmm|247_aa|-|823339|824082	unitig_0|quiver	823339	824082	NAD(P)-dependent oxidoreductase	LPE_03261	oxidoreductase activity,oxidation-reduction process	GO:0016491,GO:0055114						COG4221	Short-chain alcohol dehydrogenase of unknown specificity	R	General function prediction only
gene_751|GeneMark.hmm|106_aa|-|824095|824415	unitig_0|quiver	824095	824415	MULTISPECIES: 4-carboxymuconolactone decarboxylase	LPE_03260	4-carboxymuconolactone decarboxylase activity,peroxiredoxin activity,oxidation-reduction process,cellular oxidant detoxification	GO:0047575,GO:0051920,GO:0055114,GO:0098869	EC:4.1.1.44,EC:1.11.1.15	4-carboxymuconolactone decarboxylase,Peroxiredoxin				COG0599	Uncharacterized homolog of gamma-carboxymuconolactone decarboxylase subunit	S	Function unknown
gene_752|GeneMark.hmm|133_aa|-|824480|824881	unitig_0|quiver	824480	824881	LytTR family transcriptional regulator									COG1917	Uncharacterized conserved protein, contains double-stranded beta-helix domain	S	Function unknown
gene_753|GeneMark.hmm|144_aa|+|825063|825497	unitig_0|quiver	825063	825497	transcription regulator	FD24_GL000975	DNA binding,regulation of transcription, DNA-templated	GO:0003677,GO:0006355						COG0789	Predicted transcriptional regulators	K	Transcription
gene_754|GeneMark.hmm|62_aa|-|825730|825918	unitig_0|quiver	825730	825918	hypothetical protein	KCA1_2336	integral component of membrane	GO:0016021
gene_755|GeneMark.hmm|417_aa|-|826121|827374	unitig_0|quiver	826121	827374	succinyl-diaminopimelate desuccinylase	FD24_GL000977	metallopeptidase activity,proteolysis	GO:0008237,GO:0006508						COG0624	Acetylornithine deacetylase/Succinyl-diaminopimelate desuccinylase and related deacylases	E	Amino acid transport and metabolism
gene_756|GeneMark.hmm|858_aa|-|827465|830041	unitig_0|quiver	827465	830041	ABC transporter permease	LPE_03256	plasma membrane,integral component of membrane	GO:0005886,GO:0016021						COG4591	ABC-type transport system, involved in lipoprotein release, permease component	M	Cell wall/membrane/envelope biogenesis
gene_757|GeneMark.hmm|233_aa|-|830051|830752	unitig_0|quiver	830051	830752	ABC superfamily ATP binding cassette transporter, ABC protein	LPENT_02464	ATP binding,ATPase activity	GO:0005524,GO:0016887	EC:3.6.1.3,EC:3.6.1.15	Adenosinetriphosphatase,Nucleoside-triphosphate phosphatase				COG1136	ABC-type antimicrobial peptide transport system, ATPase component	V	Defense mechanisms
gene_758|GeneMark.hmm|46_aa|+|831118|831258	unitig_0|quiver	831118	831258	hypothetical protein N692_14415	N692_14415	integral component of membrane	GO:0016021
gene_759|GeneMark.hmm|216_aa|-|831531|832181	unitig_0|quiver	831531	832181	endonuclease III	nth	DNA binding,DNA-(apurinic or apyrimidinic site) lyase activity,DNA N-glycosylase activity,metal ion binding,4 iron, 4 sulfur cluster binding,base-excision repair	GO:0003677,GO:0003906,GO:0019104,GO:0046872,GO:0051539,GO:0006284	EC:4.2.99.18	DNA-(apurinic or apyrimidinic site) lyase				COG0177	Predicted EndoIII-related endonuclease	L	Replication, recombination and repair
gene_760|GeneMark.hmm|97_aa|+|832498|832791	unitig_0|quiver	832498	832791	antitoxin
gene_761|GeneMark.hmm|207_aa|-|832884|833507	unitig_0|quiver	832884	833507	galactoside O-acetyltransferase	FD24_GL000983	acetyltransferase activity	GO:0016407						COG0110	Acetyltransferase (isoleucine patch superfamily)	R	General function prediction only
gene_762|GeneMark.hmm|205_aa|+|833707|834324	unitig_0|quiver	833707	834324	S26 family signal peptidase	LPE_03252	integral component of membrane,serine-type peptidase activity,proteolysis	GO:0016021,GO:0008236,GO:0006508						COG0681	Signal peptidase I	U	Intracellular trafficking, secretion, and vesicular transport
gene_763|GeneMark.hmm|207_aa|+|834409|835032	unitig_0|quiver	834409	835032	S26 family signal peptidase	LPE_03251	integral component of membrane,serine-type peptidase activity,proteolysis	GO:0016021,GO:0008236,GO:0006508						COG0681	Signal peptidase I	U	Intracellular trafficking, secretion, and vesicular transport
gene_764|GeneMark.hmm|156_aa|-|835261|835731	unitig_0|quiver	835261	835731	hypothetical protein	LPE_03250	integral component of membrane	GO:0016021
gene_765|GeneMark.hmm|161_aa|-|835715|836200	unitig_0|quiver	835715	836200	N-acetyltransferase	FD24_GL000987	N-acetyltransferase activity	GO:0008080						COG0456	Acetyltransferases	R	General function prediction only
gene_766|GeneMark.hmm|84_aa|-|836197|836451	unitig_0|quiver	836197	836451	integral membrane protein	FD24_GL000988	integral component of membrane	GO:0016021
gene_767|GeneMark.hmm|102_aa|-|836474|836782	unitig_0|quiver	836474	836782	MULTISPECIES: hypothetical protein
gene_768|GeneMark.hmm|212_aa|-|836877|837515	unitig_0|quiver	836877	837515	histidine phosphatase family protein	LPE_03246	phosphoglycerate mutase activity	GO:0004619	EC:5.4.2.1	Intramolecular transferases				COG0406	Fructose-2,6-bisphosphatase	G	Carbohydrate transport and metabolism
gene_769|GeneMark.hmm|393_aa|-|837747|838928	unitig_0|quiver	837747	838928	MFS transporter									COG2814	Arabinose efflux permease	G	Carbohydrate transport and metabolism
gene_770|GeneMark.hmm|298_aa|+|839077|839973	unitig_0|quiver	839077	839973	transcriptional regulator	FD24_GL000992	DNA binding	GO:0003677
gene_771|GeneMark.hmm|72_aa|-|840202|840420	unitig_0|quiver	840202	840420	antitoxin MazE
gene_772|GeneMark.hmm|147_aa|-|840553|840996	unitig_0|quiver	840553	840996	MULTISPECIES: universal stress protein	N692_14330	cytoplasm,response to stress	GO:0005737,GO:0006950						COG0589	Universal stress protein UspA and related nucleotide-binding proteins	T	Signal transduction mechanisms
gene_773|GeneMark.hmm|189_aa|-|841068|841637	unitig_0|quiver	841068	841637	MULTISPECIES: maltose O-acetyltransferase	maa	maltose O-acetyltransferase activity	GO:0008925	EC:2.3.1.79	Maltose O-acetyltransferase				COG0110	Acetyltransferase (isoleucine patch superfamily)	R	General function prediction only
gene_774|GeneMark.hmm|227_aa|+|841734|842417	unitig_0|quiver	841734	842417	noncanonical pyrimidine nucleotidase, YjjG family	LPE_03243	hydrolase activity,metabolic process	GO:0016787,GO:0008152						COG1011	Predicted hydrolase (HAD superfamily)	R	General function prediction only
gene_775|GeneMark.hmm|248_aa|-|842625|843371	unitig_0|quiver	842625	843371	hypothetical protein	FD24_GL000997	integral component of membrane	GO:0016021
gene_776|GeneMark.hmm|296_aa|-|843368|844258	unitig_0|quiver	843368	844258	hypothetical protein									COG1131	ABC-type multidrug transport system, ATPase component	V	Defense mechanisms
gene_777|GeneMark.hmm|70_aa|-|844242|844454	unitig_0|quiver	844242	844454	hypothetical protein	FD24_GL000999	integral component of membrane	GO:0016021
gene_778|GeneMark.hmm|279_aa|+|844841|845680	unitig_0|quiver	844841	845680	hypothetical protein	LPENT_02446	sequence-specific DNA binding	GO:0043565
gene_779|GeneMark.hmm|197_aa|-|845948|846541	unitig_0|quiver	845948	846541	hypothetical protein FD24_GL001002									COG2085	Predicted dinucleotide-binding enzymes	R	General function prediction only
gene_780|GeneMark.hmm|390_aa|-|846681|847853	unitig_0|quiver	846681	847853	pyridoxal phosphate-dependent aminotransferase	LPE_03241	transaminase activity,pyridoxal phosphate binding,biosynthetic process	GO:0008483,GO:0030170,GO:0009058						COG1168	Bifunctional PLP-dependent enzyme with beta-cystathionase and maltose regulon repressor activities	E	Amino acid transport and metabolism
gene_781|GeneMark.hmm|288_aa|-|847843|848709	unitig_0|quiver	847843	848709	hydrogenase
gene_782|GeneMark.hmm|342_aa|-|848985|850013	unitig_0|quiver	848985	850013	aldo/keto reductase	FD24_GL001005	oxidoreductase activity,oxidation-reduction process	GO:0016491,GO:0055114						COG0667	Predicted oxidoreductases (related to aryl-alcohol dehydrogenases)	C	Energy production and conversion
gene_783|GeneMark.hmm|47_aa|-|850377|850520	unitig_0|quiver	850377	850520	-
gene_784|GeneMark.hmm|595_aa|-|850555|852342	unitig_0|quiver	850555	852342	ABC transporter ATP-binding protein	LPENT_02440	integral component of membrane,ATP binding,ATPase activity, coupled to transmembrane movement of substances,transmembrane transport	GO:0016021,GO:0005524,GO:0042626,GO:0055085	EC:3.6.1.3,EC:3.6.1.15	Adenosinetriphosphatase,Nucleoside-triphosphate phosphatase				COG1132	ABC-type multidrug transport system, ATPase and permease components	V	Defense mechanisms
gene_785|GeneMark.hmm|583_aa|-|852342|854093	unitig_0|quiver	852342	854093	multidrug ABC transporter ATP-binding protein	FD24_GL001008	integral component of membrane,ATP binding,ATPase activity, coupled to transmembrane movement of substances,transmembrane transport	GO:0016021,GO:0005524,GO:0042626,GO:0055085	EC:3.6.1.3,EC:3.6.1.15	Adenosinetriphosphatase,Nucleoside-triphosphate phosphatase				COG1132	ABC-type multidrug transport system, ATPase and permease components	V	Defense mechanisms
gene_786|GeneMark.hmm|464_aa|+|854513|855907	unitig_0|quiver	854513	855907	MFS transporter	FD24_GL001010	integral component of membrane,transmembrane transport	GO:0016021,GO:0055085						COG2223	Nitrate/nitrite transporter	P	Inorganic ion transport and metabolism
gene_787|GeneMark.hmm|108_aa|-|856016|856342	unitig_0|quiver	856016	856342	hypothetical protein
gene_788|GeneMark.hmm|262_aa|-|856704|857492	unitig_0|quiver	856704	857492	alpha/beta hydrolase	FD24_GL001012	hydrolase activity	GO:0016787						COG0596	Predicted hydrolases or acyltransferases (alpha/beta hydrolase superfamily)	R	General function prediction only
gene_789|GeneMark.hmm|1445_aa|-|857834|862171	unitig_0|quiver	857834	862171	hypothetical protein									COG0842	ABC-type multidrug transport system, permease component	V	Defense mechanisms
gene_790|GeneMark.hmm|206_aa|-|862196|862816	unitig_0|quiver	862196	862816	TetR/AcrR family transcriptional regulator	LPE_00614	DNA binding,transcription, DNA-templated,regulation of transcription, DNA-templated	GO:0003677,GO:0006351,GO:0006355						COG1309	Transcriptional regulator	K	Transcription
gene_791|GeneMark.hmm|109_aa|-|862849|863178	unitig_0|quiver	862849	863178	transcriptional regulator	LPE_00615	DNA binding,transcription factor activity, sequence-specific DNA binding,transcription, DNA-templated,regulation of transcription, DNA-templated	GO:0003677,GO:0003700,GO:0006351,GO:0006355						COG0640	Predicted transcriptional regulators	K	Transcription
gene_792|GeneMark.hmm|91_aa|-|863372|863647	unitig_0|quiver	863372	863647	hypothetical protein N644_2111
gene_793|GeneMark.hmm|309_aa|-|863774|864703	unitig_0|quiver	863774	864703	DNA/RNA non-specific endonuclease	endA	nucleic acid binding,hydrolase activity,metal ion binding	GO:0003676,GO:0016787,GO:0046872
gene_794|GeneMark.hmm|179_aa|-|864784|865323	unitig_0|quiver	864784	865323	N-acetyltransferase	LPE_00618	N-acetyltransferase activity	GO:0008080						COG1670	Acetyltransferases, including N-acetylases of ribosomal proteins	J	Translation, ribosomal structure and biogenesis
gene_795|GeneMark.hmm|175_aa|-|865547|866074	unitig_0|quiver	865547	866074	N-acetyltransferase	LPE_00619	ribosomal-protein-alanine N-acetyltransferase activity	GO:0008999	EC:2.3.1.88,EC:2.3.1.128	Peptide alpha-N-acetyltransferase,Ribosomal-protein-alanine N-acetyltransferase				COG1670	Acetyltransferases, including N-acetylases of ribosomal proteins	J	Translation, ribosomal structure and biogenesis
gene_796|GeneMark.hmm|276_aa|-|866151|866981	unitig_0|quiver	866151	866981	hypothetical protein
gene_797|GeneMark.hmm|399_aa|-|867457|868656	unitig_0|quiver	867457	868656	CPBP family intramembrane metalloprotease domain-containing protein	FD24_GL001021	integral component of membrane,peptidase activity,proteolysis	GO:0016021,GO:0008233,GO:0006508
gene_798|GeneMark.hmm|540_aa|-|868870|870492	unitig_0|quiver	868870	870492	ABC transporter ATP-binding protein	LPE_00622	ATP binding,ATPase activity	GO:0005524,GO:0016887	EC:3.6.1.3,EC:3.6.1.15	Adenosinetriphosphatase,Nucleoside-triphosphate phosphatase				COG0488	ATPase components of ABC transporters with duplicated ATPase domains	R	General function prediction only
gene_799|GeneMark.hmm|264_aa|-|870822|871616	unitig_0|quiver	870822	871616	HAD family hydrolase	LPE_00623	sugar-phosphatase activity,dephosphorylation	GO:0050308,GO:0016311	EC:3.1.3.23,EC:3.1.3.41	Sugar-phosphatase,4-nitrophenylphosphatase				COG0561	Predicted hydrolases of the HAD superfamily	R	General function prediction only
gene_800|GeneMark.hmm|610_aa|-|871696|873528	unitig_0|quiver	871696	873528	integral membrane protein	LPE_00624	integral component of membrane	GO:0016021						COG4907	Predicted membrane protein	S	Function unknown
gene_801|GeneMark.hmm|835_aa|+|873676|876183	unitig_0|quiver	873676	876183	excinuclease ABC subunit UvrA	LPE_00625	ATP binding,ATPase activity	GO:0005524,GO:0016887	EC:3.6.1.3,EC:3.6.1.15	Adenosinetriphosphatase,Nucleoside-triphosphate phosphatase				COG1136	ABC-type antimicrobial peptide transport system, ATPase component	V	Defense mechanisms
gene_802|GeneMark.hmm|407_aa|-|876408|877631	unitig_0|quiver	876408	877631	integral membrane protein	FD24_GL001026	integral component of membrane	GO:0016021
gene_803|GeneMark.hmm|298_aa|+|877731|878627	unitig_0|quiver	877731	878627	TetR family transcriptional regulator	LPE_00628	sequence-specific DNA binding	GO:0043565
gene_804|GeneMark.hmm|202_aa|-|878784|879392	unitig_0|quiver	878784	879392	hypothetical protein
gene_805|GeneMark.hmm|433_aa|-|879395|880696	unitig_0|quiver	879395	880696	ATP-binding protein	FD24_GL001029	ATP binding	GO:0005524						COG1106	Predicted ATPases	R	General function prediction only
gene_806|GeneMark.hmm|416_aa|-|880941|882191	unitig_0|quiver	880941	882191	MFS transporter	LPENT_02415	integral component of membrane	GO:0016021						COG2270	Permeases of the major facilitator superfamily	R	General function prediction only
gene_807|GeneMark.hmm|430_aa|-|882197|883489	unitig_0|quiver	882197	883489	alkaline phosphatase family protein	FD24_GL001031	NADH pyrophosphatase activity,metabolic process	GO:0035529,GO:0008152	EC:3.6.1.9	Nucleotide diphosphatase				COG1524	Uncharacterized proteins of the AP superfamily	R	General function prediction only
gene_808|GeneMark.hmm|276_aa|-|883614|884444	unitig_0|quiver	883614	884444	lipase esterase	FD24_GL001032	hydrolase activity,metabolic process	GO:0016787,GO:0008152						COG0657	Esterase/lipase	I	Lipid transport and metabolism
gene_809|GeneMark.hmm|239_aa|+|884619|885338	unitig_0|quiver	884619	885338	GntR family transcriptional regulator	FD24_GL001033	DNA binding,transcription factor activity, sequence-specific DNA binding,transcription, DNA-templated,regulation of transcription, DNA-templated	GO:0003677,GO:0003700,GO:0006351,GO:0006355						COG2188	Transcriptional regulators	K	Transcription
gene_810|GeneMark.hmm|823_aa|-|885792|888263	unitig_0|quiver	885792	888263	cell surface protein									COG5295	Autotransporter adhesin	UW	Multiple classes
gene_811|GeneMark.hmm|53_aa|+|888256|888417	unitig_0|quiver	888256	888417	-
gene_812|GeneMark.hmm|177_aa|+|888713|889246	unitig_0|quiver	888713	889246	putative uncharacterized protein	LPE_01592	DNA binding,transposase activity,transposition, DNA-mediated	GO:0003677,GO:0004803,GO:0006313						COG3293	Transposase and inactivated derivatives	L	Replication, recombination and repair
gene_813|GeneMark.hmm|80_aa|-|889664|889906	unitig_0|quiver	889664	889906	cytochrome B5									COG4892	Predicted heme/steroid binding protein	R	General function prediction only
gene_814|GeneMark.hmm|177_aa|-|890428|890961	unitig_0|quiver	890428	890961	pts, eiia	FD24_GL000433	phosphoenolpyruvate-dependent sugar phosphotransferase system	GO:0009401						COG2190	Phosphotransferase system IIA components	G	Carbohydrate transport and metabolism
gene_815|GeneMark.hmm|377_aa|-|891409|892542	unitig_0|quiver	891409	892542	GGDEF domain-containing protein	LPE_02274	integral component of membrane	GO:0016021						COG2199	FOG: GGDEF domain	T	Signal transduction mechanisms
gene_816|GeneMark.hmm|226_aa|-|892558|893238	unitig_0|quiver	892558	893238	diguanylate cyclase									COG2200	FOG: EAL domain	T	Signal transduction mechanisms
gene_817|GeneMark.hmm|182_aa|-|893449|893997	unitig_0|quiver	893449	893997	anaerobic ribonucleotide reductase activator protein	LPE_02272	cytoplasm,[formate-C-acetyltransferase]-activating enzyme activity,4 iron, 4 sulfur cluster binding,oxidation-reduction process	GO:0005737,GO:0043365,GO:0051539,GO:0055114	EC:1.97.1.4	[Formate-C-acetyltransferase]-activating enzyme				COG0602	Organic radical activating enzymes	O	Posttranslational modification, protein turnover, chaperones
gene_818|GeneMark.hmm|740_aa|-|893963|896185	unitig_0|quiver	893963	896185	anaerobic ribonucleoside-triphosphate reductase	LPE_02271	ribonucleoside-triphosphate reductase activity,DNA replication,oxidation-reduction process	GO:0008998,GO:0006260,GO:0055114	EC:1.17.4,EC:1.17.4.2	Acting on CH or CH(2) groups,Ribonucleoside-triphosphate reductase				COG1328	Oxygen-sensitive ribonucleoside-triphosphate reductase	F	Nucleotide transport and metabolism
gene_819|GeneMark.hmm|149_aa|+|896669|897118	unitig_0|quiver	896669	897118	lipoprotein
gene_820|GeneMark.hmm|136_aa|+|897247|897657	unitig_0|quiver	897247	897657	peptide deformylase	FD24_GL000440	iron ion binding,peptide deformylase activity,translation	GO:0005506,GO:0042586,GO:0006412	EC:3.5.1.88	Peptide deformylase				COG0242	N-formylmethionyl-tRNA deformylase	J	Translation, ribosomal structure and biogenesis
gene_821|GeneMark.hmm|333_aa|+|897704|898705	unitig_0|quiver	897704	898705	FAD:protein FMN transferase	FD24_GL000441	transferase activity,metal ion binding,protein flavinylation	GO:0016740,GO:0046872,GO:0017013						COG1477	Membrane-associated lipoprotein involved in thiamine biosynthesis	H	Coenzyme transport and metabolism
gene_822|GeneMark.hmm|334_aa|-|898935|899939	unitig_0|quiver	898935	899939	tRNA-dihydrouridine synthase	FD24_GL000442	tRNA dihydrouridine synthase activity,flavin adenine dinucleotide binding,tRNA dihydrouridine synthesis,oxidation-reduction process	GO:0017150,GO:0050660,GO:0002943,GO:0055114						COG0042	tRNA-dihydrouridine synthase	J	Translation, ribosomal structure and biogenesis
gene_823|GeneMark.hmm|64_aa|-|900092|900286	unitig_0|quiver	900092	900286	hypothetical protein	FD24_GL000443	integral component of membrane	GO:0016021
gene_824|GeneMark.hmm|444_aa|-|900574|901908	unitig_0|quiver	900574	901908	cell surface protein	LPE_02266	integral component of membrane	GO:0016021						COG3096	Uncharacterized protein involved in chromosome partitioning	D	Cell cycle control, cell division, chromosome partitioning
gene_825|GeneMark.hmm|305_aa|+|902345|903262	unitig_0|quiver	902345	903262	LysR family transcriptional regulator	FD24_GL000445	DNA binding,transcription factor activity, sequence-specific DNA binding,transcription, DNA-templated,regulation of transcription, DNA-templated	GO:0003677,GO:0003700,GO:0006351,GO:0006355						COG0583	Transcriptional regulator	K	Transcription
gene_826|GeneMark.hmm|459_aa|-|903361|904740	unitig_0|quiver	903361	904740	cation transporter	LPENT_02397	integral component of membrane,transporter activity,sodium ion transport,transmembrane transport	GO:0016021,GO:0005215,GO:0006814,GO:0055085						COG0471	Di- and tricarboxylate transporters	P	Inorganic ion transport and metabolism
gene_827|GeneMark.hmm|490_aa|-|904882|906354	unitig_0|quiver	904882	906354	3,4-dihydroxybenzoate decarboxylase	LPENT_02396	FMN binding,oxidoreductase activity,carboxy-lyase activity,oxidation-reduction process	GO:0010181,GO:0016491,GO:0016831,GO:0055114						COG0043	3-polyprenyl-4-hydroxybenzoate decarboxylase and related decarboxylases	H	Coenzyme transport and metabolism
gene_828|GeneMark.hmm|37_aa|-|906689|906802	unitig_0|quiver	906689	906802	hypothetical protein N692_02865	N692_02865	integral component of membrane	GO:0016021
gene_829|GeneMark.hmm|85_aa|-|906872|907129	unitig_0|quiver	906872	907129	hypothetical protein FD24_GL000450
gene_830|GeneMark.hmm|249_aa|-|907325|908074	unitig_0|quiver	907325	908074	alpha/beta hydrolase									COG2945	Predicted hydrolase of the alpha/beta superfamily	R	General function prediction only
gene_831|GeneMark.hmm|217_aa|-|908372|909025	unitig_0|quiver	908372	909025	DUF4867 domain-containing protein
gene_832|GeneMark.hmm|420_aa|-|909078|910340	unitig_0|quiver	909078	910340	PTS galactitol transporter subunit IIC	LPE_02260	integral component of membrane,galactitol transmembrane transporter activity,phosphoenolpyruvate-dependent sugar phosphotransferase system,galactitol transport	GO:0016021,GO:0015577,GO:0009401,GO:0015796						COG3775	Phosphotransferase system, galactitol-specific IIC component	G	Carbohydrate transport and metabolism
gene_833|GeneMark.hmm|499_aa|-|910337|911836	unitig_0|quiver	910337	911836	carbohydrate kinase	FD24_GL000454	kinase activity,phosphotransferase activity, alcohol group as acceptor,carbohydrate metabolic process,phosphorylation	GO:0016301,GO:0016773,GO:0005975,GO:0016310						COG0554	Glycerol kinase	C	Energy production and conversion
gene_834|GeneMark.hmm|314_aa|-|911927|912871	unitig_0|quiver	911927	912871	transketolase	FD24_GL000455	catalytic activity,metabolic process	GO:0003824,GO:0008152						COG3958	Transketolase, C-terminal subunit	G	Carbohydrate transport and metabolism
gene_835|GeneMark.hmm|276_aa|-|912864|913694	unitig_0|quiver	912864	913694	transketolase									COG3959	Transketolase, N-terminal subunit	G	Carbohydrate transport and metabolism
gene_836|GeneMark.hmm|475_aa|-|913709|915136	unitig_0|quiver	913709	915136	MULTISPECIES: hypothetical protein	LPE_02256	cytoplasm,intramolecular oxidoreductase activity, interconverting aldoses and ketoses,monosaccharide metabolic process	GO:0005737,GO:0016861,GO:0005996						COG2407	L-fucose isomerase and related proteins	G	Carbohydrate transport and metabolism
gene_837|GeneMark.hmm|336_aa|+|915265|916275	unitig_0|quiver	915265	916275	LacI family transcriptional regulator	LPE_02255	DNA binding,transcription factor activity, sequence-specific DNA binding,transcription, DNA-templated,regulation of transcription, DNA-templated	GO:0003677,GO:0003700,GO:0006351,GO:0006355						COG1609	Transcriptional regulators	K	Transcription
gene_838|GeneMark.hmm|364_aa|-|916342|917436	unitig_0|quiver	916342	917436	PTS sugar transporter subunit IIC	LPE_02254	integral component of membrane,protein-N(PI)-phosphohistidine-sugar phosphotransferase activity,phosphoenolpyruvate-dependent sugar phosphotransferase system,carbohydrate transmembrane transport	GO:0016021,GO:0008982,GO:0009401,GO:0034219	EC:2.7.1.69	Transferring phosphorus-containing groups				COG3641	Predicted membrane protein, putative toxin regulator	R	General function prediction only
gene_839|GeneMark.hmm|470_aa|-|918718|920130	unitig_0|quiver	918718	920130	hypothetical protein
gene_840|GeneMark.hmm|627_aa|-|920457|922340	unitig_0|quiver	920457	922340	cell surface protein	FD24_GL000462	extracellular region,cell wall,collagen binding,cell adhesion	GO:0005576,GO:0005618,GO:0005518,GO:0007155						COG4932	Predicted outer membrane protein	M	Cell wall/membrane/envelope biogenesis
gene_841|GeneMark.hmm|301_aa|-|922477|923382	unitig_0|quiver	922477	923382	EamA family transporter	LPE_02249	integral component of membrane	GO:0016021						COG0697	Permeases of the drug/metabolite transporter (DMT) superfamily	GER	Multiple classes
gene_842|GeneMark.hmm|233_aa|+|923575|924276	unitig_0|quiver	923575	924276	MULTISPECIES: hypothetical protein	KCA1_2426	integral component of membrane	GO:0016021
gene_843|GeneMark.hmm|307_aa|-|924443|925366	unitig_0|quiver	924443	925366	amidohydrolase									COG2159	Predicted metal-dependent hydrolase of the TIM-barrel fold	R	General function prediction only
gene_844|GeneMark.hmm|202_aa|+|925467|926075	unitig_0|quiver	925467	926075	TetR/AcrR family transcriptional regulator	FD24_GL000467	DNA binding,transcription, DNA-templated,regulation of transcription, DNA-templated	GO:0003677,GO:0006351,GO:0006355						COG1309	Transcriptional regulator	K	Transcription
gene_845|GeneMark.hmm|295_aa|-|926331|927218	unitig_0|quiver	926331	927218	ROK family protein	LPE_02245	kinase activity,phosphorylation	GO:0016301,GO:0016310						COG1940	Transcriptional regulator/sugar kinase	KG	Multiple classes
gene_846|GeneMark.hmm|585_aa|-|927510|929267	unitig_0|quiver	927510	929267	ABC transporter ATP-binding protein	LPE_02244	integral component of membrane,ATP binding,ATPase activity, coupled to transmembrane movement of substances,transmembrane transport	GO:0016021,GO:0005524,GO:0042626,GO:0055085	EC:3.6.1.3,EC:3.6.1.15	Adenosinetriphosphatase,Nucleoside-triphosphate phosphatase				COG1132	ABC-type multidrug transport system, ATPase and permease components	V	Defense mechanisms
gene_847|GeneMark.hmm|178_aa|-|929295|929831	unitig_0|quiver	929295	929831	transcriptional regulator	LPE_02243	DNA binding,transcription factor activity, sequence-specific DNA binding,transcription, DNA-templated,regulation of transcription, DNA-templated	GO:0003677,GO:0003700,GO:0006351,GO:0006355						COG1846	Transcriptional regulators	K	Transcription
gene_848|GeneMark.hmm|217_aa|-|930064|930717	unitig_0|quiver	930064	930717	nitroreductase family protein	FD24_GL000471	oxidoreductase activity,oxidation-reduction process	GO:0016491,GO:0055114						COG0778	Nitroreductase	C	Energy production and conversion
gene_849|GeneMark.hmm|663_aa|+|931244|933235	unitig_0|quiver	931244	933235	PTS N-acetylglucosamine transporter subunit IIABC	FD24_GL000473	plasma membrane,integral component of membrane,organelle inner membrane,protein-N(PI)-phosphohistidine-sugar phosphotransferase activity,N-acetylglucosamine transmembrane transporter activity,kinase activity,D-glucosamine PTS permease activity,phosphoenolpyruvate-dependent sugar phosphotransferase system,phosphorylation,carbohydrate transmembrane transport,carbohydrate derivative transport	GO:0005886,GO:0016021,GO:0019866,GO:0008982,GO:0015572,GO:0016301,GO:0103111,GO:0009401,GO:0016310,GO:0034219,GO:1901264	EC:2.7.1.69	Transferring phosphorus-containing groups				COG1264	Phosphotransferase system IIB components	G	Carbohydrate transport and metabolism
gene_850|GeneMark.hmm|226_aa|-|933857|934537	unitig_0|quiver	933857	934537	ABC transporter ATP-binding protein	LPE_02240	ATP binding,ATPase activity	GO:0005524,GO:0016887	EC:3.6.1.3,EC:3.6.1.15	Adenosinetriphosphatase,Nucleoside-triphosphate phosphatase				COG1101	ABC-type uncharacterized transport system, ATPase component	R	General function prediction only
gene_851|GeneMark.hmm|333_aa|-|934521|935522	unitig_0|quiver	934521	935522	ABC transporter permease	FD24_GL000475	plasma membrane,integral component of membrane,transporter activity,transport	GO:0005886,GO:0016021,GO:0005215,GO:0006810						COG4120	ABC-type uncharacterized transport system, permease component	R	General function prediction only
gene_852|GeneMark.hmm|321_aa|-|935550|936515	unitig_0|quiver	935550	936515	ABC transporter substrate-binding protein									COG2984	ABC-type uncharacterized transport system, periplasmic component	R	General function prediction only
gene_853|GeneMark.hmm|503_aa|-|937029|938540	unitig_0|quiver	937029	938540	hypothetical protein
gene_854|GeneMark.hmm|131_aa|-|938515|938910	unitig_0|quiver	938515	938910	hypothetical protein
gene_855|GeneMark.hmm|347_aa|-|938975|940018	unitig_0|quiver	938975	940018	cell surface protein	FD24_GL000479	integral component of membrane	GO:0016021
gene_856|GeneMark.hmm|255_aa|-|940098|940865	unitig_0|quiver	940098	940865	WxL domain-containing protein
gene_857|GeneMark.hmm|212_aa|-|942346|942984	unitig_0|quiver	942346	942984	CBS domain-containing protein									COG0517	FOG: CBS domain	R	General function prediction only
gene_858|GeneMark.hmm|234_aa|-|942987|943691	unitig_0|quiver	942987	943691	ABC transporter ATP-binding protein	FD24_GL000483	ATP binding,branched-chain amino acid transmembrane transporter activity,ATPase activity,branched-chain amino acid transport	GO:0005524,GO:0015658,GO:0016887,GO:0015803	EC:3.6.1.3,EC:3.6.1.15	Adenosinetriphosphatase,Nucleoside-triphosphate phosphatase				COG0410	ABC-type branched-chain amino acid transport systems, ATPase component	E	Amino acid transport and metabolism
gene_859|GeneMark.hmm|259_aa|-|943692|944471	unitig_0|quiver	943692	944471	ABC transporter ATP-binding protein	FD24_GL000484	ATP binding,ATPase activity	GO:0005524,GO:0016887	EC:3.6.1.3,EC:3.6.1.15	Adenosinetriphosphatase,Nucleoside-triphosphate phosphatase				COG0411	ABC-type branched-chain amino acid transport systems, ATPase component	E	Amino acid transport and metabolism
gene_860|GeneMark.hmm|320_aa|-|944464|945426	unitig_0|quiver	944464	945426	branched-chain amino acid ABC transporter permease	LPE_02230	plasma membrane,integral component of membrane,transporter activity,transport	GO:0005886,GO:0016021,GO:0005215,GO:0006810						COG4177	ABC-type branched-chain amino acid transport system, permease component	E	Amino acid transport and metabolism
gene_861|GeneMark.hmm|292_aa|-|945440|946318	unitig_0|quiver	945440	946318	branched-chain amino acid ABC transporter permease	LPE_02229	plasma membrane,integral component of membrane,transporter activity,transport	GO:0005886,GO:0016021,GO:0005215,GO:0006810						COG0559	Branched-chain amino acid ABC-type transport system, permease components	E	Amino acid transport and metabolism
gene_862|GeneMark.hmm|413_aa|-|946346|947587	unitig_0|quiver	946346	947587	branched-chain amino acid abc transporter, substrate binding protein	FD24_GL000487	amino acid transport	GO:0006865						COG0683	ABC-type branched-chain amino acid transport systems, periplasmic component	E	Amino acid transport and metabolism
gene_863|GeneMark.hmm|30_aa|-|947714|947806	unitig_0|quiver	947714	947806	-
gene_864|GeneMark.hmm|72_aa|-|948038|948256	unitig_0|quiver	948038	948256	MULTISPECIES: hypothetical protein
gene_865|GeneMark.hmm|270_aa|-|948346|949158	unitig_0|quiver	948346	949158	peptidase M10	FD24_GL000489	extracellular matrix,metalloendopeptidase activity,zinc ion binding,proteolysis	GO:0031012,GO:0004222,GO:0008270,GO:0006508	EC:3.4.24	Acting on peptide bonds (peptidases)				COG1913	Predicted Zn-dependent proteases	R	General function prediction only
gene_866|GeneMark.hmm|156_aa|-|950362|950832	unitig_0|quiver	950362	950832	GtrA family protein	FD24_GL000490	integral component of membrane,polysaccharide biosynthetic process,transport	GO:0016021,GO:0000271,GO:0006810						COG2246	Predicted membrane protein	S	Function unknown
gene_867|GeneMark.hmm|213_aa|+|951077|951718	unitig_0|quiver	951077	951718	hypothetical protein	FD24_GL000491	integral component of membrane	GO:0016021
gene_868|GeneMark.hmm|220_aa|-|951858|952520	unitig_0|quiver	951858	952520	transcriptional regulator	FD24_GL000492	integral component of membrane,sequence-specific DNA binding	GO:0016021,GO:0043565						COG1396	Predicted transcriptional regulators	K	Transcription
gene_869|GeneMark.hmm|530_aa|+|952961|954553	unitig_0|quiver	952961	954553	divalent metal cation transporter	mntH2	integral component of membrane,transporter activity,transport	GO:0016021,GO:0005215,GO:0006810						COG1914	Mn2+ and Fe2+ transporters of the NRAMP family	P	Inorganic ion transport and metabolism
gene_870|GeneMark.hmm|143_aa|+|954553|954984	unitig_0|quiver	954553	954984	universal stress protein	FD24_GL000496	response to stress	GO:0006950						COG0589	Universal stress protein UspA and related nucleotide-binding proteins	T	Signal transduction mechanisms
gene_871|GeneMark.hmm|90_aa|+|955176|955448	unitig_0|quiver	955176	955448	hypothetical protein
gene_872|GeneMark.hmm|228_aa|-|955627|956313	unitig_0|quiver	955627	956313	TVP38/TMEM64 family protein	LPE_02219	integral component of membrane	GO:0016021						COG0398	Uncharacterized conserved protein	S	Function unknown
gene_873|GeneMark.hmm|104_aa|-|956325|956639	unitig_0|quiver	956325	956639	transcriptional regulator	FD24_GL000499	DNA binding,transcription factor activity, sequence-specific DNA binding,transcription, DNA-templated,regulation of transcription, DNA-templated	GO:0003677,GO:0003700,GO:0006351,GO:0006355						COG0640	Predicted transcriptional regulators	K	Transcription
gene_874|GeneMark.hmm|187_aa|-|956663|957226	unitig_0|quiver	956663	957226	hypothetical protein	LPE_02217	integral component of membrane	GO:0016021						COG4300	Predicted permease, cadmium resistance protein	P	Inorganic ion transport and metabolism
gene_875|GeneMark.hmm|667_aa|-|957607|959610	unitig_0|quiver	957607	959610	ABC transporter ATP-binding protein	FD24_GL000501	plasma membrane,integral component of membrane,ATP binding,ATPase activity,transport,response to antibiotic	GO:0005886,GO:0016021,GO:0005524,GO:0016887,GO:0006810,GO:0046677	EC:3.6.1.3,EC:3.6.1.15	Adenosinetriphosphatase,Nucleoside-triphosphate phosphatase				COG4591	ABC-type transport system, involved in lipoprotein release, permease component	M	Cell wall/membrane/envelope biogenesis
gene_876|GeneMark.hmm|1135_aa|-|960033|963440	unitig_0|quiver	960033	963440	cell surface protein	FD24_GL000502	integral component of membrane,catalytic activity,metabolic process	GO:0016021,GO:0003824,GO:0008152						COG3119	Arylsulfatase A and related enzymes	P	Inorganic ion transport and metabolism
gene_877|GeneMark.hmm|122_aa|-|963714|964082	unitig_0|quiver	963714	964082	hypothetical protein	FD24_GL000503	integral component of membrane	GO:0016021
gene_878|GeneMark.hmm|281_aa|-|964145|964990	unitig_0|quiver	964145	964990	phosphodiesterase									COG0622	Predicted phosphoesterase	R	General function prediction only
gene_879|GeneMark.hmm|104_aa|+|965394|965708	unitig_0|quiver	965394	965708	hypothetical protein	FD24_GL000505	integral component of membrane	GO:0016021
gene_880|GeneMark.hmm|36_aa|-|965721|965831	unitig_0|quiver	965721	965831	hypothetical protein N692_03125
gene_881|GeneMark.hmm|274_aa|+|965890|966714	unitig_0|quiver	965890	966714	transcriptional regulator	LPE_02211	sequence-specific DNA binding	GO:0043565						COG1396	Predicted transcriptional regulators	K	Transcription
gene_882|GeneMark.hmm|148_aa|-|966874|967320	unitig_0|quiver	966874	967320	PTS cellobiose transporter subunit IIA	FD24_GL000507	protein-N(PI)-phosphohistidine-sugar phosphotransferase activity,kinase activity,D-glucosamine PTS permease activity,phosphoenolpyruvate-dependent sugar phosphotransferase system,phosphorylation,carbohydrate transmembrane transport	GO:0008982,GO:0016301,GO:0103111,GO:0009401,GO:0016310,GO:0034219	EC:2.7.1.69	Transferring phosphorus-containing groups				COG2190	Phosphotransferase system IIA components	G	Carbohydrate transport and metabolism
gene_883|GeneMark.hmm|108_aa|-|968108|968434	unitig_0|quiver	968108	968434	MULTISPECIES: PTS sugar transporter subunit IIB	N692_03140	protein-N(PI)-phosphohistidine-sugar phosphotransferase activity,D-glucosamine PTS permease activity,phosphoenolpyruvate-dependent sugar phosphotransferase system,carbohydrate transmembrane transport	GO:0008982,GO:0103111,GO:0009401,GO:0034219	EC:2.7.1.69	Transferring phosphorus-containing groups				COG1440	Phosphotransferase system cellobiose-specific component IIB	G	Carbohydrate transport and metabolism
gene_884|GeneMark.hmm|490_aa|-|968457|969929	unitig_0|quiver	968457	969929	PTS cellobiose transporter subunit IIC	LPE_02208	plasma membrane,integral component of membrane,protein-N(PI)-phosphohistidine-sugar phosphotransferase activity,phosphoenolpyruvate-dependent sugar phosphotransferase system,carbohydrate transmembrane transport	GO:0005886,GO:0016021,GO:0008982,GO:0009401,GO:0034219	EC:2.7.1.69	Transferring phosphorus-containing groups				COG1455	Phosphotransferase system cellobiose-specific component IIC	G	Carbohydrate transport and metabolism
gene_885|GeneMark.hmm|460_aa|-|969929|971311	unitig_0|quiver	969929	971311	6-phospho-beta-glucosidase	LPE_02206	6-phospho-beta-glucosidase activity,carbohydrate metabolic process	GO:0008706,GO:0005975	EC:3.2.1.86,EC:3.2.1.21	6-phospho-beta-glucosidase,Beta-glucosidase				COG2723	Beta-glucosidase/6-phospho-beta-glucosidase/beta-galactosidase	G	Carbohydrate transport and metabolism
gene_886|GeneMark.hmm|338_aa|-|971594|972610	unitig_0|quiver	971594	972610	oxidoreductase	FD24_GL000511	catalytic activity,coenzyme binding	GO:0003824,GO:0050662						COG0451	Nucleoside-diphosphate-sugar epimerases	MG	Multiple classes
gene_887|GeneMark.hmm|147_aa|+|972717|973160	unitig_0|quiver	972717	973160	MerR family transcriptional regulator	FD24_GL000512	DNA binding,regulation of transcription, DNA-templated	GO:0003677,GO:0006355						COG0789	Predicted transcriptional regulators	K	Transcription
gene_888|GeneMark.hmm|207_aa|+|973544|974167	unitig_0|quiver	973544	974167	peptidoglycan-binding protein									COG1429	Cobalamin biosynthesis protein CobN and related Mg-chelatases	H	Coenzyme transport and metabolism
gene_889|GeneMark.hmm|225_aa|+|974726|975403	unitig_0|quiver	974726	975403	peptidoglycan-binding protein									COG1388	FOG: LysM repeat	M	Cell wall/membrane/envelope biogenesis
gene_890|GeneMark.hmm|114_aa|+|975638|975982	unitig_0|quiver	975638	975982	RNA-binding protein									COG4043	Uncharacterized conserved protein	S	Function unknown
gene_891|GeneMark.hmm|297_aa|-|975971|976864	unitig_0|quiver	975971	976864	ABC superfamily ATP binding cassette transporter, binding protein	LPE_02200	metal ion binding,cell adhesion,metal ion transport	GO:0046872,GO:0007155,GO:0030001						COG0803	ABC-type metal ion transport system, periplasmic component/surface adhesin	P	Inorganic ion transport and metabolism
gene_892|GeneMark.hmm|179_aa|+|976978|977517	unitig_0|quiver	976978	977517	hypothetical protein FD24_GL000518	FD24_GL000518	integral component of membrane	GO:0016021
gene_893|GeneMark.hmm|64_aa|+|977792|977986	unitig_0|quiver	977792	977986	hypothetical protein FD24_GL000519	FD24_GL000519	integral component of membrane,DNA-3-methyladenine glycosylase activity,base-excision repair	GO:0016021,GO:0008725,GO:0006284	EC:3.2.2.21,EC:3.2.2.20	DNA-3-methyladenine glycosylase II,DNA-3-methyladenine glycosylase I				COG2818	3-methyladenine DNA glycosylase	L	Replication, recombination and repair
gene_894|GeneMark.hmm|163_aa|+|977953|978444	unitig_0|quiver	977953	978444	dna-3-methyladenine glycosylase i	FD24_GL000520	DNA-3-methyladenine glycosylase activity,base-excision repair	GO:0008725,GO:0006284	EC:3.2.2.21,EC:3.2.2.20	DNA-3-methyladenine glycosylase II,DNA-3-methyladenine glycosylase I				COG2818	3-methyladenine DNA glycosylase	L	Replication, recombination and repair
gene_895|GeneMark.hmm|378_aa|+|978616|979752	unitig_0|quiver	978616	979752	GGDEF domain-containing protein	LPE_02197	integral component of membrane	GO:0016021						COG2199	FOG: GGDEF domain	T	Signal transduction mechanisms
gene_896|GeneMark.hmm|152_aa|-|979888|980346	unitig_0|quiver	979888	980346	hypothetical protein
gene_897|GeneMark.hmm|504_aa|-|980346|981860	unitig_0|quiver	980346	981860	LytTR family transcriptional regulator	LPE_02195	damaged DNA binding,DNA repair	GO:0003684,GO:0006281						COG0389	Nucleotidyltransferase/DNA polymerase involved in DNA repair	L	Replication, recombination and repair
gene_898|GeneMark.hmm|190_aa|-|981913|982485	unitig_0|quiver	981913	982485	hypothetical protein
gene_899|GeneMark.hmm|395_aa|-|982889|984076	unitig_0|quiver	982889	984076	hypothetical protein	LPE_02193	integral component of membrane	GO:0016021
gene_900|GeneMark.hmm|593_aa|-|984098|985879	unitig_0|quiver	984098	985879	ABC transporter ATP-binding protein	LPE_02192	integral component of membrane,ATP binding,ATPase activity, coupled to transmembrane movement of substances,transmembrane transport	GO:0016021,GO:0005524,GO:0042626,GO:0055085	EC:3.6.1.3,EC:3.6.1.15	Adenosinetriphosphatase,Nucleoside-triphosphate phosphatase				COG1132	ABC-type multidrug transport system, ATPase and permease components	V	Defense mechanisms
gene_901|GeneMark.hmm|336_aa|-|985872|986882	unitig_0|quiver	985872	986882	ABC transporter, ATP-binding and permease protein	LPENT_02318	integral component of membrane,ATP binding,ATPase activity, coupled to transmembrane movement of substances,transmembrane transport	GO:0016021,GO:0005524,GO:0042626,GO:0055085	EC:3.6.1.3,EC:3.6.1.15	Adenosinetriphosphatase,Nucleoside-triphosphate phosphatase				COG1132	ABC-type multidrug transport system, ATPase and permease components	V	Defense mechanisms
gene_902|GeneMark.hmm|233_aa|-|986895|987596	unitig_0|quiver	986895	987596	ABC transporter ATP-binding protein									COG1132	ABC-type multidrug transport system, ATPase and permease components	V	Defense mechanisms
gene_903|GeneMark.hmm|199_aa|+|988003|988602	unitig_0|quiver	988003	988602	hypothetical protein
gene_904|GeneMark.hmm|397_aa|+|989026|990219	unitig_0|quiver	989026	990219	amidohydrolase	LPE_00657	aminoacylase activity,metabolic process	GO:0004046,GO:0008152	EC:3.5.1.14	N-acyl-aliphatic-L-amino acid amidohydrolase				COG1473	Metal-dependent amidase/aminoacylase/carboxypeptidase	R	General function prediction only
gene_905|GeneMark.hmm|296_aa|-|990465|991355	unitig_0|quiver	990465	991355	oxidoreductase	LPE_00658	oxidoreductase activity,oxidation-reduction process	GO:0016491,GO:0055114						COG1028	Dehydrogenases with different specificities (related to short-chain alcohol dehydrogenases)	IQR	Multiple classes
gene_906|GeneMark.hmm|313_aa|+|991546|992487	unitig_0|quiver	991546	992487	magnesium transporter	FD24_GL000533	plasma membrane,integral component of membrane,metal ion transmembrane transporter activity,metal ion transport,transmembrane transport	GO:0005886,GO:0016021,GO:0046873,GO:0030001,GO:0055085						COG0598	Mg2+ and Co2+ transporters	P	Inorganic ion transport and metabolism
gene_907|GeneMark.hmm|44_aa|-|992579|992713	unitig_0|quiver	992579	992713	hypothetical protein N692_03310	N692_03310	integral component of membrane	GO:0016021
gene_908|GeneMark.hmm|142_aa|-|992703|993131	unitig_0|quiver	992703	993131	hypothetical protein
gene_909|GeneMark.hmm|274_aa|-|993412|994236	unitig_0|quiver	993412	994236	transcriptional regulator	LPE_00661	sequence-specific DNA binding	GO:0043565						COG1426	Uncharacterized protein conserved in bacteria	S	Function unknown
gene_910|GeneMark.hmm|494_aa|-|994412|995896	unitig_0|quiver	994412	995896	glutamate/gamma-aminobutyrate family transporter YjeM	FD24_GL000538	integral component of membrane,amino acid transmembrane transporter activity,amino acid transmembrane transport	GO:0016021,GO:0015171,GO:0003333						COG0531	Amino acid transporters	E	Amino acid transport and metabolism
gene_911|GeneMark.hmm|132_aa|+|996195|996593	unitig_0|quiver	996195	996593	extracellular protein
gene_912|GeneMark.hmm|390_aa|+|996889|998061	unitig_0|quiver	996889	998061	1,3-propanediol dehydrogenase	LPENT_02308	metal ion binding,1,3-propanediol dehydrogenase activity,oxidation-reduction process	GO:0046872,GO:0047516,GO:0055114	EC:1.1.1.202	1,3-propanediol dehydrogenase				COG1454	Alcohol dehydrogenase, class IV	C	Energy production and conversion
gene_913|GeneMark.hmm|373_aa|-|998409|999530	unitig_0|quiver	998409	999530	NAD(P)-dependent alcohol dehydrogenase	FD24_GL000541	zinc ion binding,aryl-alcohol dehydrogenase (NAD+) activity,oxidation-reduction process	GO:0008270,GO:0018456,GO:0055114	EC:1.1.1.90	Aryl-alcohol dehydrogenase				COG1062	Zn-dependent alcohol dehydrogenases, class III	C	Energy production and conversion
gene_914|GeneMark.hmm|642_aa|-|999868|1001796	unitig_0|quiver	999868	1001796	copper-translocating P-type ATPase	LPE_00666	plasma membrane,integral component of membrane,nucleotide binding,cation-transporting ATPase activity,metal ion binding,cation transmembrane transport	GO:0005886,GO:0016021,GO:0000166,GO:0019829,GO:0046872,GO:0098655	EC:3.6.1.3,EC:3.6.1.15	Adenosinetriphosphatase,Nucleoside-triphosphate phosphatase				COG2217	Cation transport ATPase	P	Inorganic ion transport and metabolism
gene_915|GeneMark.hmm|89_aa|-|1001793|1002062	unitig_0|quiver	1001793	1002062	cupredoxin domain-containing protein									COG4633	Uncharacterized protein conserved in bacteria	S	Function unknown
gene_916|GeneMark.hmm|124_aa|-|1002094|1002468	unitig_0|quiver	1002094	1002468	copper-binding protein	LPE_00669	integral component of membrane	GO:0016021						COG4633	Uncharacterized protein conserved in bacteria	S	Function unknown
gene_917|GeneMark.hmm|253_aa|-|1002971|1003732	unitig_0|quiver	1002971	1003732	AraC family transcriptional regulator	LPENT_02303	transcription factor activity, sequence-specific DNA binding,sequence-specific DNA binding,transcription, DNA-templated,regulation of transcription, DNA-templated	GO:0003700,GO:0043565,GO:0006351,GO:0006355						COG2207	AraC-type DNA-binding domain-containing proteins	K	Transcription
gene_918|GeneMark.hmm|87_aa|-|1004163|1004426	unitig_0|quiver	1004163	1004426	hypothetical protein FD24_GL000546
gene_919|GeneMark.hmm|442_aa|-|1004466|1005794	unitig_0|quiver	1004466	1005794	histidine kinase									COG3290	Signal transduction histidine kinase regulating citrate/malate metabolism	T	Signal transduction mechanisms
gene_920|GeneMark.hmm|496_aa|-|1006219|1007709	unitig_0|quiver	1006219	1007709	extracellular protein
gene_921|GeneMark.hmm|144_aa|-|1007702|1008136	unitig_0|quiver	1007702	1008136	hypothetical protein
gene_922|GeneMark.hmm|355_aa|-|1008167|1009234	unitig_0|quiver	1008167	1009234	cell surface protein	FD24_GL000550	integral component of membrane	GO:0016021
gene_923|GeneMark.hmm|234_aa|-|1009296|1010000	unitig_0|quiver	1009296	1010000	WxL domain-containing protein
gene_924|GeneMark.hmm|322_aa|-|1010697|1011665	unitig_0|quiver	1010697	1011665	oxidoreductase	FD24_GL000553	zinc ion binding,oxidoreductase activity,oxidation-reduction process	GO:0008270,GO:0016491,GO:0055114						COG0604	NADPH:quinone reductase and related Zn-dependent oxidoreductases	CR	Multiple classes
gene_925|GeneMark.hmm|131_aa|-|1011694|1012089	unitig_0|quiver	1011694	1012089	iron-sulfur cluster biosynthesis family protein
gene_926|GeneMark.hmm|208_aa|-|1012190|1012816	unitig_0|quiver	1012190	1012816	putative uncharacterized protein									COG4832	Uncharacterized conserved protein	S	Function unknown
gene_927|GeneMark.hmm|346_aa|-|1014004|1015044	unitig_0|quiver	1014004	1015044	cell surface protein	LPE_00679	integral component of membrane	GO:0016021
gene_928|GeneMark.hmm|202_aa|-|1015119|1015727	unitig_0|quiver	1015119	1015727	WxL domain-containing protein
gene_929|GeneMark.hmm|124_aa|-|1015724|1016098	unitig_0|quiver	1015724	1016098	cell surface protein	LPE_00681	integral component of membrane	GO:0016021
gene_930|GeneMark.hmm|916_aa|-|1016285|1019035	unitig_0|quiver	1016285	1019035	hypothetical protein
gene_931|GeneMark.hmm|867_aa|-|1019273|1021876	unitig_0|quiver	1019273	1021876	BspA family leucine-rich repeat surface protein
gene_932|GeneMark.hmm|120_aa|-|1022248|1022610	unitig_0|quiver	1022248	1022610	putative transcription regulator									COG1733	Predicted transcriptional regulators	K	Transcription
gene_933|GeneMark.hmm|401_aa|+|1022736|1023941	unitig_0|quiver	1022736	1023941	MFS transporter	FD24_GL000562	integral component of membrane,transmembrane transport	GO:0016021,GO:0055085						COG2814	Arabinose efflux permease	G	Carbohydrate transport and metabolism
gene_934|GeneMark.hmm|213_aa|+|1024531|1025172	unitig_0|quiver	1024531	1025172	cell surface protein, erfk family	FD24_GL000563	transferase activity	GO:0016740						COG1376	Uncharacterized protein conserved in bacteria	S	Function unknown
gene_935|GeneMark.hmm|632_aa|-|1025338|1027236	unitig_0|quiver	1025338	1027236	asparagine synthetase B	FD24_GL000564	asparagine synthase (glutamine-hydrolyzing) activity,asparagine biosynthetic process	GO:0004066,GO:0006529	EC:6.3.5.4	Asparagine synthase (glutamine-hydrolyzing)				COG0367	Asparagine synthase (glutamine-hydrolyzing)	E	Amino acid transport and metabolism
gene_936|GeneMark.hmm|246_aa|-|1027668|1028408	unitig_0|quiver	1027668	1028408	DNA-binding response regulator	LPE_00688	intracellular,DNA binding,phosphorelay signal transduction system,transcription, DNA-templated,regulation of transcription, DNA-templated	GO:0005622,GO:0003677,GO:0000160,GO:0006351,GO:0006355						COG3279	Response regulator of the LytR/AlgR family	KT	Multiple classes
gene_937|GeneMark.hmm|416_aa|-|1028405|1029655	unitig_0|quiver	1028405	1029655	histidine kinase	FD24_GL000566	integral component of membrane,kinase activity,phosphorylation	GO:0016021,GO:0016301,GO:0016310						COG2972	Predicted signal transduction protein with a C-terminal ATPase domain	T	Signal transduction mechanisms
gene_938|GeneMark.hmm|188_aa|-|1030020|1030586	unitig_0|quiver	1030020	1030586	TetR family transcriptional regulator	LPE_00690	DNA binding,transcription, DNA-templated,regulation of transcription, DNA-templated	GO:0003677,GO:0006351,GO:0006355						COG1309	Transcriptional regulator	K	Transcription
gene_939|GeneMark.hmm|304_aa|+|1030726|1031640	unitig_0|quiver	1030726	1031640	short-chain dehydrogenase									COG0702	Predicted nucleoside-diphosphate-sugar epimerases	MG	Multiple classes
gene_940|GeneMark.hmm|470_aa|+|1031678|1033090	unitig_0|quiver	1031678	1033090	succinate-semialdehyde dehydrogenase	FD24_GL000569	oxidoreductase activity, acting on the aldehyde or oxo group of donors, NAD or NADP as acceptor,oxidation-reduction process	GO:0016620,GO:0055114						COG1012	NAD-dependent aldehyde dehydrogenases	C	Energy production and conversion
gene_941|GeneMark.hmm|462_aa|-|1033247|1034635	unitig_0|quiver	1033247	1034635	rna-directed dna polymerase	FD24_GL000570	RNA-directed DNA polymerase activity,RNA-dependent DNA biosynthetic process	GO:0003964,GO:0006278	EC:2.7.7.49	RNA-directed DNA polymerase				COG3344	Retron-type reverse transcriptase	L	Replication, recombination and repair
gene_942|GeneMark.hmm|70_aa|-|1034703|1034915	unitig_0|quiver	1034703	1034915	hypothetical protein
gene_943|GeneMark.hmm|158_aa|-|1035274|1035750	unitig_0|quiver	1035274	1035750	N-acetyltransferase	FD24_GL000571	N-acetyltransferase activity	GO:0008080						COG0456	Acetyltransferases	R	General function prediction only
gene_944|GeneMark.hmm|895_aa|-|1035936|1038623	unitig_0|quiver	1035936	1038623	glycoside hydrolase family 25	FD24_GL000572	lysozyme activity,carbohydrate metabolic process,peptidoglycan catabolic process,cell wall macromolecule catabolic process	GO:0003796,GO:0005975,GO:0009253,GO:0016998	EC:3.2.1.17	Lysozyme				COG5301	Phage-related tail fibre protein	R	General function prediction only
gene_945|GeneMark.hmm|94_aa|+|1038899|1039183	unitig_0|quiver	1038899	1039183	DUF1905 domain-containing protein
gene_946|GeneMark.hmm|121_aa|-|1040428|1040793	unitig_0|quiver	1040428	1040793	transcriptional regulator									COG1733	Predicted transcriptional regulators	K	Transcription
gene_947|GeneMark.hmm|242_aa|+|1040927|1041655	unitig_0|quiver	1040927	1041655	short-chain dehydrogenase oxidoreductase	FD24_GL001943	oxidoreductase activity,oxidation-reduction process	GO:0016491,GO:0055114						COG4221	Short-chain alcohol dehydrogenase of unknown specificity	R	General function prediction only
gene_948|GeneMark.hmm|35_aa|-|1041688|1041795	unitig_0|quiver	1041688	1041795	-
gene_949|GeneMark.hmm|190_aa|-|1042004|1042576	unitig_0|quiver	1042004	1042576	TetR/AcrR family transcriptional regulator	LPE_00699	DNA binding,transcription, DNA-templated,regulation of transcription, DNA-templated	GO:0003677,GO:0006351,GO:0006355						COG1309	Transcriptional regulator	K	Transcription
gene_950|GeneMark.hmm|346_aa|+|1042700|1043740	unitig_0|quiver	1042700	1043740	aldehyde reductase	LPE_00700	oxidoreductase activity,coenzyme binding,oxidation-reduction process	GO:0016491,GO:0050662,GO:0055114						COG0451	Nucleoside-diphosphate-sugar epimerases	MG	Multiple classes
gene_951|GeneMark.hmm|98_aa|+|1043813|1044109	unitig_0|quiver	1043813	1044109	hypothetical protein
gene_952|GeneMark.hmm|317_aa|-|1044106|1045059	unitig_0|quiver	1044106	1045059	aldo/keto reductase	LPE_00701	oxidoreductase activity,oxidation-reduction process	GO:0016491,GO:0055114						COG4989	Predicted oxidoreductase	R	General function prediction only
gene_953|GeneMark.hmm|490_aa|-|1045172|1046644	unitig_0|quiver	1045172	1046644	MFS transporter	LPE_00702	plasma membrane,integral component of membrane,transmembrane transport	GO:0005886,GO:0016021,GO:0055085						COG2211	Na+/melibiose symporter and related transporters	G	Carbohydrate transport and metabolism
gene_954|GeneMark.hmm|199_aa|+|1046762|1047361	unitig_0|quiver	1046762	1047361	TetR family transcriptional regulator	FD24_GL001938	DNA binding,transcription, DNA-templated,regulation of transcription, DNA-templated	GO:0003677,GO:0006351,GO:0006355						COG1309	Transcriptional regulator	K	Transcription
gene_955|GeneMark.hmm|73_aa|-|1047534|1047755	unitig_0|quiver	1047534	1047755	hypothetical protein
gene_956|GeneMark.hmm|79_aa|-|1047858|1048097	unitig_0|quiver	1047858	1048097	hypothetical protein
gene_957|GeneMark.hmm|310_aa|-|1048495|1049427	unitig_0|quiver	1048495	1049427	iron chelating ABC transporter, substrate binding protein									COG0614	ABC-type Fe3+-hydroxamate transport system, periplasmic component	P	Inorganic ion transport and metabolism
gene_958|GeneMark.hmm|264_aa|+|1049691|1050485	unitig_0|quiver	1049691	1050485	ABC transporter ATP-binding protein	LPE_00705	ATP binding,ATPase activity	GO:0005524,GO:0016887	EC:3.6.1.3,EC:3.6.1.15	Adenosinetriphosphatase,Nucleoside-triphosphate phosphatase				COG1120	ABC-type cobalamin/Fe3+-siderophores transport systems, ATPase components	PH	Multiple classes
gene_959|GeneMark.hmm|332_aa|+|1050482|1051480	unitig_0|quiver	1050482	1051480	iron ABC transporter permease	LPE_00706	plasma membrane,integral component of membrane,transporter activity,transport	GO:0005886,GO:0016021,GO:0005215,GO:0006810						COG0609	ABC-type Fe3+-siderophore transport system, permease component	P	Inorganic ion transport and metabolism
gene_960|GeneMark.hmm|331_aa|+|1051477|1052472	unitig_0|quiver	1051477	1052472	iron ABC transporter permease	LPE_00707	plasma membrane,integral component of membrane,transporter activity,transport	GO:0005886,GO:0016021,GO:0005215,GO:0006810						COG0609	ABC-type Fe3+-siderophore transport system, permease component	P	Inorganic ion transport and metabolism
gene_961|GeneMark.hmm|248_aa|-|1052728|1053474	unitig_0|quiver	1052728	1053474	NAD(P)-dependent oxidoreductase	LPE_00708	oxidoreductase activity,oxidation-reduction process	GO:0016491,GO:0055114						COG4221	Short-chain alcohol dehydrogenase of unknown specificity	R	General function prediction only
gene_962|GeneMark.hmm|150_aa|-|1053496|1053948	unitig_0|quiver	1053496	1053948	acetyltransferase									COG0110	Acetyltransferase (isoleucine patch superfamily)	R	General function prediction only
gene_963|GeneMark.hmm|2183_aa|-|1054378|1060929	unitig_0|quiver	1054378	1060929	mucus-binding protein	LPE_00710	integral component of membrane	GO:0016021						COG0810	Periplasmic protein TonB, links inner and outer membranes	M	Cell wall/membrane/envelope biogenesis
gene_964|GeneMark.hmm|354_aa|-|1061111|1062175	unitig_0|quiver	1061111	1062175	cell surface protein	FD24_GL001928	integral component of membrane	GO:0016021
gene_965|GeneMark.hmm|195_aa|-|1062254|1062841	unitig_0|quiver	1062254	1062841	WxL domain-containing protein
gene_966|GeneMark.hmm|825_aa|-|1062895|1065372	unitig_0|quiver	1062895	1065372	BspA family leucine-rich repeat surface protein									COG1429	Cobalamin biosynthesis protein CobN and related Mg-chelatases	H	Coenzyme transport and metabolism
gene_967|GeneMark.hmm|143_aa|-|1065413|1065844	unitig_0|quiver	1065413	1065844	hypothetical protein FD24_GL001925	FD24_GL001925	integral component of membrane	GO:0016021
gene_968|GeneMark.hmm|104_aa|-|1066505|1066819	unitig_0|quiver	1066505	1066819	MULTISPECIES: hypothetical protein
gene_969|GeneMark.hmm|430_aa|-|1066837|1068129	unitig_0|quiver	1066837	1068129	dna-directed dna polymerase	FD24_GL001922	damaged DNA binding,DNA-directed DNA polymerase activity,DNA repair,DNA biosynthetic process	GO:0003684,GO:0003887,GO:0006281,GO:0071897	EC:2.7.7.7	DNA-directed DNA polymerase				COG0389	Nucleotidyltransferase/DNA polymerase involved in DNA repair	L	Replication, recombination and repair
gene_970|GeneMark.hmm|131_aa|-|1068110|1068505	unitig_0|quiver	1068110	1068505	hypothetical protein
gene_971|GeneMark.hmm|26_aa|-|1068668|1068748	unitig_0|quiver	1068668	1068748	-
gene_972|GeneMark.hmm|532_aa|-|1068965|1070563	unitig_0|quiver	1068965	1070563	na(+) h(+) antiporter	FD24_GL001919	integral component of membrane,solute:proton antiporter activity,hydrogen ion transmembrane transport	GO:0016021,GO:0015299,GO:1902600						COG0025	NhaP-type Na+/H+ and K+/H+ antiporters	P	Inorganic ion transport and metabolism
gene_973|GeneMark.hmm|274_aa|-|1070814|1071638	unitig_0|quiver	1070814	1071638	NADH pyrophosphatase	FD24_GL001918	hydrolase activity,metal ion binding	GO:0016787,GO:0046872						COG2816	NTP pyrophosphohydrolases containing a Zn-finger, probably nucleic-acid-binding	L	Replication, recombination and repair
gene_974|GeneMark.hmm|299_aa|-|1071740|1072639	unitig_0|quiver	1071740	1072639	LysR family transcriptional regulator	FD24_GL001917	DNA binding,transcription factor activity, sequence-specific DNA binding,transcription, DNA-templated,regulation of transcription, DNA-templated	GO:0003677,GO:0003700,GO:0006351,GO:0006355						COG0583	Transcriptional regulator	K	Transcription
gene_975|GeneMark.hmm|493_aa|+|1072810|1074291	unitig_0|quiver	1072810	1074291	fumarate reductase	FD24_GL001916	succinate dehydrogenase activity,oxidation-reduction process	GO:0000104,GO:0055114	EC:1.3.99.1	Deleted entry				COG1053	Succinate dehydrogenase/fumarate reductase, flavoprotein subunit	C	Energy production and conversion
gene_976|GeneMark.hmm|1233_aa|+|1074685|1078386	unitig_0|quiver	1074685	1078386	cell wall anchor protein, partial									COG5099	RNA-binding protein of the Puf family, translational repressor	J	Translation, ribosomal structure and biogenesis
gene_977|GeneMark.hmm|155_aa|+|1078673|1079140	unitig_0|quiver	1078673	1079140	DNA starvation/stationary phase protection protein	LPE_00944	cell,ferric iron binding,oxidoreductase activity, oxidizing metal ions,cellular iron ion homeostasis,response to stress,oxidation-reduction process	GO:0005623,GO:0008199,GO:0016722,GO:0006879,GO:0006950,GO:0055114						COG0783	DNA-binding ferritin-like protein (oxidative damage protectant)	P	Inorganic ion transport and metabolism
gene_978|GeneMark.hmm|73_aa|-|1079455|1079676	unitig_0|quiver	1079455	1079676	hypothetical protein
gene_979|GeneMark.hmm|431_aa|+|1080168|1081463	unitig_0|quiver	1080168	1081463	integral membrane protein	FD24_GL003128	integral component of membrane	GO:0016021						COG3152	Predicted membrane protein	S	Function unknown
gene_980|GeneMark.hmm|127_aa|-|1081669|1082052	unitig_0|quiver	1081669	1082052	4-carboxymuconolactone decarboxylase	FD24_GL003129	peroxiredoxin activity,oxidation-reduction process,cellular oxidant detoxification	GO:0051920,GO:0055114,GO:0098869	EC:1.11.1.15	Peroxiredoxin				COG0599	Uncharacterized homolog of gamma-carboxymuconolactone decarboxylase subunit	S	Function unknown
gene_981|GeneMark.hmm|120_aa|+|1082142|1082504	unitig_0|quiver	1082142	1082504	MerR family transcriptional regulator	FD24_GL003130	DNA binding,regulation of transcription, DNA-templated	GO:0003677,GO:0006355						COG0789	Predicted transcriptional regulators	K	Transcription
gene_982|GeneMark.hmm|585_aa|-|1082667|1084424	unitig_0|quiver	1082667	1084424	hypothetical protein									COG1479	Uncharacterized conserved protein	S	Function unknown
gene_983|GeneMark.hmm|241_aa|-|1084582|1085307	unitig_0|quiver	1084582	1085307	GntR family transcriptional regulator	LPE_00940	DNA binding,transcription factor activity, sequence-specific DNA binding,transcription, DNA-templated,regulation of transcription, DNA-templated	GO:0003677,GO:0003700,GO:0006351,GO:0006355						COG2188	Transcriptional regulators	K	Transcription
gene_984|GeneMark.hmm|477_aa|-|1085382|1086815	unitig_0|quiver	1085382	1086815	aryl-phospho-beta-D-glucosidase	LPE_00939	6-phospho-beta-glucosidase activity,carbohydrate metabolic process	GO:0008706,GO:0005975	EC:3.2.1.86,EC:3.2.1.21	6-phospho-beta-glucosidase,Beta-glucosidase				COG2723	Beta-glucosidase/6-phospho-beta-glucosidase/beta-galactosidase	G	Carbohydrate transport and metabolism
gene_985|GeneMark.hmm|452_aa|-|1086878|1088236	unitig_0|quiver	1086878	1088236	MULTISPECIES: PTS cellobiose transporter subunit IIC	LPE_00937	plasma membrane,integral component of membrane,protein-N(PI)-phosphohistidine-sugar phosphotransferase activity,phosphoenolpyruvate-dependent sugar phosphotransferase system,carbohydrate transmembrane transport	GO:0005886,GO:0016021,GO:0008982,GO:0009401,GO:0034219	EC:2.7.1.69	Transferring phosphorus-containing groups				COG1455	Phosphotransferase system cellobiose-specific component IIC	G	Carbohydrate transport and metabolism
gene_986|GeneMark.hmm|165_aa|-|1088257|1088754	unitig_0|quiver	1088257	1088754	hypothetical protein	LPE_00936	integral component of membrane	GO:0016021
gene_987|GeneMark.hmm|104_aa|-|1089143|1089457	unitig_0|quiver	1089143	1089457	MazG-like protein
gene_988|GeneMark.hmm|127_aa|-|1089591|1089974	unitig_0|quiver	1089591	1089974	hypothetical protein	FD24_GL003137	integral component of membrane	GO:0016021
gene_989|GeneMark.hmm|173_aa|-|1090190|1090711	unitig_0|quiver	1090190	1090711	DUF1097 domain-containing protein
gene_990|GeneMark.hmm|75_aa|-|1090727|1090954	unitig_0|quiver	1090727	1090954	hypothetical protein
gene_991|GeneMark.hmm|189_aa|-|1090954|1091523	unitig_0|quiver	1090954	1091523	hypothetical protein
gene_992|GeneMark.hmm|211_aa|+|1091619|1092254	unitig_0|quiver	1091619	1092254	Crp/Fnr family transcriptional regulator	FD24_GL003141	DNA binding,regulation of transcription, DNA-templated	GO:0003677,GO:0006355						COG0664	cAMP-binding proteins - catabolite gene activator and regulatory subunit of cAMP-dependent protein kinases	T	Signal transduction mechanisms
gene_993|GeneMark.hmm|362_aa|+|1092611|1093699	unitig_0|quiver	1092611	1093699	MULTISPECIES: malate dehydrogenase	LPE_00935	L-malate dehydrogenase activity,(R)-2-hydroxyacid dehydrogenase activity,oxidation-reduction process	GO:0030060,GO:0050578,GO:0055114	EC:1.1.1.37,EC:1.1.1.272	Malate dehydrogenase,D-2-hydroxyacid dehydrogenase (NADP(+))				COG2055	Malate/L-lactate dehydrogenases	C	Energy production and conversion
gene_994|GeneMark.hmm|123_aa|-|1093988|1094359	unitig_0|quiver	1093988	1094359	DUF4440 domain-containing protein
gene_995|GeneMark.hmm|292_aa|-|1094455|1095333	unitig_0|quiver	1094455	1095333	LysR family transcriptional regulator	LPENT_02221	DNA binding,transcription factor activity, sequence-specific DNA binding,transcription, DNA-templated,regulation of transcription, DNA-templated	GO:0003677,GO:0003700,GO:0006351,GO:0006355						COG0583	Transcriptional regulator	K	Transcription
gene_996|GeneMark.hmm|198_aa|-|1095423|1096019	unitig_0|quiver	1095423	1096019	NAD(P)-dependent oxidoreductase									COG1748	Saccharopine dehydrogenase and related proteins	E	Amino acid transport and metabolism
gene_997|GeneMark.hmm|279_aa|-|1096050|1096889	unitig_0|quiver	1096050	1096889	short-chain dehydrogenase/reductase									COG4221	Short-chain alcohol dehydrogenase of unknown specificity	R	General function prediction only
gene_998|GeneMark.hmm|252_aa|-|1096910|1097668	unitig_0|quiver	1096910	1097668	carboxymuconolactone decarboxylase	FD24_GL003148	peroxiredoxin activity,oxidation-reduction process,cellular oxidant detoxification	GO:0051920,GO:0055114,GO:0098869	EC:1.11.1.15	Peroxiredoxin				COG0599	Uncharacterized homolog of gamma-carboxymuconolactone decarboxylase subunit	S	Function unknown
gene_999|GeneMark.hmm|348_aa|-|1098412|1099458	unitig_0|quiver	1098412	1099458	alcohol dehydrogenase	LPE_03121	alcohol dehydrogenase (NAD) activity,zinc ion binding,oxidation-reduction process	GO:0004022,GO:0008270,GO:0055114	EC:1.1.1.1	Alcohol dehydrogenase				COG1064	Zn-dependent alcohol dehydrogenases	R	General function prediction only
gene_1000|GeneMark.hmm|527_aa|-|1099522|1101105	unitig_0|quiver	1099522	1101105	sodium:proton antiporter	FD24_GL003151	integral component of membrane,solute:proton antiporter activity,hydrogen ion transmembrane transport	GO:0016021,GO:0015299,GO:1902600						COG0025	NhaP-type Na+/H+ and K+/H+ antiporters	P	Inorganic ion transport and metabolism
gene_1001|GeneMark.hmm|215_aa|-|1101254|1101901	unitig_0|quiver	1101254	1101901	oxidoreductase									COG2910	Putative NADH-flavin reductase	R	General function prediction only
gene_1002|GeneMark.hmm|225_aa|-|1101925|1102602	unitig_0|quiver	1101925	1102602	hypothetical protein	FD24_GL003153	integral component of membrane,FMN binding	GO:0016021,GO:0010181
gene_1003|GeneMark.hmm|143_aa|-|1102629|1103060	unitig_0|quiver	1102629	1103060	cupin									COG1917	Uncharacterized conserved protein, contains double-stranded beta-helix domain	S	Function unknown
gene_1004|GeneMark.hmm|188_aa|-|1103088|1103654	unitig_0|quiver	1103088	1103654	acetyltransferase	FD24_GL003155	transferase activity	GO:0016740						COG0110	Acetyltransferase (isoleucine patch superfamily)	R	General function prediction only
gene_1005|GeneMark.hmm|283_aa|-|1103680|1104531	unitig_0|quiver	1103680	1104531	MULTISPECIES: sugar transporter	N692_03825	integral component of membrane,carbohydrate transmembrane transporter activity,carbohydrate transmembrane transport	GO:0016021,GO:0015144,GO:0034219						COG4975	Putative glucose uptake permease	G	Carbohydrate transport and metabolism
gene_1006|GeneMark.hmm|261_aa|-|1104655|1105440	unitig_0|quiver	1104655	1105440	sugar dehydrogenase	FD24_GL003157	glucose 1-dehydrogenase [NAD(P)] activity,oxidation-reduction process	GO:0047936,GO:0055114	EC:1.1.1.47	Glucose 1-dehydrogenase (NAD(P)(+))				COG1028	Dehydrogenases with different specificities (related to short-chain alcohol dehydrogenases)	IQR	Multiple classes
gene_1007|GeneMark.hmm|252_aa|-|1105884|1106642	unitig_0|quiver	1105884	1106642	adenylyltransferase									COG1708	Predicted nucleotidyltransferases	R	General function prediction only
gene_1008|GeneMark.hmm|401_aa|-|1106908|1108113	unitig_0|quiver	1106908	1108113	hypothetical protein	FD24_GL003160	ATP binding,metal ion binding	GO:0005524,GO:0046872						COG0439	Biotin carboxylase	I	Lipid transport and metabolism
gene_1009|GeneMark.hmm|401_aa|-|1108118|1109323	unitig_0|quiver	1108118	1109323	hypothetical protein FD24_GL003161	FD24_GL003161	ATP binding,metal ion binding	GO:0005524,GO:0046872						COG0439	Biotin carboxylase	I	Lipid transport and metabolism
gene_1010|GeneMark.hmm|411_aa|-|1109328|1110563	unitig_0|quiver	1109328	1110563	MFS transporter	LPE_03131	integral component of membrane,transmembrane transport	GO:0016021,GO:0055085						COG2211	Na+/melibiose symporter and related transporters	G	Carbohydrate transport and metabolism
gene_1011|GeneMark.hmm|26_aa|+|1110790|1110870	unitig_0|quiver	1110790	1110870	-
gene_1012|GeneMark.hmm|331_aa|-|1110891|1111886	unitig_0|quiver	1110891	1111886	UDP-glucose 4-epimerase GalE	FD24_GL003163	UDP-glucose 4-epimerase activity,coenzyme binding,galactose metabolic process	GO:0003978,GO:0050662,GO:0006012	EC:5.1.3.2	UDP-glucose 4-epimerase				COG1087	UDP-glucose 4-epimerase	M	Cell wall/membrane/envelope biogenesis
gene_1013|GeneMark.hmm|53_aa|-|1112704|1112865	unitig_0|quiver	1112704	1112865	hypothetical protein FD24_GL003164
gene_1014|GeneMark.hmm|254_aa|-|1112933|1113697	unitig_0|quiver	1112933	1113697	HAD family phosphatase	LPE_03133	hydrolase activity	GO:0016787						COG0561	Predicted hydrolases of the HAD superfamily	R	General function prediction only
gene_1015|GeneMark.hmm|116_aa|-|1113879|1114229	unitig_0|quiver	1113879	1114229	hypothetical protein FD24_GL003166
gene_1016|GeneMark.hmm|245_aa|-|1114325|1115062	unitig_0|quiver	1114325	1115062	methyltransferase family protein	LPE_03135	integral component of membrane,methyltransferase activity,methylation	GO:0016021,GO:0008168,GO:0032259						COG2226	Methylase involved in ubiquinone/menaquinone biosynthesis	H	Coenzyme transport and metabolism
gene_1017|GeneMark.hmm|230_aa|-|1115311|1116003	unitig_0|quiver	1115311	1116003	MULTISPECIES: phosphoglyceromutase	gpmA	2,3-bisphosphoglycerate-dependent phosphoglycerate mutase activity,gluconeogenesis,glycolytic process	GO:0046538,GO:0006094,GO:0006096	EC:5.4.2.1	Intramolecular transferases				COG0588	Phosphoglycerate mutase 1	G	Carbohydrate transport and metabolism
gene_1018|GeneMark.hmm|357_aa|-|1116079|1117152	unitig_0|quiver	1116079	1117152	MULTISPECIES: AI-2E family transporter	N692_03880	integral component of membrane	GO:0016021						COG0628	Predicted permease	R	General function prediction only
gene_1019|GeneMark.hmm|384_aa|-|1117308|1118462	unitig_0|quiver	1117308	1118462	ROK family protein									COG1940	Transcriptional regulator/sugar kinase	KG	Multiple classes
gene_1020|GeneMark.hmm|28_aa|-|1118459|1118545	unitig_0|quiver	1118459	1118545	-
gene_1021|GeneMark.hmm|349_aa|-|1118833|1119882	unitig_0|quiver	1118833	1119882	hypothetical protein
gene_1022|GeneMark.hmm|398_aa|+|1120025|1121221	unitig_0|quiver	1120025	1121221	class I SAM-dependent methyltransferase	LPENT_02199	cyclopropane-fatty-acyl-phospholipid synthase activity,lipid biosynthetic process,methylation	GO:0008825,GO:0008610,GO:0032259	EC:2.1.1.79	Cyclopropane-fatty-acyl-phospholipid synthase				COG2230	Cyclopropane fatty acid synthase and related methyltransferases	M	Cell wall/membrane/envelope biogenesis
gene_1023|GeneMark.hmm|304_aa|-|1121554|1122468	unitig_0|quiver	1121554	1122468	hypothetical protein	FD24_GL003173	integral component of membrane	GO:0016021
gene_1024|GeneMark.hmm|361_aa|-|1122951|1124036	unitig_0|quiver	1122951	1124036	serine/threonine protein kinase	FD24_GL003174	integral component of membrane,protein kinase activity,ATP binding,protein phosphorylation	GO:0016021,GO:0004672,GO:0005524,GO:0006468						COG0515	Serine/threonine protein kinase	RTKL	Multiple classes
gene_1025|GeneMark.hmm|120_aa|+|1124102|1124464	unitig_0|quiver	1124102	1124464	hypothetical protein	LPE_03143	integral component of membrane	GO:0016021
gene_1026|GeneMark.hmm|184_aa|+|1124474|1125028	unitig_0|quiver	1124474	1125028	DUF4352 domain-containing protein	LPE_03144	integral component of membrane	GO:0016021
gene_1027|GeneMark.hmm|144_aa|+|1125080|1125514	unitig_0|quiver	1125080	1125514	hypothetical protein	FD24_GL003177	DNA binding	GO:0003677
gene_1028|GeneMark.hmm|238_aa|-|1125677|1126393	unitig_0|quiver	1125677	1126393	anion permease	LPE_03146	integral component of membrane	GO:0016021						COG0730	Predicted permeases	R	General function prediction only
gene_1029|GeneMark.hmm|116_aa|-|1126462|1126812	unitig_0|quiver	1126462	1126812	MULTISPECIES: AzlD domain-containing protein	zj316_3022	integral component of membrane	GO:0016021						COG4392	Predicted membrane protein	S	Function unknown
gene_1030|GeneMark.hmm|254_aa|-|1126833|1127597	unitig_0|quiver	1126833	1127597	MULTISPECIES: branched-chain amino acid ABC transporter	FD24_GL003180	integral component of membrane	GO:0016021						COG1296	Predicted branched-chain amino acid permease (azaleucine resistance)	E	Amino acid transport and metabolism
gene_1031|GeneMark.hmm|165_aa|-|1127755|1128252	unitig_0|quiver	1127755	1128252	N-acetyltransferase	FD24_GL003181	N-acetyltransferase activity	GO:0008080						COG1247	Sortase and related acyltransferases	M	Cell wall/membrane/envelope biogenesis
gene_1032|GeneMark.hmm|97_aa|-|1128343|1128636	unitig_0|quiver	1128343	1128636	hypothetical protein
gene_1033|GeneMark.hmm|614_aa|-|1128957|1130801	unitig_0|quiver	1128957	1130801	PTS beta-glucoside transporter subunit EIIBCA	FD24_GL003183	plasma membrane,integral component of membrane,protein-N(PI)-phosphohistidine-sugar phosphotransferase activity,kinase activity,phosphoenolpyruvate-dependent sugar phosphotransferase system,phosphorylation,carbohydrate transmembrane transport	GO:0005886,GO:0016021,GO:0008982,GO:0016301,GO:0009401,GO:0016310,GO:0034219	EC:2.7.1.69	Transferring phosphorus-containing groups				COG1264	Phosphotransferase system IIB components	G	Carbohydrate transport and metabolism
gene_1034|GeneMark.hmm|477_aa|-|1130808|1132241	unitig_0|quiver	1130808	1132241	6-phospho-beta-glucosidase	FD24_GL003184	6-phospho-beta-glucosidase activity,carbohydrate metabolic process	GO:0008706,GO:0005975	EC:3.2.1.86,EC:3.2.1.21	6-phospho-beta-glucosidase,Beta-glucosidase				COG2723	Beta-glucosidase/6-phospho-beta-glucosidase/beta-galactosidase	G	Carbohydrate transport and metabolism
gene_1035|GeneMark.hmm|250_aa|-|1132359|1133111	unitig_0|quiver	1132359	1133111	MurR/RpiR family transcriptional regulator	FD24_GL003185	DNA binding,transcription factor activity, sequence-specific DNA binding,carbohydrate binding,carbohydrate metabolic process,regulation of transcription, DNA-templated	GO:0003677,GO:0003700,GO:0030246,GO:0005975,GO:0006355						COG1737	Transcriptional regulators	K	Transcription
gene_1036|GeneMark.hmm|137_aa|-|1133383|1133796	unitig_0|quiver	1133383	1133796	hypothetical protein FD24_GL003186	FD24_GL003186	DNA binding,transcription factor activity, sequence-specific DNA binding,transcription, DNA-templated,regulation of transcription, DNA-templated	GO:0003677,GO:0003700,GO:0006351,GO:0006355						COG1846	Transcriptional regulators	K	Transcription
gene_1037|GeneMark.hmm|224_aa|+|1133927|1134601	unitig_0|quiver	1133927	1134601	hypothetical protein	FD24_GL003187	hydrolase activity	GO:0016787						COG2755	Lysophospholipase L1 and related esterases	E	Amino acid transport and metabolism
gene_1038|GeneMark.hmm|444_aa|-|1134755|1136089	unitig_0|quiver	1134755	1136089	D-alanyl-D-alanine carboxypeptidase	LPE_03153	serine-type D-Ala-D-Ala carboxypeptidase activity,proteolysis	GO:0009002,GO:0006508	EC:3.4.21,EC:3.4.16,EC:3.4.16.4	Acting on peptide bonds (peptidases),Acting on peptide bonds (peptidases),Serine-type D-Ala-D-Ala carboxypeptidase				COG1686	D-alanyl-D-alanine carboxypeptidase	M	Cell wall/membrane/envelope biogenesis
gene_1039|GeneMark.hmm|386_aa|-|1136153|1137313	unitig_0|quiver	1136153	1137313	two-component sensor histidine kinase	LPENT_02188	intracellular,integral component of membrane,phosphorelay sensor kinase activity,ATP binding,phosphorelay signal transduction system,signal transduction by protein phosphorylation	GO:0005622,GO:0016021,GO:0000155,GO:0005524,GO:0000160,GO:0023014	EC:2.7.13.3	Histidine kinase				COG5002	Signal transduction histidine kinase	T	Signal transduction mechanisms
gene_1040|GeneMark.hmm|229_aa|-|1137328|1138017	unitig_0|quiver	1137328	1138017	MULTISPECIES: DNA-binding response regulator	LPENT_02187	intracellular,DNA binding,phosphorelay signal transduction system,transcription, DNA-templated,regulation of transcription, DNA-templated	GO:0005622,GO:0003677,GO:0000160,GO:0006351,GO:0006355						COG0745	Response regulators consisting of a CheY-like receiver domain and a winged-helix DNA-binding domain	TK	Multiple classes
gene_1041|GeneMark.hmm|383_aa|-|1138527|1139678	unitig_0|quiver	1138527	1139678	MULTISPECIES: guanosine monophosphate reductase	FD24_GL003191	IMP dehydrogenase activity,purine nucleotide biosynthetic process,oxidation-reduction process	GO:0003938,GO:0006164,GO:0055114	EC:1.1.1.205	IMP dehydrogenase				COG0516	IMP dehydrogenase/GMP reductase	F	Nucleotide transport and metabolism
gene_1042|GeneMark.hmm|241_aa|-|1140149|1140874	unitig_0|quiver	1140149	1140874	MULTISPECIES: membrane protein	LPENT_02185	integral component of membrane	GO:0016021						COG4858	Uncharacterized membrane-bound protein conserved in bacteria	S	Function unknown
gene_1043|GeneMark.hmm|366_aa|-|1140894|1141994	unitig_0|quiver	1140894	1141994	MULTISPECIES: GTP-binding protein YchF	ychF	ATP binding,GTP binding,ATPase activity,ribosome binding,ribosomal large subunit binding	GO:0005524,GO:0005525,GO:0016887,GO:0043022,GO:0043023	EC:3.6.1.3,EC:3.6.1.15	Adenosinetriphosphatase,Nucleoside-triphosphate phosphatase				COG0012	Predicted GTPase, probable translation factor	J	Translation, ribosomal structure and biogenesis
gene_1044|GeneMark.hmm|63_aa|-|1142024|1142215	unitig_0|quiver	1142024	1142215	MULTISPECIES: hypothetical protein									COG4481	Uncharacterized protein conserved in bacteria	S	Function unknown
gene_1045|GeneMark.hmm|296_aa|-|1142295|1143185	unitig_0|quiver	1142295	1143185	chromosome partitioning protein ParB	LPE_03160	DNA binding	GO:0003677						COG1475	Predicted transcriptional regulators	K	Transcription
gene_1046|GeneMark.hmm|255_aa|-|1143175|1143942	unitig_0|quiver	1143175	1143942	MULTISPECIES: ParA family protein									COG1192	ATPases involved in chromosome partitioning	D	Cell cycle control, cell division, chromosome partitioning
gene_1047|GeneMark.hmm|283_aa|-|1143945|1144796	unitig_0|quiver	1143945	1144796	nucleoid occlusion protein	LPE_03162	DNA binding	GO:0003677						COG1475	Predicted transcriptional regulators	K	Transcription
gene_1048|GeneMark.hmm|244_aa|-|1144814|1145548	unitig_0|quiver	1144814	1145548	MULTISPECIES: 16S rRNA methyltransferase G	rsmG	cytoplasm,rRNA (guanine-N7-)-methyltransferase activity,rRNA (guanine-N7)-methylation	GO:0005737,GO:0070043,GO:0070476						COG0357	Predicted S-adenosylmethionine-dependent methyltransferase involved in bacterial cell division	M	Cell wall/membrane/envelope biogenesis
gene_1049|GeneMark.hmm|32_aa|-|1146407|1146505	unitig_0|quiver	1146407	1146505	-
gene_1050|GeneMark.hmm|427_aa|-|1146836|1148119	unitig_0|quiver	1146836	1148119	nucleoside permease	LPENT_02177	integral component of membrane,nucleoside transmembrane transporter activity,nucleoside transmembrane transport	GO:0016021,GO:0005337,GO:1901642						COG1972	Nucleoside permease	F	Nucleotide transport and metabolism
gene_1051|GeneMark.hmm|691_aa|-|1148584|1150659	unitig_0|quiver	1148584	1150659	hypothetical protein	FD24_GL003200	integral component of membrane	GO:0016021
gene_1052|GeneMark.hmm|331_aa|-|1150659|1151654	unitig_0|quiver	1150659	1151654	glycosyltransferase	LPE_03166	integral component of membrane,transferase activity	GO:0016021,GO:0016740						COG0463	Glycosyltransferases involved in cell wall biogenesis	M	Cell wall/membrane/envelope biogenesis
gene_1053|GeneMark.hmm|587_aa|+|1151931|1153694	unitig_0|quiver	1151931	1153694	hypothetical protein	FD24_GL003202	integral component of membrane	GO:0016021						COG5617	Predicted integral membrane protein	S	Function unknown
gene_1054|GeneMark.hmm|276_aa|+|1154221|1155051	unitig_0|quiver	1154221	1155051	hydrolase									COG4814	Uncharacterized protein with an alpha/beta hydrolase fold	R	General function prediction only
gene_1055|GeneMark.hmm|298_aa|-|1155942|1156838	unitig_0|quiver	1155942	1156838	LysR family transcriptional regulator	LPENT_02172	DNA binding,transcription factor activity, sequence-specific DNA binding,transcription, DNA-templated,regulation of transcription, DNA-templated	GO:0003677,GO:0003700,GO:0006351,GO:0006355						COG0583	Transcriptional regulator	K	Transcription
gene_1056|GeneMark.hmm|408_aa|+|1156979|1158205	unitig_0|quiver	1156979	1158205	aminotransferase	FD24_GL003205	transaminase activity,pyridoxal phosphate binding,biosynthetic process	GO:0008483,GO:0030170,GO:0009058						COG1167	Transcriptional regulators containing a DNA-binding HTH domain and an aminotransferase domain (MocR family) and their eukaryotic orthologs	KE	Multiple classes
gene_1057|GeneMark.hmm|266_aa|+|1158750|1159550	unitig_0|quiver	1158750	1159550	amino acid ABC transporter substrate-binding protein	LPENT_02170	transporter activity,transport	GO:0005215,GO:0006810						COG0834	ABC-type amino acid transport/signal transduction systems, periplasmic component/domain	ET	Multiple classes
gene_1058|GeneMark.hmm|235_aa|+|1159616|1160323	unitig_0|quiver	1159616	1160323	amino acid ABC transporter permease	LPE_03172	plasma membrane,integral component of membrane,transporter activity,transport	GO:0005886,GO:0016021,GO:0005215,GO:0006810						COG0765	ABC-type amino acid transport system, permease component	E	Amino acid transport and metabolism
gene_1059|GeneMark.hmm|253_aa|+|1160335|1161096	unitig_0|quiver	1160335	1161096	MULTISPECIES: amino acid ABC transporter ATP-binding protein	N692_04060	ATP binding,amino acid-transporting ATPase activity,amino acid transmembrane transport	GO:0005524,GO:0015424,GO:0003333	EC:3.6.1.3,EC:3.6.1.15	Adenosinetriphosphatase,Nucleoside-triphosphate phosphatase				COG1126	ABC-type polar amino acid transport system, ATPase component	E	Amino acid transport and metabolism
gene_1060|GeneMark.hmm|269_aa|+|1161530|1162339	unitig_0|quiver	1161530	1162339	amino acid ABC transporter substrate-binding protein	FD24_GL003209	transporter activity,transport	GO:0005215,GO:0006810						COG0834	ABC-type amino acid transport/signal transduction systems, periplasmic component/domain	ET	Multiple classes
gene_1061|GeneMark.hmm|295_aa|+|1162646|1163533	unitig_0|quiver	1162646	1163533	ABC transporter	LPE_03175	ATP binding,ATPase activity	GO:0005524,GO:0016887	EC:3.6.1.3,EC:3.6.1.15	Adenosinetriphosphatase,Nucleoside-triphosphate phosphatase				COG1131	ABC-type multidrug transport system, ATPase component	V	Defense mechanisms
gene_1062|GeneMark.hmm|246_aa|+|1163523|1164263	unitig_0|quiver	1163523	1164263	ABC transporter permease	LPE_03176	integral component of membrane,transport	GO:0016021,GO:0006810
gene_1063|GeneMark.hmm|255_aa|+|1164287|1165054	unitig_0|quiver	1164287	1165054	abc superfamily atp binding cassette transporter, membrane protein	FD24_GL003213	integral component of membrane,transport	GO:0016021,GO:0006810
gene_1064|GeneMark.hmm|119_aa|+|1165080|1165439	unitig_0|quiver	1165080	1165439	helix-turn-helix XRE-family transcriptional regulator	LPE_03178	integral component of membrane,sequence-specific DNA binding	GO:0016021,GO:0043565						COG1396	Predicted transcriptional regulators	K	Transcription
gene_1065|GeneMark.hmm|105_aa|+|1165806|1166123	unitig_0|quiver	1165806	1166123	PadR family transcriptional regulator									COG1695	Predicted transcriptional regulators	K	Transcription
gene_1066|GeneMark.hmm|212_aa|+|1166120|1166758	unitig_0|quiver	1166120	1166758	hypothetical protein	LPENT_02162	integral component of membrane	GO:0016021						COG4709	Predicted membrane protein	S	Function unknown
gene_1067|GeneMark.hmm|312_aa|+|1166742|1167680	unitig_0|quiver	1166742	1167680	hypothetical protein FD24_GL003217	FD24_GL003217	integral component of membrane	GO:0016021
gene_1068|GeneMark.hmm|158_aa|-|1167790|1168266	unitig_0|quiver	1167790	1168266	hypothetical protein									COG3708	Uncharacterized protein conserved in bacteria	S	Function unknown
gene_1069|GeneMark.hmm|310_aa|+|1168389|1169321	unitig_0|quiver	1168389	1169321	hypothetical protein									COG2378	Predicted transcriptional regulator	K	Transcription
gene_1070|GeneMark.hmm|402_aa|-|1169371|1170579	unitig_0|quiver	1169371	1170579	hypothetical protein									COG1373	Predicted ATPase (AAA+ superfamily)	R	General function prediction only
gene_1071|GeneMark.hmm|220_aa|+|1170911|1171573	unitig_0|quiver	1170911	1171573	TetR family transcriptional regulator	LPE_01370	DNA binding,transcription, DNA-templated,regulation of transcription, DNA-templated	GO:0003677,GO:0006351,GO:0006355						COG1309	Transcriptional regulator	K	Transcription
gene_1072|GeneMark.hmm|595_aa|+|1171570|1173357	unitig_0|quiver	1171570	1173357	elongation factor 4	lepA	plasma membrane,translation elongation factor activity,GTPase activity,GTP binding,ribosome binding,translational elongation,positive regulation of translation	GO:0005886,GO:0003746,GO:0003924,GO:0005525,GO:0043022,GO:0006414,GO:0045727	EC:3.6.1.15	Nucleoside-triphosphate phosphatase				COG0481	Membrane GTPase LepA	M	Cell wall/membrane/envelope biogenesis
gene_1073|GeneMark.hmm|360_aa|-|1173552|1174634	unitig_0|quiver	1173552	1174634	hypothetical protein	LPE_01372	integral component of membrane	GO:0016021						COG1434	Uncharacterized conserved protein	S	Function unknown
gene_1074|GeneMark.hmm|251_aa|-|1174792|1175547	unitig_0|quiver	1174792	1175547	MULTISPECIES: iron export ABC transporter permease subunit FetB	N692_04110	integral component of membrane	GO:0016021						COG0390	ABC-type uncharacterized transport system, permease component	R	General function prediction only
gene_1075|GeneMark.hmm|216_aa|-|1175544|1176194	unitig_0|quiver	1175544	1176194	spermidine/putrescine ABC transporter ATP-binding protein	FD24_GL003225	ATP binding,ATPase activity	GO:0005524,GO:0016887	EC:3.6.1.3,EC:3.6.1.15	Adenosinetriphosphatase,Nucleoside-triphosphate phosphatase				COG4619	ABC-type uncharacterized transport system, ATPase component	R	General function prediction only
gene_1076|GeneMark.hmm|481_aa|+|1176344|1177789	unitig_0|quiver	1176344	1177789	23S rRNA (uracil-5-)-methyltransferase RumA	LPE_01375	RNA binding,RNA methyltransferase activity,RNA methylation,RNA processing	GO:0003723,GO:0008173,GO:0001510,GO:0006396						COG2265	SAM-dependent methyltransferases related to tRNA (uracil-5-)-methyltransferase	J	Translation, ribosomal structure and biogenesis
gene_1077|GeneMark.hmm|147_aa|+|1177820|1178263	unitig_0|quiver	1177820	1178263	MULTISPECIES: hypothetical protein
gene_1078|GeneMark.hmm|284_aa|+|1178574|1179428	unitig_0|quiver	1178574	1179428	short-chain dehydrogenase									COG0702	Predicted nucleoside-diphosphate-sugar epimerases	MG	Multiple classes
gene_1079|GeneMark.hmm|276_aa|-|1179540|1180370	unitig_0|quiver	1179540	1180370	HAD family phosphatase	FD24_GL003229	hydrolase activity	GO:0016787						COG0561	Predicted hydrolases of the HAD superfamily	R	General function prediction only
gene_1080|GeneMark.hmm|286_aa|-|1180582|1181442	unitig_0|quiver	1180582	1181442	fructokinase	LPE_01379	kinase activity,phosphorylation	GO:0016301,GO:0016310						COG1940	Transcriptional regulator/sugar kinase	KG	Multiple classes
gene_1081|GeneMark.hmm|873_aa|-|1181454|1184075	unitig_0|quiver	1181454	1184075	alpha-mannosidase	LPE_01380	alpha-mannosidase activity,zinc ion binding,carbohydrate binding,mannose metabolic process	GO:0004559,GO:0008270,GO:0030246,GO:0006013	EC:3.2.1.24	Alpha-mannosidase				COG0383	Alpha-mannosidase	G	Carbohydrate transport and metabolism
gene_1082|GeneMark.hmm|366_aa|-|1184157|1185257	unitig_0|quiver	1184157	1185257	PTS fructose transporter subunit IIC	LPE_01381	plasma membrane,integral component of membrane,sugar:proton symporter activity,protein-N(PI)-phosphohistidine-sugar phosphotransferase activity,phosphoenolpyruvate-dependent sugar phosphotransferase system,proton transport,carbohydrate transmembrane transport	GO:0005886,GO:0016021,GO:0005351,GO:0008982,GO:0009401,GO:0015992,GO:0034219	EC:2.7.1.69	Transferring phosphorus-containing groups				COG1299	Phosphotransferase system, fructose-specific IIC component	G	Carbohydrate transport and metabolism
gene_1083|GeneMark.hmm|109_aa|-|1185291|1185620	unitig_0|quiver	1185291	1185620	hypothetical protein FD24_GL003233	FD24_GL003233	protein-N(PI)-phosphohistidine-fructose phosphotransferase system transporter activity,phosphoenolpyruvate-dependent sugar phosphotransferase system,fructose transport,carbohydrate transmembrane transport	GO:0022877,GO:0009401,GO:0015755,GO:0034219	EC:2.7.1.69	Transferring phosphorus-containing groups				COG1445	Phosphotransferase system fructose-specific component IIB	G	Carbohydrate transport and metabolism
gene_1084|GeneMark.hmm|153_aa|-|1185629|1186090	unitig_0|quiver	1185629	1186090	PTS fructose/mannitol specific EIIA subunit	LPE_01383	integral component of membrane,protein-N(PI)-phosphohistidine-sugar phosphotransferase activity,phosphoenolpyruvate-dependent sugar phosphotransferase system,carbohydrate transmembrane transport	GO:0016021,GO:0008982,GO:0009401,GO:0034219	EC:2.7.1.69	Transferring phosphorus-containing groups				COG1762	Phosphotransferase system mannitol/fructose-specific IIA domain (Ntr-type)	GT	Multiple classes
gene_1085|GeneMark.hmm|637_aa|-|1186096|1188009	unitig_0|quiver	1186096	1188009	transcriptional regulator	LPE_01384	protein-N(PI)-phosphohistidine-sugar phosphotransferase activity,regulation of transcription, DNA-templated,phosphoenolpyruvate-dependent sugar phosphotransferase system,carbohydrate transmembrane transport	GO:0008982,GO:0006355,GO:0009401,GO:0034219	EC:2.7.1.69	Transferring phosphorus-containing groups				COG1762	Phosphotransferase system mannitol/fructose-specific IIA domain (Ntr-type)	GT	Multiple classes
gene_1086|GeneMark.hmm|151_aa|-|1188412|1188867	unitig_0|quiver	1188412	1188867	MerR family transcriptional regulator	FD24_GL003236	DNA binding,regulation of transcription, DNA-templated	GO:0003677,GO:0006355						COG0789	Predicted transcriptional regulators	K	Transcription
gene_1087|GeneMark.hmm|287_aa|-|1188961|1189824	unitig_0|quiver	1188961	1189824	NAD(P)-dependent oxidoreductase									COG0702	Predicted nucleoside-diphosphate-sugar epimerases	MG	Multiple classes
gene_1088|GeneMark.hmm|663_aa|-|1190108|1192099	unitig_0|quiver	1190108	1192099	PTS beta-glucoside transporter subunit IIABC	LPE_01387	plasma membrane,integral component of membrane,protein-N(PI)-phosphohistidine-sugar phosphotransferase activity,kinase activity,D-glucosamine PTS permease activity,phosphoenolpyruvate-dependent sugar phosphotransferase system,phosphorylation,carbohydrate transmembrane transport	GO:0005886,GO:0016021,GO:0008982,GO:0016301,GO:0103111,GO:0009401,GO:0016310,GO:0034219	EC:2.7.1.69	Transferring phosphorus-containing groups				COG1264	Phosphotransferase system IIB components	G	Carbohydrate transport and metabolism
gene_1089|GeneMark.hmm|222_aa|-|1192345|1193013	unitig_0|quiver	1192345	1193013	endonuclease III	FD24_GL003240	DNA-(apurinic or apyrimidinic site) lyase activity,hydrolase activity, acting on glycosyl bonds,metal ion binding,4 iron, 4 sulfur cluster binding,base-excision repair	GO:0003906,GO:0016798,GO:0046872,GO:0051539,GO:0006284	EC:4.2.99.18	DNA-(apurinic or apyrimidinic site) lyase				COG2231	Uncharacterized protein related to Endonuclease III	L	Replication, recombination and repair
gene_1090|GeneMark.hmm|85_aa|-|1193120|1193377	unitig_0|quiver	1193120	1193377	MULTISPECIES: hypothetical protein
gene_1091|GeneMark.hmm|183_aa|-|1193413|1193964	unitig_0|quiver	1193413	1193964	NAD(P)H-dependent oxidoreductase	LPE_01390	oxidoreductase activity,oxidation-reduction process	GO:0016491,GO:0055114						COG0431	Predicted flavoprotein	R	General function prediction only
gene_1092|GeneMark.hmm|420_aa|+|1194324|1195586	unitig_0|quiver	1194324	1195586	hypothetical protein									COG4908	Uncharacterized protein containing a NRPS condensation (elongation) domain	R	General function prediction only
gene_1093|GeneMark.hmm|189_aa|-|1195835|1196404	unitig_0|quiver	1195835	1196404	putative uncharacterized protein
gene_1094|GeneMark.hmm|160_aa|+|1196595|1197077	unitig_0|quiver	1196595	1197077	peroxide operon transcriptional regulator	LPE_01393	DNA binding,transcription factor activity, sequence-specific DNA binding,metal ion binding,regulation of transcription, DNA-templated	GO:0003677,GO:0003700,GO:0046872,GO:0006355						COG0735	Fe2+/Zn2+ uptake regulation proteins	P	Inorganic ion transport and metabolism
gene_1095|GeneMark.hmm|118_aa|-|1197170|1197526	unitig_0|quiver	1197170	1197526	bacteriocin immunity protein
gene_1096|GeneMark.hmm|79_aa|-|1197823|1198062	unitig_0|quiver	1197823	1198062	putative uncharacterized protein lp_3250	LPE_01395	integral component of membrane	GO:0016021
gene_1097|GeneMark.hmm|284_aa|-|1198119|1198973	unitig_0|quiver	1198119	1198973	3',5'-cyclic-nucleotide phosphodiesterase	LPE_01396	3',5'-cyclic-nucleotide phosphodiesterase activity	GO:0004114	EC:3.1.4.17	3',5'-cyclic-nucleotide phosphodiesterase				COG1409	Predicted phosphohydrolases	R	General function prediction only
gene_1098|GeneMark.hmm|183_aa|+|1199392|1199943	unitig_0|quiver	1199392	1199943	N-acetyltransferase	KCA1_2663	N-acetyltransferase activity	GO:0008080						COG1670	Acetyltransferases, including N-acetylases of ribosomal proteins	J	Translation, ribosomal structure and biogenesis
gene_1099|GeneMark.hmm|139_aa|-|1200407|1200826	unitig_0|quiver	1200407	1200826	effector of murein hydrolase LrgA	LPENT_02132	plasma membrane,integral component of membrane,hydrolase activity	GO:0005886,GO:0016021,GO:0016787						COG1380	Putative effector of murein hydrolase LrgA	R	General function prediction only
gene_1100|GeneMark.hmm|242_aa|-|1200846|1201574	unitig_0|quiver	1200846	1201574	antiholin LrgB	LPENT_02131	integral component of membrane,hydrolase activity	GO:0016021,GO:0016787						COG1346	Putative effector of murein hydrolase	M	Cell wall/membrane/envelope biogenesis
gene_1101|GeneMark.hmm|279_aa|-|1201751|1202590	unitig_0|quiver	1201751	1202590	DegV family protein	FD24_GL003254	lipid binding	GO:0008289						COG1307	Uncharacterized protein conserved in bacteria	S	Function unknown
gene_1102|GeneMark.hmm|55_aa|-|1203297|1203464	unitig_0|quiver	1203297	1203464	MULTISPECIES: hypothetical protein
gene_1103|GeneMark.hmm|232_aa|+|1203631|1204329	unitig_0|quiver	1203631	1204329	peptidase	KCA1_2668	integral component of membrane	GO:0016021						COG2738	Predicted Zn-dependent protease	R	General function prediction only
gene_1104|GeneMark.hmm|108_aa|+|1205224|1205550	unitig_0|quiver	1205224	1205550	TM2 domain-containing protein									COG2314	Predicted membrane protein	S	Function unknown
gene_1105|GeneMark.hmm|313_aa|+|1206000|1206941	unitig_0|quiver	1206000	1206941	alpha/beta hydrolase									COG1073	Hydrolases of the alpha/beta superfamily	R	General function prediction only
gene_1106|GeneMark.hmm|372_aa|-|1207159|1208277	unitig_0|quiver	1207159	1208277	glycerate kinase	FD24_GL003260	glycerate kinase activity,organic acid phosphorylation	GO:0008887,GO:0031388	EC:2.7.1.31	Glycerate 3-kinase				COG1929	Glycerate kinase	G	Carbohydrate transport and metabolism
gene_1107|GeneMark.hmm|444_aa|+|1208414|1209748	unitig_0|quiver	1208414	1209748	glutathione reductase	FD24_GL003261	cell,oxidoreductase activity,flavin adenine dinucleotide binding,cell redox homeostasis,oxidation-reduction process	GO:0005623,GO:0016491,GO:0050660,GO:0045454,GO:0055114						COG1249	Pyruvate/2-oxoglutarate dehydrogenase complex, dihydrolipoamide dehydrogenase (E3) component, and related enzymes	C	Energy production and conversion
gene_1108|GeneMark.hmm|432_aa|-|1210846|1212144	unitig_0|quiver	1210846	1212144	adenylosuccinate lyase	LPENT_02124	N6-(1,2-dicarboxyethyl)AMP AMP-lyase (fumarate-forming) activity,(S)-2-(5-amino-1-(5-phospho-D-ribosyl)imidazole-4-carboxamido)succinate AMP-lyase (fumarate-forming) activity,'de novo' IMP biosynthetic process,'de novo' AMP biosynthetic process	GO:0004018,GO:0070626,GO:0006189,GO:0044208	EC:4.3.2.2	Adenylosuccinate lyase				COG0015	Adenylosuccinate lyase	F	Nucleotide transport and metabolism
gene_1109|GeneMark.hmm|429_aa|+|1212461|1213750	unitig_0|quiver	1212461	1213750	adenylosuccinate synthase	purA	cytoplasm,magnesium ion binding,adenylosuccinate synthase activity,GTP binding,'de novo' AMP biosynthetic process	GO:0005737,GO:0000287,GO:0004019,GO:0005525,GO:0044208	EC:6.3.4.4	Adenylosuccinate synthase				COG0104	Adenylosuccinate synthase	F	Nucleotide transport and metabolism
gene_1110|GeneMark.hmm|325_aa|+|1213794|1214771	unitig_0|quiver	1213794	1214771	GMP reductase	guaC	GMP reductase complex,GMP reductase activity,purine nucleotide metabolic process,oxidation-reduction process	GO:1902560,GO:0003920,GO:0006163,GO:0055114	EC:1.7.1.7	GMP reductase				COG0516	IMP dehydrogenase/GMP reductase	F	Nucleotide transport and metabolism
gene_1111|GeneMark.hmm|42_aa|-|1214768|1214896	unitig_0|quiver	1214768	1214896	-
gene_1112|GeneMark.hmm|315_aa|-|1214989|1215936	unitig_0|quiver	1214989	1215936	peptide ABC transporter ATP-binding protein	LPE_01408	ATP binding,ATPase activity,peptide transport	GO:0005524,GO:0016887,GO:0015833	EC:3.6.1.3,EC:3.6.1.15	Adenosinetriphosphatase,Nucleoside-triphosphate phosphatase				COG1123	ATPase components of various ABC-type transport systems, contain duplicated ATPase	R	General function prediction only
gene_1113|GeneMark.hmm|363_aa|-|1215926|1217017	unitig_0|quiver	1215926	1217017	ABC transporter ATP-binding protein	LPE_01409	ATP binding,ATPase activity,peptide transport	GO:0005524,GO:0016887,GO:0015833	EC:3.6.1.3,EC:3.6.1.15	Adenosinetriphosphatase,Nucleoside-triphosphate phosphatase				COG0444	ABC-type dipeptide/oligopeptide/nickel transport system, ATPase component	EP	Multiple classes
gene_1114|GeneMark.hmm|321_aa|-|1217030|1217995	unitig_0|quiver	1217030	1217995	oligopeptide abc transporter, permease protein	FD24_GL003269	plasma membrane,integral component of membrane,transport	GO:0005886,GO:0016021,GO:0006810						COG1173	ABC-type dipeptide/oligopeptide/nickel transport systems, permease components	EP	Multiple classes
gene_1115|GeneMark.hmm|496_aa|-|1217997|1219487	unitig_0|quiver	1217997	1219487	ABC transporter permease	FD24_GL003270	plasma membrane,integral component of membrane,transport	GO:0005886,GO:0016021,GO:0006810						COG0601	ABC-type dipeptide/oligopeptide/nickel transport systems, permease components	EP	Multiple classes
gene_1116|GeneMark.hmm|655_aa|-|1219590|1221557	unitig_0|quiver	1219590	1221557	peptide ABC transporter substrate-binding protein									COG4166	ABC-type oligopeptide transport system, periplasmic component	E	Amino acid transport and metabolism
gene_1117|GeneMark.hmm|260_aa|+|1222149|1222931	unitig_0|quiver	1222149	1222931	protein-tyrosine-phosphatase	FD24_GL003272	protein tyrosine phosphatase activity,peptidyl-tyrosine dephosphorylation	GO:0004725,GO:0035335	EC:3.1.3.16,EC:3.1.3.48,EC:3.1.3.41	Protein-serine/threonine phosphatase,Protein-tyrosine-phosphatase,4-nitrophenylphosphatase				COG2365	Protein tyrosine/serine phosphatase	T	Signal transduction mechanisms
gene_1118|GeneMark.hmm|482_aa|-|1222990|1224438	unitig_0|quiver	1222990	1224438	Cardiolipin synthetase	FD24_GL003273	plasma membrane,integral component of membrane,cardiolipin synthase activity,cardiolipin biosynthetic process	GO:0005886,GO:0016021,GO:0008808,GO:0032049						COG1502	Phosphatidylserine/phosphatidylglycerophosphate/cardiolipin synthases and related enzymes	I	Lipid transport and metabolism
gene_1119|GeneMark.hmm|49_aa|+|1224574|1224723	unitig_0|quiver	1224574	1224723	hypothetical protein N692_04295	N692_04295	integral component of membrane	GO:0016021
gene_1120|GeneMark.hmm|156_aa|-|1224971|1225441	unitig_0|quiver	1224971	1225441	hypothetical protein	FD24_GL003275	integral component of membrane	GO:0016021
gene_1121|GeneMark.hmm|52_aa|-|1225444|1225602	unitig_0|quiver	1225444	1225602	hypothetical protein
gene_1122|GeneMark.hmm|473_aa|+|1226264|1227685	unitig_0|quiver	1226264	1227685	amino acid permease	LPE_01414	integral component of membrane,amino acid transmembrane transporter activity,amino acid transmembrane transport	GO:0016021,GO:0015171,GO:0003333						COG0531	Amino acid transporters	E	Amino acid transport and metabolism
gene_1123|GeneMark.hmm|680_aa|+|1227956|1229998	unitig_0|quiver	1227956	1229998	potassium transporter Kup	kup2	plasma membrane,integral component of membrane,potassium ion transmembrane transporter activity,potassium ion transmembrane transport	GO:0005886,GO:0016021,GO:0015079,GO:0071805						COG3158	K+ transporter	P	Inorganic ion transport and metabolism
gene_1124|GeneMark.hmm|215_aa|-|1230066|1230713	unitig_0|quiver	1230066	1230713	acetyltransferase	FD24_GL003278	N-acetyltransferase activity	GO:0008080						COG3153	Predicted acetyltransferase	R	General function prediction only
gene_1125|GeneMark.hmm|243_aa|-|1230852|1231583	unitig_0|quiver	1230852	1231583	hypothetical protein
gene_1126|GeneMark.hmm|41_aa|-|1231841|1231966	unitig_0|quiver	1231841	1231966	-
gene_1127|GeneMark.hmm|27_aa|-|1232053|1232136	unitig_0|quiver	1232053	1232136	-
gene_1128|GeneMark.hmm|72_aa|+|1232341|1232559	unitig_0|quiver	1232341	1232559	hypothetical protein
gene_1129|GeneMark.hmm|115_aa|+|1232559|1232906	unitig_0|quiver	1232559	1232906	MazF/PemK family toxin	FD24_GL003281	DNA binding	GO:0003677						COG2337	Growth inhibitor	T	Signal transduction mechanisms
gene_1130|GeneMark.hmm|347_aa|-|1233326|1234369	unitig_0|quiver	1233326	1234369	AI-2E family transporter	KCA1_2686	integral component of membrane	GO:0016021						COG0628	Predicted permease	R	General function prediction only
gene_1131|GeneMark.hmm|374_aa|+|1234822|1235946	unitig_0|quiver	1234822	1235946	hypothetical protein	FD24_GL003283	5-methyltetrahydropteroyltriglutamate-homocysteine S-methyltransferase activity,zinc ion binding,methionine biosynthetic process,methylation	GO:0003871,GO:0008270,GO:0009086,GO:0032259	EC:2.1.1.14	5-methyltetrahydropteroyltriglutamate--homocysteine S-methyltransferase				COG0620	Methionine synthase II (cobalamin-independent)	E	Amino acid transport and metabolism
gene_1132|GeneMark.hmm|126_aa|-|1236101|1236481	unitig_0|quiver	1236101	1236481	QacE family quaternary ammonium compound efflux SMR transporter	FD24_GL003284	plasma membrane,integral component of membrane,transport	GO:0005886,GO:0016021,GO:0006810						COG2076	Membrane transporters of cations and cationic drugs	P	Inorganic ion transport and metabolism
gene_1133|GeneMark.hmm|102_aa|-|1236501|1236809	unitig_0|quiver	1236501	1236809	MULTISPECIES: quaternary ammonium transporter	N692_04340	plasma membrane,integral component of membrane,transport	GO:0005886,GO:0016021,GO:0006810						COG2076	Membrane transporters of cations and cationic drugs	P	Inorganic ion transport and metabolism
gene_1134|GeneMark.hmm|212_aa|-|1237185|1237823	unitig_0|quiver	1237185	1237823	hemolysin III	LPENT_02099	integral component of membrane,cytolysis	GO:0016021,GO:0019835						COG1272	Predicted membrane protein, hemolysin III homolog	R	General function prediction only
gene_1135|GeneMark.hmm|115_aa|-|1237944|1238291	unitig_0|quiver	1237944	1238291	ArsR family transcriptional regulator	LPENT_02098	DNA binding,transcription factor activity, sequence-specific DNA binding,transcription, DNA-templated,regulation of transcription, DNA-templated	GO:0003677,GO:0003700,GO:0006351,GO:0006355						COG0640	Predicted transcriptional regulators	K	Transcription
gene_1136|GeneMark.hmm|295_aa|+|1238431|1239318	unitig_0|quiver	1238431	1239318	cation transporter	LPE_01425	integral component of membrane,cation transmembrane transporter activity,cation transmembrane transport	GO:0016021,GO:0008324,GO:0098655						COG1230	Co/Zn/Cd efflux system component	P	Inorganic ion transport and metabolism
gene_1137|GeneMark.hmm|54_aa|+|1239512|1239676	unitig_0|quiver	1239512	1239676	hypothetical protein	KCA1_2693	integral component of membrane	GO:0016021
gene_1138|GeneMark.hmm|101_aa|-|1239798|1240103	unitig_0|quiver	1239798	1240103	hypothetical protein	FD24_GL003290	integral component of membrane	GO:0016021
gene_1139|GeneMark.hmm|177_aa|-|1241355|1241888	unitig_0|quiver	1241355	1241888	DNA-3-methyladenine glycosylase I	LPE_01426	integral component of membrane,DNA-3-methyladenine glycosylase activity,base-excision repair	GO:0016021,GO:0008725,GO:0006284	EC:3.2.2.21,EC:3.2.2.20	DNA-3-methyladenine glycosylase II,DNA-3-methyladenine glycosylase I				COG2818	3-methyladenine DNA glycosylase	L	Replication, recombination and repair
gene_1140|GeneMark.hmm|382_aa|-|1241881|1243029	unitig_0|quiver	1241881	1243029	dihydropteroate synthase	LPE_01427	dihydropteroate synthase activity,folic acid-containing compound biosynthetic process	GO:0004156,GO:0009396	EC:2.5.1.15	Dihydropteroate synthase				COG0294	Dihydropteroate synthase and related enzymes	H	Coenzyme transport and metabolism
gene_1141|GeneMark.hmm|195_aa|-|1243054|1243641	unitig_0|quiver	1243054	1243641	non-canonical purine NTP pyrophosphatase	FD24_GL002364	hydrolase activity	GO:0016787						COG0127	Xanthosine triphosphate pyrophosphatase	F	Nucleotide transport and metabolism
gene_1142|GeneMark.hmm|454_aa|-|1243638|1245002	unitig_0|quiver	1243638	1245002	folylpolyglutamate synthase	LPE_01429	tetrahydrofolylpolyglutamate synthase activity,ATP binding,tetrahydrofolylpolyglutamate biosynthetic process	GO:0004326,GO:0005524,GO:0046901	EC:6.3.2.17	Tetrahydrofolate synthase				COG0285	Folylpolyglutamate synthase	H	Coenzyme transport and metabolism
gene_1143|GeneMark.hmm|189_aa|-|1245011|1245580	unitig_0|quiver	1245011	1245580	MULTISPECIES: GTP cyclohydrolase I FolE	folE	cytoplasm,GTP cyclohydrolase I activity,GTP binding,zinc ion binding,one-carbon metabolic process,7,8-dihydroneopterin 3'-triphosphate biosynthetic process,tetrahydrofolate biosynthetic process	GO:0005737,GO:0003934,GO:0005525,GO:0008270,GO:0006730,GO:0035998,GO:0046654	EC:3.5.4.16	GTP cyclohydrolase I				COG0302	GTP cyclohydrolase I	H	Coenzyme transport and metabolism
gene_1144|GeneMark.hmm|170_aa|-|1245573|1246085	unitig_0|quiver	1245573	1246085	2-amino-4-hydroxy-6-hydroxymethyldihydropteridine diphosphokinase	LPE_01431	2-amino-4-hydroxy-6-hydroxymethyldihydropteridine diphosphokinase activity,kinase activity,folic acid-containing compound biosynthetic process,phosphorylation	GO:0003848,GO:0016301,GO:0009396,GO:0016310	EC:2.7.6.3	2-amino-4-hydroxy-6-hydroxymethyldihydropteridine diphosphokinase				COG0801	7,8-dihydro-6-hydroxymethylpterin-pyrophosphokinase	H	Coenzyme transport and metabolism
gene_1145|GeneMark.hmm|122_aa|-|1246075|1246443	unitig_0|quiver	1246075	1246443	dihydroneopterin aldolase	LPENT_02091	dihydroneopterin aldolase activity,tetrahydrofolate biosynthetic process,folic acid biosynthetic process	GO:0004150,GO:0046654,GO:0046656	EC:4.1.2.25	Dihydroneopterin aldolase				COG1539	Dihydroneopterin aldolase	H	Coenzyme transport and metabolism
gene_1146|GeneMark.hmm|178_aa|-|1247638|1248174	unitig_0|quiver	1247638	1248174	bacteriocin transporter	LPENT_02089	integral component of membrane,toxin biosynthetic process	GO:0016021,GO:0009403						COG1286	Uncharacterized membrane protein, required for colicin V production	R	General function prediction only
gene_1147|GeneMark.hmm|302_aa|+|1248344|1249252	unitig_0|quiver	1248344	1249252	metal ABC transporter substrate-binding protein									COG0803	ABC-type metal ion transport system, periplasmic component/surface adhesin	P	Inorganic ion transport and metabolism
gene_1148|GeneMark.hmm|470_aa|-|1249461|1250873	unitig_0|quiver	1249461	1250873	MFS transporter	FD24_GL002353	integral component of membrane,transmembrane transport	GO:0016021,GO:0055085						COG2814	Arabinose efflux permease	G	Carbohydrate transport and metabolism
gene_1149|GeneMark.hmm|86_aa|-|1251100|1251360	unitig_0|quiver	1251100	1251360	putative uncharacterized protein lp_3305
gene_1150|GeneMark.hmm|62_aa|-|1251843|1252031	unitig_0|quiver	1251843	1252031	hypothetical protein
gene_1151|GeneMark.hmm|109_aa|-|1252737|1253066	unitig_0|quiver	1252737	1253066	RNAase
gene_1152|GeneMark.hmm|171_aa|+|1257643|1258158	unitig_0|quiver	1257643	1258158	hypothetical protein	LPE_01226	integral component of membrane	GO:0016021						COG4767	Glycopeptide antibiotics resistance protein	V	Defense mechanisms
gene_1153|GeneMark.hmm|330_aa|-|1258396|1259388	unitig_0|quiver	1258396	1259388	serine hydrolase									COG1680	Beta-lactamase class C and other penicillin binding proteins	V	Defense mechanisms
gene_1154|GeneMark.hmm|752_aa|+|1259809|1262067	unitig_0|quiver	1259809	1262067	formate acetyltransferase	LPENT_02078	cytoplasm,formate C-acetyltransferase activity,lyase activity,carbohydrate metabolic process	GO:0005737,GO:0008861,GO:0016829,GO:0005975	EC:2.3.1.54	Formate C-acetyltransferase				COG1882	Pyruvate-formate lyase	C	Energy production and conversion
gene_1155|GeneMark.hmm|273_aa|+|1262104|1262925	unitig_0|quiver	1262104	1262925	pyruvate formate-lyase 1-activating enzyme	LPENT_02077	cytoplasm,transferase activity,[formate-C-acetyltransferase]-activating enzyme activity,metal ion binding,4 iron, 4 sulfur cluster binding,oxidation-reduction process	GO:0005737,GO:0016740,GO:0043365,GO:0046872,GO:0051539,GO:0055114	EC:1.97.1.4	[Formate-C-acetyltransferase]-activating enzyme				COG1180	Pyruvate-formate lyase-activating enzyme	O	Posttranslational modification, protein turnover, chaperones
gene_1156|GeneMark.hmm|103_aa|-|1263507|1263818	unitig_0|quiver	1263507	1263818	N-6 adenine-specific DNA methylase YitW	LPE_01222	methyltransferase activity,methylation	GO:0008168,GO:0032259						COG2151	Predicted metal-sulfur cluster biosynthetic enzyme	R	General function prediction only
gene_1157|GeneMark.hmm|409_aa|-|1265188|1266417	unitig_0|quiver	1265188	1266417	hypothetical protein	LPE_01221	integral component of membrane,transmembrane transport	GO:0016021,GO:0055085						COG2814	Arabinose efflux permease	G	Carbohydrate transport and metabolism
gene_1158|GeneMark.hmm|286_aa|+|1266595|1267455	unitig_0|quiver	1266595	1267455	hypothetical protein	FD24_GL001287	sequence-specific DNA binding	GO:0043565						COG1426	Uncharacterized protein conserved in bacteria	S	Function unknown
gene_1159|GeneMark.hmm|464_aa|-|1267735|1269129	unitig_0|quiver	1267735	1269129	MFS transporter	FD24_GL001286	integral component of membrane,transmembrane transport	GO:0016021,GO:0055085						COG2814	Arabinose efflux permease	G	Carbohydrate transport and metabolism
gene_1160|GeneMark.hmm|306_aa|+|1269495|1270415	unitig_0|quiver	1269495	1270415	oxidoreductase	FD24_GL001285	oxidoreductase activity,oxidation-reduction process	GO:0016491,GO:0055114						COG4989	Predicted oxidoreductase	R	General function prediction only
gene_1161|GeneMark.hmm|171_aa|+|1270611|1271126	unitig_0|quiver	1270611	1271126	HIT family protein	LPE_01218	catalytic activity	GO:0003824						COG0537	Diadenosine tetraphosphate (Ap4A) hydrolase and other HIT family hydrolases	FGR	Multiple classes
gene_1162|GeneMark.hmm|81_aa|-|1271221|1271466	unitig_0|quiver	1271221	1271466	hypothetical protein
gene_1163|GeneMark.hmm|142_aa|+|1271652|1272080	unitig_0|quiver	1271652	1272080	hypothetical protein
gene_1164|GeneMark.hmm|216_aa|-|1272172|1272822	unitig_0|quiver	1272172	1272822	SGNH/GDSL hydrolase family protein									COG2755	Lysophospholipase L1 and related esterases	E	Amino acid transport and metabolism
gene_1165|GeneMark.hmm|83_aa|-|1272847|1273098	unitig_0|quiver	1272847	1273098	hypothetical protein
gene_1166|GeneMark.hmm|555_aa|-|1274103|1275770	unitig_0|quiver	1274103	1275770	glycine/betaine ABC transporter	FD24_GL001275	integral component of membrane,transporter activity,transport	GO:0016021,GO:0005215,GO:0006810						COG1292	Choline-glycine betaine transporter	M	Cell wall/membrane/envelope biogenesis
gene_1167|GeneMark.hmm|605_aa|+|1276537|1278354	unitig_0|quiver	1276537	1278354	heavy metal translocating P-type ATPase	FD24_GL001274	plasma membrane,integral component of membrane,nucleotide binding,cation-transporting ATPase activity,metal ion binding,cation transmembrane transport	GO:0005886,GO:0016021,GO:0000166,GO:0019829,GO:0046872,GO:0098655	EC:3.6.1.3,EC:3.6.1.15	Adenosinetriphosphatase,Nucleoside-triphosphate phosphatase				COG2217	Cation transport ATPase	P	Inorganic ion transport and metabolism
gene_1168|GeneMark.hmm|59_aa|+|1278358|1278537	unitig_0|quiver	1278358	1278537	MULTISPECIES: hypothetical protein	FD24_GL001273	integral component of membrane	GO:0016021
gene_1169|GeneMark.hmm|414_aa|+|1279003|1280247	unitig_0|quiver	1279003	1280247	hypothetical protein
gene_1170|GeneMark.hmm|567_aa|-|1280517|1282220	unitig_0|quiver	1280517	1282220	adenine deaminase	ade	adenine deaminase activity,adenine catabolic process	GO:0000034,GO:0006146	EC:3.5.4.2	Adenine deaminase				COG1001	Adenine deaminase	F	Nucleotide transport and metabolism
gene_1171|GeneMark.hmm|363_aa|+|1282745|1283836	unitig_0|quiver	1282745	1283836	glutamine--fructose-6-phosphate aminotransferase									COG0449	Glucosamine 6-phosphate synthetase, contains amidotransferase and phosphosugar isomerase domains	M	Cell wall/membrane/envelope biogenesis
gene_1172|GeneMark.hmm|474_aa|-|1284763|1286187	unitig_0|quiver	1284763	1286187	Na+/H+ antiporter NhaC	FD24_GL001267	integral component of membrane,antiporter activity,transmembrane transport	GO:0016021,GO:0015297,GO:0055085						COG1757	Na+/H+ antiporter	C	Energy production and conversion
gene_1173|GeneMark.hmm|460_aa|-|1286641|1288023	unitig_0|quiver	1286641	1288023	amino acid permease	LPE_01208	integral component of membrane,amino acid transmembrane transporter activity,amino acid transmembrane transport	GO:0016021,GO:0015171,GO:0003333						COG1113	Gamma-aminobutyrate permease and related permeases	E	Amino acid transport and metabolism
gene_1174|GeneMark.hmm|300_aa|-|1288335|1289237	unitig_0|quiver	1288335	1289237	cell surface hydrolase, membrane-bound	LPE_01206	hydrolase activity	GO:0016787						COG4814	Uncharacterized protein with an alpha/beta hydrolase fold	R	General function prediction only
gene_1175|GeneMark.hmm|166_aa|+|1289427|1289927	unitig_0|quiver	1289427	1289927	MULTISPECIES: phosphatidylglycerophosphatase A	FD24_GL001263	phosphatidylglycerophosphatase activity,lipid metabolic process,dephosphorylation	GO:0008962,GO:0006629,GO:0016311	EC:3.1.3.27,EC:3.1.3.41	Phosphatidylglycerophosphatase,4-nitrophenylphosphatase				COG1267	Phosphatidylglycerophosphatase A and related proteins	I	Lipid transport and metabolism
gene_1176|GeneMark.hmm|286_aa|-|1290174|1291034	unitig_0|quiver	1290174	1291034	NAD(P)-dependent oxidoreductase									COG0702	Predicted nucleoside-diphosphate-sugar epimerases	MG	Multiple classes
gene_1177|GeneMark.hmm|142_aa|-|1291031|1291459	unitig_0|quiver	1291031	1291459	MarR family transcriptional regulator	FD24_GL001261	DNA binding,transcription factor activity, sequence-specific DNA binding,transcription, DNA-templated,regulation of transcription, DNA-templated	GO:0003677,GO:0003700,GO:0006351,GO:0006355						COG1846	Transcriptional regulators	K	Transcription
gene_1178|GeneMark.hmm|134_aa|-|1291615|1292019	unitig_0|quiver	1291615	1292019	MULTISPECIES: transcriptional regulator Spx									COG1393	Arsenate reductase and related proteins, glutaredoxin family	P	Inorganic ion transport and metabolism
gene_1179|GeneMark.hmm|128_aa|-|1292215|1292601	unitig_0|quiver	1292215	1292601	protein of hypothetical function DUF488									COG3189	Uncharacterized conserved protein	S	Function unknown
gene_1180|GeneMark.hmm|33_aa|-|1293304|1293405	unitig_0|quiver	1293304	1293405	-
gene_1181|GeneMark.hmm|107_aa|-|1293780|1294103	unitig_0|quiver	1293780	1294103	MULTISPECIES: hypothetical protein
gene_1182|GeneMark.hmm|366_aa|-|1294194|1295294	unitig_0|quiver	1294194	1295294	A/G-specific adenine glycosylase	FD24_GL001256	DNA N-glycosylase activity,base-excision repair	GO:0019104,GO:0006284						COG1194	A/G-specific DNA glycosylase	L	Replication, recombination and repair
gene_1183|GeneMark.hmm|121_aa|-|1295362|1295727	unitig_0|quiver	1295362	1295727	MULTISPECIES: hypothetical protein
gene_1184|GeneMark.hmm|168_aa|-|1295762|1296268	unitig_0|quiver	1295762	1296268	MULTISPECIES: hypothetical protein
gene_1185|GeneMark.hmm|147_aa|-|1296502|1296945	unitig_0|quiver	1296502	1296945	hsp20/alpha crystallin family protein									COG0071	Molecular chaperone (small heat shock protein)	O	Posttranslational modification, protein turnover, chaperones
gene_1186|GeneMark.hmm|112_aa|-|1297040|1297378	unitig_0|quiver	1297040	1297378	hypothetical protein
gene_1187|GeneMark.hmm|47_aa|-|1297640|1297783	unitig_0|quiver	1297640	1297783	hypothetical protein KCA1_2738
gene_1188|GeneMark.hmm|212_aa|+|1297950|1298588	unitig_0|quiver	1297950	1298588	NAD-dependent dehydratase									COG0451	Nucleoside-diphosphate-sugar epimerases	MG	Multiple classes
gene_1189|GeneMark.hmm|152_aa|+|1299104|1299562	unitig_0|quiver	1299104	1299562	GNAT family acetyltransferase	LPE_01193	N-acetyltransferase activity	GO:0008080						COG2153	Predicted acyltransferase	R	General function prediction only
gene_1190|GeneMark.hmm|304_aa|-|1299644|1300558	unitig_0|quiver	1299644	1300558	transport protein	LPE_01191	integral component of membrane	GO:0016021						COG0697	Permeases of the drug/metabolite transporter (DMT) superfamily	GER	Multiple classes
gene_1191|GeneMark.hmm|232_aa|-|1301189|1301887	unitig_0|quiver	1301189	1301887	VIT family protein	LPE_01190	integral component of membrane	GO:0016021						COG1814	Uncharacterized membrane protein	S	Function unknown
gene_1192|GeneMark.hmm|225_aa|-|1301914|1302591	unitig_0|quiver	1301914	1302591	MULTISPECIES: VIT family protein	KCA1_2743	integral component of membrane	GO:0016021						COG1814	Uncharacterized membrane protein	S	Function unknown
gene_1193|GeneMark.hmm|328_aa|-|1302876|1303862	unitig_0|quiver	1302876	1303862	penicillin acylase	FD24_GL001245	choloylglycine hydrolase activity	GO:0045302	EC:3.5.1.24	Choloylglycine hydrolase				COG3049	Penicillin V acylase and related amidases	M	Cell wall/membrane/envelope biogenesis
gene_1194|GeneMark.hmm|679_aa|-|1303959|1305998	unitig_0|quiver	1303959	1305998	copper-translocating P-type ATPase	LPE_01185	plasma membrane,integral component of membrane,nucleotide binding,cation-transporting ATPase activity,metal ion binding,cation transmembrane transport	GO:0005886,GO:0016021,GO:0000166,GO:0019829,GO:0046872,GO:0098655	EC:3.6.1.3,EC:3.6.1.15	Adenosinetriphosphatase,Nucleoside-triphosphate phosphatase				COG2217	Cation transport ATPase	P	Inorganic ion transport and metabolism
gene_1195|GeneMark.hmm|142_aa|-|1306237|1306665	unitig_0|quiver	1306237	1306665	penicillinase repressor	FD24_GL001243	DNA binding,negative regulation of transcription, DNA-templated	GO:0003677,GO:0045892						COG3682	Predicted transcriptional regulator	K	Transcription
gene_1196|GeneMark.hmm|91_aa|-|1306829|1307104	unitig_0|quiver	1306829	1307104	hypothetical protein
gene_1197|GeneMark.hmm|138_aa|+|1307308|1307724	unitig_0|quiver	1307308	1307724	hypothetical protein FD24_GL001241	FD24_GL001241	integral component of membrane	GO:0016021
gene_1198|GeneMark.hmm|49_aa|+|1308104|1308253	unitig_0|quiver	1308104	1308253	hypothetical protein N692_12370	N692_12370	integral component of membrane	GO:0016021
gene_1199|GeneMark.hmm|477_aa|+|1308494|1309927	unitig_0|quiver	1308494	1309927	MFS transporter	LPE_01181	plasma membrane,integral component of membrane,transmembrane transport	GO:0005886,GO:0016021,GO:0055085						COG2807	Cyanate permease	P	Inorganic ion transport and metabolism
gene_1200|GeneMark.hmm|60_aa|+|1310230|1310412	unitig_0|quiver	1310230	1310412	hypothetical protein	FD24_GL001238	integral component of membrane	GO:0016021
gene_1201|GeneMark.hmm|97_aa|+|1310457|1310750	unitig_0|quiver	1310457	1310750	hypothetical protein
gene_1202|GeneMark.hmm|127_aa|-|1310979|1311362	unitig_0|quiver	1310979	1311362	putative uncharacterized protein
gene_1203|GeneMark.hmm|457_aa|-|1311411|1312784	unitig_0|quiver	1311411	1312784	purine-cytosine transport protein	FD24_GL001235	integral component of membrane,cytosine transmembrane transporter activity,cytosine transport,transmembrane transport	GO:0016021,GO:0015209,GO:0015856,GO:0055085						COG1457	Purine-cytosine permease and related proteins	F	Nucleotide transport and metabolism
gene_1204|GeneMark.hmm|92_aa|-|1313105|1313383	unitig_0|quiver	1313105	1313383	transcriptional regulator	FD24_GL001234	sequence-specific DNA binding	GO:0043565						COG3093	Plasmid maintenance system antidote protein	R	General function prediction only
gene_1205|GeneMark.hmm|407_aa|+|1314546|1315769	unitig_0|quiver	1314546	1315769	MFS transporter	KCA1_2755	integral component of membrane,transmembrane transporter activity,transmembrane transport	GO:0016021,GO:0022857,GO:0055085						COG2814	Arabinose efflux permease	G	Carbohydrate transport and metabolism
gene_1206|GeneMark.hmm|312_aa|-|1316129|1317067	unitig_0|quiver	1316129	1317067	cell surface hydrolase	LPE_02628	integral component of membrane,hydrolase activity	GO:0016021,GO:0016787						COG1073	Hydrolases of the alpha/beta superfamily	R	General function prediction only
gene_1207|GeneMark.hmm|155_aa|-|1317101|1317568	unitig_0|quiver	1317101	1317568	hypothetical protein
gene_1208|GeneMark.hmm|157_aa|+|1317907|1318380	unitig_0|quiver	1317907	1318380	MULTISPECIES: nucleoside deoxyribosyltransferase	KCA1_2758	nucleoside deoxyribosyltransferase activity,deoxyribonucleoside 5'-monophosphate N-glycosidase activity,deoxyribonucleoside monophosphate catabolic process	GO:0050144,GO:0070694,GO:0009159	EC:2.4.2.6	Nucleoside deoxyribosyltransferase				COG3613	Nucleoside 2-deoxyribosyltransferase	F	Nucleotide transport and metabolism
gene_1209|GeneMark.hmm|870_aa|-|1318632|1321244	unitig_0|quiver	1318632	1321244	metal ABC transporter ATPase									COG0474	Cation transport ATPase	P	Inorganic ion transport and metabolism
gene_1210|GeneMark.hmm|516_aa|+|1321583|1323133	unitig_0|quiver	1321583	1323133	bifunctional metallophosphatase/5'-nucleotidase	FD24_GL001226	nucleotide binding,hydrolase activity,nucleotide catabolic process	GO:0000166,GO:0016787,GO:0009166						COG0737	5'-nucleotidase/2',3'-cyclic phosphodiesterase and related esterases	F	Nucleotide transport and metabolism
gene_1211|GeneMark.hmm|329_aa|-|1323286|1324275	unitig_0|quiver	1323286	1324275	transport protein	FD24_GL001225	integral component of membrane,transmembrane transport	GO:0016021,GO:0055085						COG0679	Predicted permeases	R	General function prediction only
gene_1212|GeneMark.hmm|80_aa|-|1324562|1324804	unitig_0|quiver	1324562	1324804	hypothetical protein
gene_1213|GeneMark.hmm|52_aa|-|1324810|1324968	unitig_0|quiver	1324810	1324968	hypothetical protein KCA1_2765
gene_1214|GeneMark.hmm|286_aa|-|1325018|1325878	unitig_0|quiver	1325018	1325878	2,5-diketo-D-gluconate reductase	LPE_02621	2,5-didehydrogluconate reductase activity,oxidation-reduction process	GO:0050580,GO:0055114	EC:1.1.1.274	2,5-didehydrogluconate reductase (2-dehydro-D-gluconate-forming)				COG0656	Aldo/keto reductases, related to diketogulonate reductase	R	General function prediction only
gene_1215|GeneMark.hmm|250_aa|+|1326018|1326770	unitig_0|quiver	1326018	1326770	threonine/serine exporter	FD24_GL001222	integral component of membrane	GO:0016021						COG2966	Uncharacterized conserved protein	S	Function unknown
gene_1216|GeneMark.hmm|153_aa|+|1326789|1327250	unitig_0|quiver	1326789	1327250	threonine/serine exporter	FD24_GL001221	integral component of membrane	GO:0016021						COG3610	Uncharacterized conserved protein	S	Function unknown
gene_1217|GeneMark.hmm|115_aa|+|1327682|1328029	unitig_0|quiver	1327682	1328029	hypothetical protein	FD24_GL001220	integral component of membrane	GO:0016021
gene_1218|GeneMark.hmm|88_aa|-|1328220|1328486	unitig_0|quiver	1328220	1328486	AbrB/MazE/SpoVT family DNA-binding domain-containing protein	FD24_GL001219	DNA binding	GO:0003677						COG2336	Growth regulator	T	Signal transduction mechanisms
gene_1219|GeneMark.hmm|275_aa|-|1328828|1329655	unitig_0|quiver	1328828	1329655	MULTISPECIES: undecaprenyl-diphosphatase	uppP	plasma membrane,integral component of membrane,undecaprenyl-diphosphatase activity,regulation of cell shape,peptidoglycan biosynthetic process,dephosphorylation,response to antibiotic,cell wall organization	GO:0005886,GO:0016021,GO:0050380,GO:0008360,GO:0009252,GO:0016311,GO:0046677,GO:0071555	EC:3.6.1.27	Undecaprenyl-diphosphate phosphatase				COG1968	Uncharacterized bacitracin resistance protein	V	Defense mechanisms
gene_1220|GeneMark.hmm|168_aa|-|1329802|1330308	unitig_0|quiver	1329802	1330308	RNase III inhibitor									COG2110	Predicted phosphatase homologous to the C-terminal domain of histone macroH2A1	R	General function prediction only
gene_1221|GeneMark.hmm|190_aa|-|1330310|1330882	unitig_0|quiver	1330310	1330882	TetR family transcriptional regulator	FD24_GL001215	DNA binding,transcription, DNA-templated,regulation of transcription, DNA-templated	GO:0003677,GO:0006351,GO:0006355						COG1309	Transcriptional regulator	K	Transcription
gene_1222|GeneMark.hmm|107_aa|-|1330916|1331239	unitig_0|quiver	1330916	1331239	MULTISPECIES: hypothetical protein	N692_12480	integral component of membrane	GO:0016021
gene_1223|GeneMark.hmm|322_aa|+|1331487|1332455	unitig_0|quiver	1331487	1332455	hypothetical protein									COG4086	Predicted secreted protein	S	Function unknown
gene_1224|GeneMark.hmm|165_aa|-|1332921|1333418	unitig_0|quiver	1332921	1333418	MULTISPECIES: MarR family transcriptional regulator	KCA1_2776	DNA binding,transcription factor activity, sequence-specific DNA binding,transcription, DNA-templated,regulation of transcription, DNA-templated	GO:0003677,GO:0003700,GO:0006351,GO:0006355						COG1846	Transcriptional regulators	K	Transcription
gene_1225|GeneMark.hmm|222_aa|-|1333574|1334242	unitig_0|quiver	1333574	1334242	transcription regulator, TetR family	KCA1_2777	DNA binding,transcription, DNA-templated,regulation of transcription, DNA-templated	GO:0003677,GO:0006351,GO:0006355						COG1309	Transcriptional regulator	K	Transcription
gene_1226|GeneMark.hmm|553_aa|+|1334532|1336193	unitig_0|quiver	1334532	1336193	phosphoenolpyruvate carboxykinase	FD24_GL002388	phosphoenolpyruvate carboxykinase (ATP) activity,ATP binding,kinase activity,gluconeogenesis,phosphorylation	GO:0004612,GO:0005524,GO:0016301,GO:0006094,GO:0016310	EC:4.1.1.49	Phosphoenolpyruvate carboxykinase (ATP)				COG1866	Phosphoenolpyruvate carboxykinase (ATP)	C	Energy production and conversion
gene_1227|GeneMark.hmm|65_aa|+|1336296|1336493	unitig_0|quiver	1336296	1336493	hypothetical protein	FD24_GL002387	DNA binding	GO:0003677
gene_1228|GeneMark.hmm|357_aa|-|1337919|1338992	unitig_0|quiver	1337919	1338992	gamma-D-glutamyl-meso-diaminopimelate peptidase									COG0791	Cell wall-associated hydrolases (invasion-associated proteins)	M	Cell wall/membrane/envelope biogenesis
gene_1229|GeneMark.hmm|111_aa|-|1339319|1339654	unitig_0|quiver	1339319	1339654	hypothetical protein
gene_1230|GeneMark.hmm|123_aa|+|1339772|1340143	unitig_0|quiver	1339772	1340143	hypothetical protein
gene_1231|GeneMark.hmm|193_aa|-|1340482|1341063	unitig_0|quiver	1340482	1341063	VanZ family protein	LPE_02604	integral component of membrane	GO:0016021						COG4767	Glycopeptide antibiotics resistance protein	V	Defense mechanisms
gene_1232|GeneMark.hmm|103_aa|-|1341302|1341613	unitig_0|quiver	1341302	1341613	hypothetical protein									COG4367	Uncharacterized protein conserved in bacteria	S	Function unknown
gene_1233|GeneMark.hmm|196_aa|+|1341834|1342424	unitig_0|quiver	1341834	1342424	putative uncharacterized protein lp_3429	LPE_02602	DNA binding	GO:0003677
gene_1234|GeneMark.hmm|317_aa|+|1342663|1343616	unitig_0|quiver	1342663	1343616	peroxidase	FD24_GL001118	peroxidase activity,heme binding,oxidation-reduction process,cellular oxidant detoxification	GO:0004601,GO:0020037,GO:0055114,GO:0098869	EC:1.11.1.7	Peroxidase				COG2837	Predicted iron-dependent peroxidase	P	Inorganic ion transport and metabolism
gene_1235|GeneMark.hmm|425_aa|-|1343702|1344979	unitig_0|quiver	1343702	1344979	MULTISPECIES: MFS transporter	N692_07215	integral component of membrane,transmembrane transport	GO:0016021,GO:0055085						COG2814	Arabinose efflux permease	G	Carbohydrate transport and metabolism
gene_1236|GeneMark.hmm|123_aa|+|1345052|1345423	unitig_0|quiver	1345052	1345423	IS5 family transposase									COG3293	Transposase and inactivated derivatives	L	Replication, recombination and repair
gene_1237|GeneMark.hmm|143_aa|+|1345396|1345827	unitig_0|quiver	1345396	1345827	putative transposase for insertion sequence element IS6501									COG3293	Transposase and inactivated derivatives	L	Replication, recombination and repair
gene_1238|GeneMark.hmm|133_aa|-|1346110|1346511	unitig_0|quiver	1346110	1346511	MerR family transcriptional regulator	FD24_GL001116	DNA binding,regulation of transcription, DNA-templated	GO:0003677,GO:0006355						COG0789	Predicted transcriptional regulators	K	Transcription
gene_1239|GeneMark.hmm|32_aa|-|1346667|1346765	unitig_0|quiver	1346667	1346765	-
gene_1240|GeneMark.hmm|237_aa|+|1346872|1347585	unitig_0|quiver	1346872	1347585	bifunctional demethylmenaquinone methyltransferase/2-methoxy-6-polyprenyl-1,4-benzoquinol methylase	menG	methyltransferase activity,menaquinone biosynthetic process,methylation	GO:0008168,GO:0009234,GO:0032259						COG2226	Methylase involved in ubiquinone/menaquinone biosynthesis	H	Coenzyme transport and metabolism
gene_1241|GeneMark.hmm|231_aa|+|1347586|1348281	unitig_0|quiver	1347586	1348281	S-adenosyl-L-methionine-binding protein									COG1434	Uncharacterized conserved protein	S	Function unknown
gene_1242|GeneMark.hmm|327_aa|-|1348462|1349445	unitig_0|quiver	1348462	1349445	endoglucanase
gene_1243|GeneMark.hmm|634_aa|+|1349761|1351665	unitig_0|quiver	1349761	1351665	cadmium transporting P family ATPase	FD24_GL001111	plasma membrane,integral component of membrane,nucleotide binding,cation-transporting ATPase activity,metal ion binding,cation transmembrane transport	GO:0005886,GO:0016021,GO:0000166,GO:0019829,GO:0046872,GO:0098655	EC:3.6.1.3,EC:3.6.1.15	Adenosinetriphosphatase,Nucleoside-triphosphate phosphatase				COG2217	Cation transport ATPase	P	Inorganic ion transport and metabolism
gene_1244|GeneMark.hmm|250_aa|-|1351814|1352566	unitig_0|quiver	1351814	1352566	MULTISPECIES: aquaporin	N692_07245	integral component of membrane,transporter activity,transport	GO:0016021,GO:0005215,GO:0006810						COG0580	Glycerol uptake facilitator and related permeases (Major Intrinsic Protein Family)	G	Carbohydrate transport and metabolism
gene_1245|GeneMark.hmm|112_aa|-|1353021|1353359	unitig_0|quiver	1353021	1353359	PbsX family transcriptional regulator
gene_1246|GeneMark.hmm|106_aa|+|1353571|1353891	unitig_0|quiver	1353571	1353891	thiol reductase thioredoxin	LPE_02592	cell,protein disulfide oxidoreductase activity,glycerol ether metabolic process,cell redox homeostasis,oxidation-reduction process	GO:0005623,GO:0015035,GO:0006662,GO:0045454,GO:0055114						COG3118	Thioredoxin domain-containing protein	O	Posttranslational modification, protein turnover, chaperones
gene_1247|GeneMark.hmm|89_aa|+|1353909|1354178	unitig_0|quiver	1353909	1354178	hypothetical protein	LPE_02591	DNA binding,metal ion binding,regulation of transcription, DNA-templated	GO:0003677,GO:0046872,GO:0006355						COG1937	Uncharacterized protein conserved in bacteria	S	Function unknown
gene_1248|GeneMark.hmm|171_aa|-|1354469|1354984	unitig_0|quiver	1354469	1354984	hypothetical protein FD24_GL001106
gene_1249|GeneMark.hmm|67_aa|-|1355956|1356159	unitig_0|quiver	1355956	1356159	hypothetical protein	LPENT_01989	integral component of membrane	GO:0016021
gene_1250|GeneMark.hmm|184_aa|-|1356286|1356840	unitig_0|quiver	1356286	1356840	MULTISPECIES: DNA starvation/stationary phase protection protein	LPENT_01988	cell,DNA binding,ferric iron binding,cellular iron ion homeostasis	GO:0005623,GO:0003677,GO:0008199,GO:0006879						COG0783	DNA-binding ferritin-like protein (oxidative damage protectant)	P	Inorganic ion transport and metabolism
gene_1251|GeneMark.hmm|72_aa|-|1356853|1357071	unitig_0|quiver	1356853	1357071	heavy metal-associated domain protein	LBAT_1583	metal ion binding,metal ion transport	GO:0046872,GO:0030001						COG2608	Copper chaperone	P	Inorganic ion transport and metabolism
gene_1252|GeneMark.hmm|221_aa|+|1357275|1357940	unitig_0|quiver	1357275	1357940	MULTISPECIES: Crp/Fnr family transcriptional regulator	FD24_GL001102	DNA binding,transcription, DNA-templated,regulation of transcription, DNA-templated	GO:0003677,GO:0006351,GO:0006355						COG0664	cAMP-binding proteins - catabolite gene activator and regulatory subunit of cAMP-dependent protein kinases	T	Signal transduction mechanisms
gene_1253|GeneMark.hmm|638_aa|+|1358251|1360167	unitig_0|quiver	1358251	1360167	endopeptidase pepo	FD24_GL001101	metalloendopeptidase activity,proteolysis	GO:0004222,GO:0006508	EC:3.4.24	Acting on peptide bonds (peptidases)				COG3590	Predicted metalloendopeptidase	O	Posttranslational modification, protein turnover, chaperones
gene_1254|GeneMark.hmm|158_aa|+|1360518|1360994	unitig_0|quiver	1360518	1360994	hypothetical protein
gene_1255|GeneMark.hmm|450_aa|-|1361192|1362544	unitig_0|quiver	1361192	1362544	NADH oxidase	Nox1	cell,oxidoreductase activity,flavin adenine dinucleotide binding,cell redox homeostasis,oxidation-reduction process	GO:0005623,GO:0016491,GO:0050660,GO:0045454,GO:0055114						COG0446	Uncharacterized NAD(FAD)-dependent dehydrogenases	R	General function prediction only
gene_1256|GeneMark.hmm|716_aa|-|1362866|1365016	unitig_0|quiver	1362866	1365016	cell surface protein
gene_1257|GeneMark.hmm|337_aa|-|1365038|1366051	unitig_0|quiver	1365038	1366051	cell surface protein	LPE_02579	integral component of membrane	GO:0016021
gene_1258|GeneMark.hmm|228_aa|-|1366144|1366830	unitig_0|quiver	1366144	1366830	WxL domain-containing protein
gene_1259|GeneMark.hmm|187_aa|-|1366877|1367440	unitig_0|quiver	1366877	1367440	WxL domain-containing protein
gene_1260|GeneMark.hmm|39_aa|-|1367437|1367556	unitig_0|quiver	1367437	1367556	cell surface protein	N692_07325	integral component of membrane	GO:0016021
gene_1261|GeneMark.hmm|194_aa|+|1368373|1368957	unitig_0|quiver	1368373	1368957	transcription regulator	FD24_GL001093	DNA binding,transcription, DNA-templated,regulation of transcription, DNA-templated	GO:0003677,GO:0006351,GO:0006355						COG1309	Transcriptional regulator	K	Transcription
gene_1262|GeneMark.hmm|99_aa|-|1369080|1369379	unitig_0|quiver	1369080	1369379	putative uncharacterized protein
gene_1263|GeneMark.hmm|454_aa|-|1369363|1370727	unitig_0|quiver	1369363	1370727	hypothetical protein FD24_GL001091									COG3864	Uncharacterized protein conserved in bacteria	S	Function unknown
gene_1264|GeneMark.hmm|397_aa|-|1370743|1371936	unitig_0|quiver	1370743	1371936	ATP-binding protein									COG0714	MoxR-like ATPases	R	General function prediction only
gene_1265|GeneMark.hmm|216_aa|+|1372415|1373065	unitig_0|quiver	1372415	1373065	porin	FD24_GL001088	integral component of membrane,transporter activity,transport	GO:0016021,GO:0005215,GO:0006810						COG0580	Glycerol uptake facilitator and related permeases (Major Intrinsic Protein Family)	G	Carbohydrate transport and metabolism
gene_1266|GeneMark.hmm|578_aa|-|1373246|1374982	unitig_0|quiver	1373246	1374982	2-octaprenylphenol hydroxylase	FD24_GL001087	integral component of membrane,kinase activity,phosphorylation	GO:0016021,GO:0016301,GO:0016310						COG0661	Predicted unusual protein kinase	R	General function prediction only
gene_1267|GeneMark.hmm|113_aa|-|1375155|1375496	unitig_0|quiver	1375155	1375496	phage killer protein									COG3654	Prophage maintenance system killer protein	R	General function prediction only
gene_1268|GeneMark.hmm|82_aa|-|1375493|1375741	unitig_0|quiver	1375493	1375741	AbrB family transcriptional regulator
gene_1269|GeneMark.hmm|463_aa|+|1376404|1377795	unitig_0|quiver	1376404	1377795	branched-chain amino acid transport protein	FD24_GL001083	plasma membrane,integral component of membrane,branched-chain amino acid transmembrane transporter activity,branched-chain amino acid transport	GO:0005886,GO:0016021,GO:0015658,GO:0015803						COG1114	Branched-chain amino acid permeases	E	Amino acid transport and metabolism
gene_1270|GeneMark.hmm|654_aa|-|1377925|1379889	unitig_0|quiver	1377925	1379889	PTS sugar transporter subunit IIA	LPE_02569	integral component of membrane,transporter activity,kinase activity,sodium ion transport,phosphoenolpyruvate-dependent sugar phosphotransferase system,phosphorylation	GO:0016021,GO:0005215,GO:0016301,GO:0006814,GO:0009401,GO:0016310						COG2190	Phosphotransferase system IIA components	G	Carbohydrate transport and metabolism
gene_1271|GeneMark.hmm|683_aa|-|1379908|1381959	unitig_0|quiver	1379908	1381959	beta-galactosidase	FD24_GL001081	beta-galactosidase complex,beta-galactosidase activity,metal ion binding,galactose metabolic process	GO:0009341,GO:0004565,GO:0046872,GO:0006012	EC:3.2.1.23	Beta-galactosidase				COG1874	Beta-galactosidase	G	Carbohydrate transport and metabolism
gene_1272|GeneMark.hmm|335_aa|+|1382205|1383212	unitig_0|quiver	1382205	1383212	transcriptional regulator	FD24_GL001080	DNA binding,transcription factor activity, sequence-specific DNA binding,transcription, DNA-templated,regulation of transcription, DNA-templated	GO:0003677,GO:0003700,GO:0006351,GO:0006355						COG1609	Transcriptional regulators	K	Transcription
gene_1273|GeneMark.hmm|432_aa|-|1383413|1384711	unitig_0|quiver	1383413	1384711	hypothetical protein
gene_1274|GeneMark.hmm|198_aa|-|1384795|1385391	unitig_0|quiver	1384795	1385391	cell filamentation protein Fic									COG2184	Protein involved in cell division	D	Cell cycle control, cell division, chromosome partitioning
gene_1275|GeneMark.hmm|148_aa|-|1385388|1385834	unitig_0|quiver	1385388	1385834	transcriptional regulator									COG2944	Predicted transcriptional regulator	K	Transcription
gene_1276|GeneMark.hmm|167_aa|-|1386053|1386556	unitig_0|quiver	1386053	1386556	N-acetyltransferase	FD24_GL001076	N-acetyltransferase activity	GO:0008080						COG1670	Acetyltransferases, including N-acetylases of ribosomal proteins	J	Translation, ribosomal structure and biogenesis
gene_1277|GeneMark.hmm|46_aa|-|1386816|1386956	unitig_0|quiver	1386816	1386956	hypothetical protein
gene_1278|GeneMark.hmm|251_aa|+|1387534|1388289	unitig_0|quiver	1387534	1388289	hypothetical protein	FD24_GL001074	catalytic activity,nucleoside metabolic process	GO:0003824,GO:0009116						COG2820	Uridine phosphorylase	F	Nucleotide transport and metabolism
gene_1279|GeneMark.hmm|104_aa|+|1388316|1388630	unitig_0|quiver	1388316	1388630	transcriptional regulator	FD24_GL001073	sequence-specific DNA binding	GO:0043565						COG2944	Predicted transcriptional regulator	K	Transcription
gene_1280|GeneMark.hmm|333_aa|-|1388691|1389692	unitig_0|quiver	1388691	1389692	galactose operon repressor	LPE_02560	DNA binding,transcription factor activity, sequence-specific DNA binding,transcription, DNA-templated,regulation of transcription, DNA-templated	GO:0003677,GO:0003700,GO:0006351,GO:0006355						COG1609	Transcriptional regulators	K	Transcription
gene_1281|GeneMark.hmm|487_aa|-|1389816|1391279	unitig_0|quiver	1389816	1391279	galactose-1-phosphate uridylyltransferase	galT	cytoplasm,UDP-glucose:hexose-1-phosphate uridylyltransferase activity,galactose metabolic process	GO:0005737,GO:0008108,GO:0006012	EC:2.7.7.12	UDP-glucose--hexose-1-phosphate uridylyltransferase				COG4468	Galactose-1-phosphate uridyltransferase	G	Carbohydrate transport and metabolism
gene_1282|GeneMark.hmm|334_aa|-|1391279|1392283	unitig_0|quiver	1391279	1392283	MULTISPECIES: UDP-glucose 4-epimerase GalE	LPE_02558	UDP-glucose 4-epimerase activity,coenzyme binding,galactose metabolic process	GO:0003978,GO:0050662,GO:0006012	EC:5.1.3.2	UDP-glucose 4-epimerase				COG1087	UDP-glucose 4-epimerase	M	Cell wall/membrane/envelope biogenesis
gene_1283|GeneMark.hmm|387_aa|-|1392735|1393898	unitig_0|quiver	1392735	1393898	galactokinase	galK	cytoplasm,magnesium ion binding,galactokinase activity,ATP binding,galactose metabolic process,carbohydrate phosphorylation	GO:0005737,GO:0000287,GO:0004335,GO:0005524,GO:0006012,GO:0046835	EC:2.7.1.6	Galactokinase				COG0153	Galactokinase	G	Carbohydrate transport and metabolism
gene_1284|GeneMark.hmm|626_aa|+|1394185|1396065	unitig_0|quiver	1394185	1396065	beta-galactosidase	FD24_GL001068	hydrolase activity, hydrolyzing O-glycosyl compounds,carbohydrate metabolic process	GO:0004553,GO:0005975						COG3250	Beta-galactosidase/beta-glucuronidase	G	Carbohydrate transport and metabolism
gene_1285|GeneMark.hmm|319_aa|+|1396049|1397008	unitig_0|quiver	1396049	1397008	beta-galactosidase	FD24_GL001067	beta-galactosidase complex,beta-galactosidase activity,carbohydrate binding,carbohydrate metabolic process	GO:0009341,GO:0004565,GO:0030246,GO:0005975	EC:3.2.1.23	Beta-galactosidase				COG3250	Beta-galactosidase/beta-glucuronidase	G	Carbohydrate transport and metabolism
gene_1286|GeneMark.hmm|738_aa|-|1397299|1399515	unitig_0|quiver	1397299	1399515	alpha-galactosidase	FD24_GL001066	alpha-galactosidase activity,carbohydrate metabolic process	GO:0004557,GO:0005975	EC:3.2.1.22	Alpha-galactosidase				COG3345	Alpha-galactosidase	G	Carbohydrate transport and metabolism
gene_1287|GeneMark.hmm|652_aa|-|1399606|1401564	unitig_0|quiver	1399606	1401564	PTS sugar transporter subunit IIA	LPE_02550	integral component of membrane,transporter activity,transferase activity,sodium ion transport,phosphoenolpyruvate-dependent sugar phosphotransferase system	GO:0016021,GO:0005215,GO:0016740,GO:0006814,GO:0009401						COG2190	Phosphotransferase system IIA components	G	Carbohydrate transport and metabolism
gene_1288|GeneMark.hmm|342_aa|-|1401922|1402950	unitig_0|quiver	1401922	1402950	aldose 1-epimerase	FD24_GL001064	isomerase activity,carbohydrate binding,carbohydrate metabolic process	GO:0016853,GO:0030246,GO:0005975						COG2017	Galactose mutarotase and related enzymes	G	Carbohydrate transport and metabolism
gene_1289|GeneMark.hmm|331_aa|-|1403076|1404071	unitig_0|quiver	1403076	1404071	LacI family transcriptional regulator	FD24_GL001063	DNA binding,transcription factor activity, sequence-specific DNA binding,transcription, DNA-templated,regulation of transcription, DNA-templated	GO:0003677,GO:0003700,GO:0006351,GO:0006355						COG1609	Transcriptional regulators	K	Transcription
gene_1290|GeneMark.hmm|340_aa|-|1404408|1405430	unitig_0|quiver	1404408	1405430	oxidoreductase									COG0667	Predicted oxidoreductases (related to aryl-alcohol dehydrogenases)	C	Energy production and conversion
gene_1291|GeneMark.hmm|122_aa|+|1405623|1405991	unitig_0|quiver	1405623	1405991	FMN-binding protein	LPENT_01948	FMN binding,oxidoreductase activity,oxidation-reduction process	GO:0010181,GO:0016491,GO:0055114
gene_1292|GeneMark.hmm|410_aa|-|1406070|1407302	unitig_0|quiver	1406070	1407302	MFS transporter	FD24_GL001060	integral component of membrane,transmembrane transport	GO:0016021,GO:0055085
gene_1293|GeneMark.hmm|801_aa|-|1407437|1409842	unitig_0|quiver	1407437	1409842	glycoside hydrolase family 2	FD24_GL001059	hydrolase activity, hydrolyzing O-glycosyl compounds,carbohydrate metabolic process	GO:0004553,GO:0005975						COG3250	Beta-galactosidase/beta-glucuronidase	G	Carbohydrate transport and metabolism
gene_1294|GeneMark.hmm|318_aa|+|1409969|1410925	unitig_0|quiver	1409969	1410925	AraC family transcriptional regulator	FD24_GL001058	transcription factor activity, sequence-specific DNA binding,sequence-specific DNA binding,transcription, DNA-templated,regulation of transcription, DNA-templated	GO:0003700,GO:0043565,GO:0006351,GO:0006355						COG2207	AraC-type DNA-binding domain-containing proteins	K	Transcription
gene_1295|GeneMark.hmm|333_aa|-|1410979|1411980	unitig_0|quiver	1410979	1411980	AraC family transcriptional regulator	FD24_GL001057	transcription factor activity, sequence-specific DNA binding,sequence-specific DNA binding,transcription, DNA-templated,regulation of transcription, DNA-templated	GO:0003700,GO:0043565,GO:0006351,GO:0006355						COG4753	Response regulator containing CheY-like receiver domain and AraC-type DNA-binding domain	T	Signal transduction mechanisms
gene_1296|GeneMark.hmm|567_aa|+|1412204|1413907	unitig_0|quiver	1412204	1413907	beta-hexosaminidase	FD24_GL001056	hydrolase activity, hydrolyzing O-glycosyl compounds,carbohydrate metabolic process	GO:0004553,GO:0005975						COG1472	Beta-glucosidase-related glycosidases	G	Carbohydrate transport and metabolism
gene_1297|GeneMark.hmm|940_aa|+|1413929|1416751	unitig_0|quiver	1413929	1416751	alfa-L-rhamnosidase	FD24_GL001055	catalytic activity	GO:0003824
gene_1298|GeneMark.hmm|517_aa|+|1416756|1418309	unitig_0|quiver	1416756	1418309	beta-xylosidase	FD24_GL001054	hydrolase activity, hydrolyzing O-glycosyl compounds,carbohydrate metabolic process	GO:0004553,GO:0005975						COG3507	Beta-xylosidase	G	Carbohydrate transport and metabolism
gene_1299|GeneMark.hmm|352_aa|+|1418478|1419536	unitig_0|quiver	1418478	1419536	phospholipase	FD24_GL001053	extracellular region	GO:0005576						COG4099	Predicted peptidase	R	General function prediction only
gene_1300|GeneMark.hmm|763_aa|-|1419625|1421916	unitig_0|quiver	1419625	1421916	fumarate reductase	FD24_GL001052	membrane,succinate dehydrogenase activity,FMN binding,oxidation-reduction process	GO:0016020,GO:0000104,GO:0010181,GO:0055114	EC:1.3.99.1	Deleted entry				COG3976	Uncharacterized protein conserved in bacteria	S	Function unknown
gene_1301|GeneMark.hmm|318_aa|-|1421909|1422865	unitig_0|quiver	1421909	1422865	FAD:protein FMN transferase	LPE_02537	transferase activity,metal ion binding,protein flavinylation	GO:0016740,GO:0046872,GO:0017013						COG1477	Membrane-associated lipoprotein involved in thiamine biosynthesis	H	Coenzyme transport and metabolism
gene_1302|GeneMark.hmm|252_aa|-|1422907|1423665	unitig_0|quiver	1422907	1423665	3-dehydroquinase	aroD	3-dehydroquinate dehydratase activity,aromatic amino acid family biosynthetic process,chorismate biosynthetic process	GO:0003855,GO:0009073,GO:0009423	EC:4.2.1.10	3-dehydroquinate dehydratase				COG0710	3-dehydroquinate dehydratase	E	Amino acid transport and metabolism
gene_1303|GeneMark.hmm|410_aa|-|1423649|1424881	unitig_0|quiver	1423649	1424881	MFS transporter	LPE_02535	integral component of membrane,transporter activity,transmembrane transport	GO:0016021,GO:0005215,GO:0055085						COG2814	Arabinose efflux permease	G	Carbohydrate transport and metabolism
gene_1304|GeneMark.hmm|296_aa|-|1424895|1425785	unitig_0|quiver	1424895	1425785	shikimate dehydrogenase	aroE	shikimate 3-dehydrogenase (NADP+) activity,aromatic amino acid family biosynthetic process,chorismate biosynthetic process,oxidation-reduction process	GO:0004764,GO:0009073,GO:0009423,GO:0055114	EC:1.1.1.25,EC:1.1.1.282	Shikimate dehydrogenase,Quinate/shikimate dehydrogenase				COG0169	Shikimate 5-dehydrogenase	E	Amino acid transport and metabolism
gene_1305|GeneMark.hmm|304_aa|+|1425945|1426859	unitig_0|quiver	1425945	1426859	LysR family transcriptional regulator	LPE_02533	DNA binding,transcription factor activity, sequence-specific DNA binding,transcription, DNA-templated,regulation of transcription, DNA-templated	GO:0003677,GO:0003700,GO:0006351,GO:0006355						COG0583	Transcriptional regulator	K	Transcription
gene_1306|GeneMark.hmm|267_aa|-|1426910|1427713	unitig_0|quiver	1426910	1427713	MFS transporter									COG2271	Sugar phosphate permease	G	Carbohydrate transport and metabolism
gene_1307|GeneMark.hmm|136_aa|-|1427706|1428116	unitig_0|quiver	1427706	1428116	MFS transporter
gene_1308|GeneMark.hmm|162_aa|-|1428304|1428792	unitig_0|quiver	1428304	1428792	PTS glucose transporter subunit IIABC	FD24_GL001045	kinase activity,phosphoenolpyruvate-dependent sugar phosphotransferase system,phosphorylation	GO:0016301,GO:0009401,GO:0016310						COG2190	Phosphotransferase system IIA components	G	Carbohydrate transport and metabolism
gene_1309|GeneMark.hmm|282_aa|-|1428804|1429652	unitig_0|quiver	1428804	1429652	MurR/RpiR family transcriptional regulator	LPENT_01937	DNA binding,transcription factor activity, sequence-specific DNA binding,carbohydrate binding,carbohydrate metabolic process,regulation of transcription, DNA-templated	GO:0003677,GO:0003700,GO:0030246,GO:0005975,GO:0006355						COG1737	Transcriptional regulators	K	Transcription
gene_1310|GeneMark.hmm|498_aa|-|1429692|1431188	unitig_0|quiver	1429692	1431188	permease	LPE_02529	plasma membrane,integral component of membrane,protein-N(PI)-phosphohistidine-sugar phosphotransferase activity,kinase activity,D-glucosamine PTS permease activity,phosphoenolpyruvate-dependent sugar phosphotransferase system,phosphorylation,carbohydrate transmembrane transport	GO:0005886,GO:0016021,GO:0008982,GO:0016301,GO:0103111,GO:0009401,GO:0016310,GO:0034219	EC:2.7.1.69	Transferring phosphorus-containing groups				COG1264	Phosphotransferase system IIB components	G	Carbohydrate transport and metabolism
gene_1311|GeneMark.hmm|296_aa|-|1431203|1432093	unitig_0|quiver	1431203	1432093	N-acetylmuramic acid 6-phosphate etherase	murQ	carbon-oxygen lyase activity,carbohydrate binding,carbohydrate metabolic process,N-acetylmuramic acid catabolic process	GO:0016835,GO:0030246,GO:0005975,GO:0097173						COG2103	Predicted sugar phosphate isomerase	R	General function prediction only
gene_1312|GeneMark.hmm|348_aa|-|1432100|1433146	unitig_0|quiver	1432100	1433146	DUF871 domain-containing protein	FD24_GL001041	catalytic activity	GO:0003824						COG3589	Uncharacterized conserved protein	S	Function unknown
gene_1313|GeneMark.hmm|99_aa|+|1433406|1433705	unitig_0|quiver	1433406	1433705	FMN-binding domain-containing protein	FD24_GL001040	membrane,FMN binding	GO:0016020,GO:0010181						COG3976	Uncharacterized protein conserved in bacteria	S	Function unknown
gene_1314|GeneMark.hmm|146_aa|-|1433786|1434226	unitig_0|quiver	1433786	1434226	hypothetical protein									COG1607	Acyl-CoA hydrolase	I	Lipid transport and metabolism
gene_1315|GeneMark.hmm|536_aa|-|1434253|1435863	unitig_0|quiver	1434253	1435863	hypothetical protein	FD24_GL001038	ligase activity,metabolic process	GO:0016874,GO:0008152						COG0318	Acyl-CoA synthetases (AMP-forming)/AMP-acid ligases II	IQ	Multiple classes
gene_1316|GeneMark.hmm|323_aa|-|1435876|1436847	unitig_0|quiver	1435876	1436847	electron transfer flavoprotein subunit alpha/FixB family protein									COG2025	Electron transfer flavoprotein, alpha subunit	C	Energy production and conversion
gene_1317|GeneMark.hmm|261_aa|-|1436861|1437646	unitig_0|quiver	1436861	1437646	hypothetical protein									COG2086	Electron transfer flavoprotein, beta subunit	C	Energy production and conversion
gene_1318|GeneMark.hmm|381_aa|-|1437662|1438807	unitig_0|quiver	1437662	1438807	acyl-CoA dehydrogenase	LPENT_01931	acyl-CoA dehydrogenase activity,flavin adenine dinucleotide binding,oxidation-reduction process	GO:0003995,GO:0050660,GO:0055114	EC:1.3.99.3	Acting on the CH-CH group of donors				COG1960	Acyl-CoA dehydrogenases	I	Lipid transport and metabolism
gene_1319|GeneMark.hmm|412_aa|-|1438820|1440058	unitig_0|quiver	1438820	1440058	CoA transferase	FD24_GL002371	formyl-CoA transferase activity	GO:0033608	EC:2.8.3.16	Formyl-CoA transferase				COG1804	Predicted acyl-CoA transferases/carnitine dehydratase	C	Energy production and conversion
gene_1320|GeneMark.hmm|408_aa|-|1440130|1441356	unitig_0|quiver	1440130	1441356	acyl-CoA dehydrogenase	FD24_GL002370	acyl-CoA dehydrogenase activity,flavin adenine dinucleotide binding,oxidation-reduction process	GO:0003995,GO:0050660,GO:0055114	EC:1.3.99.3	Acting on the CH-CH group of donors				COG1960	Acyl-CoA dehydrogenases	I	Lipid transport and metabolism
gene_1321|GeneMark.hmm|410_aa|-|1441356|1442588	unitig_0|quiver	1441356	1442588	MFS transporter	LPE_02523	integral component of membrane,transmembrane transport	GO:0016021,GO:0055085						COG2814	Arabinose efflux permease	G	Carbohydrate transport and metabolism
gene_1322|GeneMark.hmm|298_aa|+|1442939|1443835	unitig_0|quiver	1442939	1443835	LysR family transcriptional regulator	LPENT_01927	DNA binding,transcription factor activity, sequence-specific DNA binding,transcription, DNA-templated,regulation of transcription, DNA-templated	GO:0003677,GO:0003700,GO:0006351,GO:0006355						COG0583	Transcriptional regulator	K	Transcription
gene_1323|GeneMark.hmm|246_aa|-|1444115|1444855	unitig_0|quiver	1444115	1444855	SIS domain-containing protein									COG4821	Uncharacterized protein containing SIS (Sugar ISomerase) phosphosugar binding domain	R	General function prediction only
gene_1324|GeneMark.hmm|417_aa|-|1444855|1446108	unitig_0|quiver	1444855	1446108	PTS family porter component IIC	LPE_02519	integral component of membrane,phosphoenolpyruvate-dependent sugar phosphotransferase system	GO:0016021,GO:0009401						COG3037	Uncharacterized protein conserved in bacteria	S	Function unknown
gene_1325|GeneMark.hmm|93_aa|-|1446112|1446393	unitig_0|quiver	1446112	1446393	PTS ascorbate transporter subunit IIB	LPE_02518	protein-N(PI)-phosphohistidine-sugar phosphotransferase activity,D-glucosamine PTS permease activity,phosphoenolpyruvate-dependent sugar phosphotransferase system,carbohydrate transmembrane transport	GO:0008982,GO:0103111,GO:0009401,GO:0034219	EC:2.7.1.69	Transferring phosphorus-containing groups				COG3414	Phosphotransferase system, galactitol-specific IIB component	G	Carbohydrate transport and metabolism
gene_1326|GeneMark.hmm|141_aa|-|1446408|1446833	unitig_0|quiver	1446408	1446833	PTS sugar transporter subunit IIA									COG1762	Phosphotransferase system mannitol/fructose-specific IIA domain (Ntr-type)	GT	Multiple classes
gene_1327|GeneMark.hmm|551_aa|-|1446837|1448492	unitig_0|quiver	1446837	1448492	transcriptional antiterminator									COG1762	Phosphotransferase system mannitol/fructose-specific IIA domain (Ntr-type)	GT	Multiple classes
gene_1328|GeneMark.hmm|239_aa|-|1448704|1449423	unitig_0|quiver	1448704	1449423	DNA-binding response regulator									COG4753	Response regulator containing CheY-like receiver domain and AraC-type DNA-binding domain	T	Signal transduction mechanisms
gene_1329|GeneMark.hmm|526_aa|-|1449451|1451031	unitig_0|quiver	1449451	1451031	two-component sensor histidine kinase									COG2972	Predicted signal transduction protein with a C-terminal ATPase domain	T	Signal transduction mechanisms
gene_1330|GeneMark.hmm|585_aa|+|1451192|1452949	unitig_0|quiver	1451192	1452949	flavocytochrome c									COG3976	Uncharacterized protein conserved in bacteria	S	Function unknown
gene_1331|GeneMark.hmm|376_aa|-|1453069|1454199	unitig_0|quiver	1453069	1454199	glycerate kinase	LPE_02514	glycerate kinase activity,organic acid phosphorylation	GO:0008887,GO:0031388	EC:2.7.1.31	Glycerate 3-kinase				COG1929	Glycerate kinase	G	Carbohydrate transport and metabolism
gene_1332|GeneMark.hmm|858_aa|-|1454203|1456779	unitig_0|quiver	1454203	1456779	hypothetical protein	LPE_02513	alpha-mannosidase activity,zinc ion binding,carbohydrate binding,mannose metabolic process	GO:0004559,GO:0008270,GO:0030246,GO:0006013	EC:3.2.1.24	Alpha-mannosidase				COG0383	Alpha-mannosidase	G	Carbohydrate transport and metabolism
gene_1333|GeneMark.hmm|639_aa|-|1456800|1458719	unitig_0|quiver	1456800	1458719	PTS 2-O-a-mannosyl-D-glycerate transporter subunit IIABC	LPENT_01923	plasma membrane,integral component of membrane,sugar:proton symporter activity,protein-N(PI)-phosphohistidine-fructose phosphotransferase system transporter activity,phosphoenolpyruvate-dependent sugar phosphotransferase system,fructose transport,proton transport,carbohydrate transmembrane transport	GO:0005886,GO:0016021,GO:0005351,GO:0022877,GO:0009401,GO:0015755,GO:0015992,GO:0034219	EC:2.7.1.69	Transferring phosphorus-containing groups				COG1762	Phosphotransferase system mannitol/fructose-specific IIA domain (Ntr-type)	GT	Multiple classes
gene_1334|GeneMark.hmm|244_aa|-|1458832|1459566	unitig_0|quiver	1458832	1459566	MurR/RpiR family transcriptional regulator									COG1737	Transcriptional regulators	K	Transcription
gene_1335|GeneMark.hmm|485_aa|-|1459886|1461343	unitig_0|quiver	1459886	1461343	aryl-phospho-beta-D-glucosidase									COG2723	Beta-glucosidase/6-phospho-beta-glucosidase/beta-galactosidase	G	Carbohydrate transport and metabolism
gene_1336|GeneMark.hmm|430_aa|-|1461350|1462642	unitig_0|quiver	1461350	1462642	PTS cellobiose transporter subunit IIC	LPENT_01921	plasma membrane,integral component of membrane,protein-N(PI)-phosphohistidine-sugar phosphotransferase activity,phosphoenolpyruvate-dependent sugar phosphotransferase system,carbohydrate transmembrane transport	GO:0005886,GO:0016021,GO:0008982,GO:0009401,GO:0034219	EC:2.7.1.69	Transferring phosphorus-containing groups				COG1455	Phosphotransferase system cellobiose-specific component IIC	G	Carbohydrate transport and metabolism
gene_1337|GeneMark.hmm|385_aa|-|1462951|1464108	unitig_0|quiver	1462951	1464108	ROK family protein	LPENT_01920	kinase activity,phosphorylation	GO:0016301,GO:0016310						COG1940	Transcriptional regulator/sugar kinase	KG	Multiple classes
gene_1338|GeneMark.hmm|581_aa|-|1464649|1466394	unitig_0|quiver	1464649	1466394	transcriptional regulator	LPE_02508	transporter activity,transport	GO:0005215,GO:0006810						COG3711	Transcriptional antiterminator	K	Transcription
gene_1339|GeneMark.hmm|387_aa|-|1466398|1467561	unitig_0|quiver	1466398	1467561	beta-cystathionase	LPE_02507	cystathionine beta-lyase activity,pyridoxal phosphate binding,biosynthetic process	GO:0004121,GO:0030170,GO:0009058	EC:4.4.1.8	Cystathionine beta-lyase				COG1168	Bifunctional PLP-dependent enzyme with beta-cystathionase and maltose regulon repressor activities	E	Amino acid transport and metabolism
gene_1340|GeneMark.hmm|485_aa|-|1467653|1469110	unitig_0|quiver	1467653	1469110	PTS subunit IIBC	LPE_02505	plasma membrane,integral component of membrane,sugar:proton symporter activity,protein-N(PI)-phosphohistidine-fructose phosphotransferase system transporter activity,D-glucosamine PTS permease activity,phosphoenolpyruvate-dependent sugar phosphotransferase system,fructose transport,proton transport,carbohydrate transmembrane transport	GO:0005886,GO:0016021,GO:0005351,GO:0022877,GO:0103111,GO:0009401,GO:0015755,GO:0015992,GO:0034219	EC:2.7.1.69	Transferring phosphorus-containing groups				COG1445	Phosphotransferase system fructose-specific component IIB	G	Carbohydrate transport and metabolism
gene_1341|GeneMark.hmm|147_aa|-|1469128|1469571	unitig_0|quiver	1469128	1469571	PTS fructose transporter subunit IIA									COG1762	Phosphotransferase system mannitol/fructose-specific IIA domain (Ntr-type)	GT	Multiple classes
gene_1342|GeneMark.hmm|483_aa|-|1469844|1471295	unitig_0|quiver	1469844	1471295	6-phospho-beta-glucosidase	LPE_02503	hydrolase activity, hydrolyzing O-glycosyl compounds,carbohydrate metabolic process	GO:0004553,GO:0005975						COG2723	Beta-glucosidase/6-phospho-beta-glucosidase/beta-galactosidase	G	Carbohydrate transport and metabolism
gene_1343|GeneMark.hmm|487_aa|-|1471383|1472846	unitig_0|quiver	1471383	1472846	6-phospho-beta-glucosidase	LPE_02502	hydrolase activity, hydrolyzing O-glycosyl compounds,carbohydrate metabolic process	GO:0004553,GO:0005975						COG2723	Beta-glucosidase/6-phospho-beta-glucosidase/beta-galactosidase	G	Carbohydrate transport and metabolism
gene_1344|GeneMark.hmm|308_aa|-|1472872|1473798	unitig_0|quiver	1472872	1473798	PTS beta-glucoside transporter subunit EIIBCA									COG1263	Phosphotransferase system IIC components, glucose/maltose/N-acetylglucosamine-specific	G	Carbohydrate transport and metabolism
gene_1345|GeneMark.hmm|349_aa|-|1473820|1474869	unitig_0|quiver	1473820	1474869	PTS beta-glucoside transporter subunit EIIBCA	LPE_02501	plasma membrane,integral component of membrane,protein-N(PI)-phosphohistidine-sugar phosphotransferase activity,kinase activity,D-glucosamine PTS permease activity,phosphoenolpyruvate-dependent sugar phosphotransferase system,phosphorylation,carbohydrate transmembrane transport	GO:0005886,GO:0016021,GO:0008982,GO:0016301,GO:0103111,GO:0009401,GO:0016310,GO:0034219	EC:2.7.1.69	Transferring phosphorus-containing groups				COG1264	Phosphotransferase system IIB components	G	Carbohydrate transport and metabolism
gene_1346|GeneMark.hmm|53_aa|-|1475025|1475186	unitig_0|quiver	1475025	1475186	MULTISPECIES: transcription antitermination protein BlgG	N692_07655	RNA binding,regulation of transcription, DNA-templated	GO:0003723,GO:0006355
gene_1347|GeneMark.hmm|223_aa|-|1475203|1475874	unitig_0|quiver	1475203	1475874	antitermination protein BlgG									COG3711	Transcriptional antiterminator	K	Transcription
gene_1348|GeneMark.hmm|732_aa|-|1476081|1478279	unitig_0|quiver	1476081	1478279	maltose phosphorylase	N692_07660	catalytic activity,carbohydrate binding,carbohydrate metabolic process	GO:0003824,GO:0030246,GO:0005975						COG1554	Trehalose and maltose hydrolases (possible phosphorylases)	G	Carbohydrate transport and metabolism
gene_1349|GeneMark.hmm|377_aa|-|1478519|1479652	unitig_0|quiver	1478519	1479652	AraC family transcriptional regulator	LPE_02498	transcription factor activity, sequence-specific DNA binding,sequence-specific DNA binding,transcription, DNA-templated,regulation of transcription, DNA-templated	GO:0003700,GO:0043565,GO:0006351,GO:0006355						COG2207	AraC-type DNA-binding domain-containing proteins	K	Transcription
gene_1350|GeneMark.hmm|410_aa|+|1479786|1481018	unitig_0|quiver	1479786	1481018	MFS transporter									COG2814	Arabinose efflux permease	G	Carbohydrate transport and metabolism
gene_1351|GeneMark.hmm|523_aa|+|1481033|1482604	unitig_0|quiver	1481033	1482604	alpha-rhamnosidase	LPE_02496	alpha-L-rhamnosidase activity,metabolic process	GO:0030596,GO:0008152	EC:3.2.1.40	Alpha-L-rhamnosidase
gene_1352|GeneMark.hmm|303_aa|+|1482636|1483547	unitig_0|quiver	1482636	1483547	ROK family protein									COG1940	Transcriptional regulator/sugar kinase	KG	Multiple classes
gene_1353|GeneMark.hmm|327_aa|-|1483790|1484773	unitig_0|quiver	1483790	1484773	LacI family transcriptional regulator									COG1609	Transcriptional regulators	K	Transcription
gene_1354|GeneMark.hmm|473_aa|+|1484941|1486362	unitig_0|quiver	1484941	1486362	MFS transporter	LPENT_01907	integral component of membrane,carbohydrate transport,transmembrane transport	GO:0016021,GO:0008643,GO:0055085						COG2211	Na+/melibiose symporter and related transporters	G	Carbohydrate transport and metabolism
gene_1355|GeneMark.hmm|767_aa|+|1486392|1488695	unitig_0|quiver	1486392	1488695	alpha-glucosidase	LPE_02492	alpha-1,4-glucosidase activity,carbohydrate binding,maltose alpha-glucosidase activity,maltose metabolic process	GO:0004558,GO:0030246,GO:0032450,GO:0000023	EC:3.2.1.20	Alpha-glucosidase				COG1501	Alpha-glucosidases, family 31 of glycosyl hydrolases	G	Carbohydrate transport and metabolism
gene_1356|GeneMark.hmm|273_aa|-|1488763|1489584	unitig_0|quiver	1488763	1489584	sugar-phosphatase									COG0561	Predicted hydrolases of the HAD superfamily	R	General function prediction only
gene_1357|GeneMark.hmm|665_aa|-|1489655|1491652	unitig_0|quiver	1489655	1491652	transketolase	LPE_02490	transketolase activity,metal ion binding,metabolic process	GO:0004802,GO:0046872,GO:0008152	EC:2.2.1.1	Transketolase				COG0021	Transketolase	G	Carbohydrate transport and metabolism
gene_1358|GeneMark.hmm|217_aa|-|1491681|1492334	unitig_0|quiver	1491681	1492334	transaldolase	tal	cytoplasm,sedoheptulose-7-phosphate:D-glyceraldehyde-3-phosphate glyceronetransferase activity,carbohydrate metabolic process,pentose-phosphate shunt	GO:0005737,GO:0004801,GO:0005975,GO:0006098	EC:2.2.1.2	Transaldolase				COG0176	Transaldolase	G	Carbohydrate transport and metabolism
gene_1359|GeneMark.hmm|230_aa|-|1492348|1493040	unitig_0|quiver	1492348	1493040	allulose-6-phosphate 3-epimerase	LPENT_01902	racemase and epimerase activity, acting on carbohydrates and derivatives,carbohydrate metabolic process	GO:0016857,GO:0005975						COG0036	Pentose-5-phosphate-3-epimerase	G	Carbohydrate transport and metabolism
gene_1360|GeneMark.hmm|368_aa|-|1493055|1494161	unitig_0|quiver	1493055	1494161	PTS system IIC component (PTS system, fructose-specific IIC component)	LPENT_01901	integral component of membrane,sugar:proton symporter activity,protein-N(PI)-phosphohistidine-sugar phosphotransferase activity,phosphoenolpyruvate-dependent sugar phosphotransferase system,proton transport,carbohydrate transmembrane transport	GO:0016021,GO:0005351,GO:0008982,GO:0009401,GO:0015992,GO:0034219	EC:2.7.1.69	Transferring phosphorus-containing groups				COG1299	Phosphotransferase system, fructose-specific IIC component	G	Carbohydrate transport and metabolism
gene_1361|GeneMark.hmm|104_aa|-|1494207|1494521	unitig_0|quiver	1494207	1494521	PTS fructose transporter subunit IIB									COG1445	Phosphotransferase system fructose-specific component IIB	G	Carbohydrate transport and metabolism
gene_1362|GeneMark.hmm|153_aa|-|1494535|1494996	unitig_0|quiver	1494535	1494996	PTS fructose transporter subunit IIA									COG1762	Phosphotransferase system mannitol/fructose-specific IIA domain (Ntr-type)	GT	Multiple classes
gene_1363|GeneMark.hmm|143_aa|-|1495011|1495442	unitig_0|quiver	1495011	1495442	hypothetical protein									COG1762	Phosphotransferase system mannitol/fructose-specific IIA domain (Ntr-type)	GT	Multiple classes
gene_1364|GeneMark.hmm|492_aa|-|1495439|1496917	unitig_0|quiver	1495439	1496917	hypothetical protein	LPENT_01899	protein-N(PI)-phosphohistidine-sugar phosphotransferase activity,regulation of transcription, DNA-templated,phosphoenolpyruvate-dependent sugar phosphotransferase system,carbohydrate transmembrane transport	GO:0008982,GO:0006355,GO:0009401,GO:0034219	EC:2.7.1.69	Transferring phosphorus-containing groups				COG3711	Transcriptional antiterminator	K	Transcription
gene_1365|GeneMark.hmm|664_aa|-|1497130|1499124	unitig_0|quiver	1497130	1499124	transketolase									COG0021	Transketolase	G	Carbohydrate transport and metabolism
gene_1366|GeneMark.hmm|217_aa|-|1499154|1499807	unitig_0|quiver	1499154	1499807	fructose-6-phosphate aldolase	tal	cytoplasm,sedoheptulose-7-phosphate:D-glyceraldehyde-3-phosphate glyceronetransferase activity,carbohydrate metabolic process,pentose-phosphate shunt	GO:0005737,GO:0004801,GO:0005975,GO:0006098	EC:2.2.1.2	Transaldolase				COG0176	Transaldolase	G	Carbohydrate transport and metabolism
gene_1367|GeneMark.hmm|456_aa|-|1499874|1501244	unitig_0|quiver	1499874	1501244	PTS ascorbate transporter subunit IIC	LPE_02482	integral component of membrane,phosphoenolpyruvate-dependent sugar phosphotransferase system	GO:0016021,GO:0009401						COG3037	Uncharacterized protein conserved in bacteria	S	Function unknown
gene_1368|GeneMark.hmm|98_aa|-|1501267|1501563	unitig_0|quiver	1501267	1501563	PTS lactose transporter subunit IIB	LPE_02481	protein-N(PI)-phosphohistidine-sugar phosphotransferase activity,phosphoenolpyruvate-dependent sugar phosphotransferase system,carbohydrate transmembrane transport	GO:0008982,GO:0009401,GO:0034219	EC:2.7.1.69	Transferring phosphorus-containing groups				COG3414	Phosphotransferase system, galactitol-specific IIB component	G	Carbohydrate transport and metabolism
gene_1369|GeneMark.hmm|152_aa|-|1501576|1502034	unitig_0|quiver	1501576	1502034	PTS mannitol transporter subunit IIA	LPENT_01894	transporter activity,transport	GO:0005215,GO:0006810						COG1762	Phosphotransferase system mannitol/fructose-specific IIA domain (Ntr-type)	GT	Multiple classes
gene_1370|GeneMark.hmm|683_aa|+|1502211|1504262	unitig_0|quiver	1502211	1504262	PTS mannitol transporter subunit IIA									COG1762	Phosphotransferase system mannitol/fructose-specific IIA domain (Ntr-type)	GT	Multiple classes
gene_1371|GeneMark.hmm|369_aa|-|1504335|1505444	unitig_0|quiver	1504335	1505444	sorbitol dehydrogenase									COG1063	Threonine dehydrogenase and related Zn-dependent dehydrogenases	ER	Multiple classes
gene_1372|GeneMark.hmm|423_aa|-|1505476|1506747	unitig_0|quiver	1505476	1506747	PTS galactitol transporter subunit IIC	LPENT_01891	integral component of membrane,protein-N(PI)-phosphohistidine-sugar phosphotransferase activity,galactitol transmembrane transporter activity,D-glucosamine PTS permease activity,phosphoenolpyruvate-dependent sugar phosphotransferase system,galactitol transport,carbohydrate transmembrane transport	GO:0016021,GO:0008982,GO:0015577,GO:0103111,GO:0009401,GO:0015796,GO:0034219	EC:2.7.1.69	Transferring phosphorus-containing groups				COG3775	Phosphotransferase system, galactitol-specific IIC component	G	Carbohydrate transport and metabolism
gene_1373|GeneMark.hmm|98_aa|-|1506782|1507078	unitig_0|quiver	1506782	1507078	PTS galactitol transporter subunit IIB	LPENT_01890	protein-N(PI)-phosphohistidine-sugar phosphotransferase activity,D-glucosamine PTS permease activity,phosphoenolpyruvate-dependent sugar phosphotransferase system,carbohydrate transmembrane transport	GO:0008982,GO:0103111,GO:0009401,GO:0034219	EC:2.7.1.69	Transferring phosphorus-containing groups				COG3414	Phosphotransferase system, galactitol-specific IIB component	G	Carbohydrate transport and metabolism
gene_1374|GeneMark.hmm|155_aa|-|1507111|1507578	unitig_0|quiver	1507111	1507578	PTS fructose transporter subunit IIA	LPENT_01889	protein-N(PI)-phosphohistidine-sugar phosphotransferase activity,D-glucosamine PTS permease activity,carbohydrate transmembrane transport	GO:0008982,GO:0103111,GO:0034219	EC:2.7.1.69	Transferring phosphorus-containing groups				COG1762	Phosphotransferase system mannitol/fructose-specific IIA domain (Ntr-type)	GT	Multiple classes
gene_1375|GeneMark.hmm|255_aa|+|1507903|1508670	unitig_0|quiver	1507903	1508670	DeoR/GlpR transcriptional regulator	LPENT_01888	intracellular,DNA binding,transcription factor activity, sequence-specific DNA binding,transcription, DNA-templated,regulation of transcription, DNA-templated	GO:0005622,GO:0003677,GO:0003700,GO:0006351,GO:0006355						COG1349	Transcriptional regulators of sugar metabolism	KG	Multiple classes
gene_1376|GeneMark.hmm|796_aa|+|1508841|1511231	unitig_0|quiver	1508841	1511231	phosphoketolase	FD24_GL001206	aldehyde-lyase activity,carbohydrate metabolic process	GO:0016832,GO:0005975						COG3957	Phosphoketolase	G	Carbohydrate transport and metabolism
gene_1377|GeneMark.hmm|132_aa|-|1511322|1511720	unitig_0|quiver	1511322	1511720	hypothetical protein									COG5506	Uncharacterized conserved protein	S	Function unknown
gene_1378|GeneMark.hmm|189_aa|-|1511785|1512354	unitig_0|quiver	1511785	1512354	maltose acetyltransferase	LPE_02471	acetyltransferase activity	GO:0016407						COG0110	Acetyltransferase (isoleucine patch superfamily)	R	General function prediction only
gene_1379|GeneMark.hmm|474_aa|-|1512429|1513853	unitig_0|quiver	1512429	1513853	L-arabinose isomerase	araA	cytoplasm,L-arabinose isomerase activity,manganese ion binding,L-arabinose catabolic process to xylulose 5-phosphate	GO:0005737,GO:0008733,GO:0030145,GO:0019569	EC:5.3.1.4	L-arabinose isomerase				COG2160	L-arabinose isomerase	G	Carbohydrate transport and metabolism
gene_1380|GeneMark.hmm|242_aa|-|1513907|1514635	unitig_0|quiver	1513907	1514635	ribulose phosphate epimerase	LPENT_01883	L-ribulose-phosphate 4-epimerase activity	GO:0008742	EC:5.1.3.4	L-ribulose-5-phosphate 4-epimerase				COG0235	Ribulose-5-phosphate 4-epimerase and related epimerases and aldolases	G	Carbohydrate transport and metabolism
gene_1381|GeneMark.hmm|533_aa|-|1514653|1516254	unitig_0|quiver	1514653	1516254	ATPase	FD24_GL001201	ribulokinase activity,carbohydrate phosphorylation	GO:0008741,GO:0046835	EC:2.7.1.16	Ribulokinase				COG1070	Sugar (pentulose and hexulose) kinases	G	Carbohydrate transport and metabolism
gene_1382|GeneMark.hmm|466_aa|-|1516271|1517671	unitig_0|quiver	1516271	1517671	MFS transporter	FD24_GL001200	integral component of membrane,substrate-specific transmembrane transporter activity,transmembrane transport	GO:0016021,GO:0022891,GO:0055085						COG2814	Arabinose efflux permease	G	Carbohydrate transport and metabolism
gene_1383|GeneMark.hmm|358_aa|-|1517980|1519056	unitig_0|quiver	1517980	1519056	GntR family transcriptional regulator	FD24_GL001199	DNA binding,transcription factor activity, sequence-specific DNA binding,transcription, DNA-templated,regulation of transcription, DNA-templated	GO:0003677,GO:0003700,GO:0006351,GO:0006355						COG2188	Transcriptional regulators	K	Transcription
gene_1384|GeneMark.hmm|273_aa|+|1519588|1520409	unitig_0|quiver	1519588	1520409	MurR/RpiR family transcriptional regulator	FD24_GL001198	DNA binding,transcription factor activity, sequence-specific DNA binding,carbohydrate binding,carbohydrate metabolic process,regulation of transcription, DNA-templated	GO:0003677,GO:0003700,GO:0030246,GO:0005975,GO:0006355						COG1737	Transcriptional regulators	K	Transcription
gene_1385|GeneMark.hmm|135_aa|-|1520441|1520848	unitig_0|quiver	1520441	1520848	hypothetical protein									COG5506	Uncharacterized conserved protein	S	Function unknown
gene_1386|GeneMark.hmm|278_aa|-|1520861|1521697	unitig_0|quiver	1520861	1521697	alpha/beta hydrolase	FD24_GL001196	hydrolase activity,metabolic process	GO:0016787,GO:0008152						COG0657	Esterase/lipase	I	Lipid transport and metabolism
gene_1387|GeneMark.hmm|278_aa|-|1521711|1522547	unitig_0|quiver	1521711	1522547	alpha/beta hydrolase	FD24_GL001195	hydrolase activity,metabolic process	GO:0016787,GO:0008152						COG0657	Esterase/lipase	I	Lipid transport and metabolism
gene_1388|GeneMark.hmm|502_aa|-|1522701|1524209	unitig_0|quiver	1522701	1524209	Na+/proline symporter	LPE_02459	integral component of membrane,transporter activity,transmembrane transport	GO:0016021,GO:0005215,GO:0055085						COG0591	Na+/proline symporter	ER	Multiple classes
gene_1389|GeneMark.hmm|398_aa|-|1524206|1525402	unitig_0|quiver	1524206	1525402	cation:proton antiporter	LPENT_01873	integral component of membrane,solute:proton antiporter activity,hydrogen ion transmembrane transport	GO:0016021,GO:0015299,GO:1902600						COG0475	Kef-type K+ transport systems, membrane components	P	Inorganic ion transport and metabolism
gene_1390|GeneMark.hmm|243_aa|-|1525418|1526149	unitig_0|quiver	1525418	1526149	acetylglucosamine 2-epimerase									COG1082	Sugar phosphate isomerases/epimerases	G	Carbohydrate transport and metabolism
gene_1391|GeneMark.hmm|286_aa|-|1526359|1527219	unitig_0|quiver	1526359	1527219	ROK family protein	LPE_02456	kinase activity,phosphorylation	GO:0016301,GO:0016310						COG1940	Transcriptional regulator/sugar kinase	KG	Multiple classes
gene_1392|GeneMark.hmm|292_aa|+|1527482|1528360	unitig_0|quiver	1527482	1528360	N-acetylneuraminate lyase	nanA	cytoplasm,N-acetylneuraminate lyase activity,carbohydrate metabolic process,N-acetylneuraminate catabolic process	GO:0005737,GO:0008747,GO:0005975,GO:0019262	EC:4.1.3.3	N-acetylneuraminate lyase				COG0329	Dihydrodipicolinate synthase/N-acetylneuraminate lyase	EM	Multiple classes
gene_1393|GeneMark.hmm|228_aa|+|1528392|1529078	unitig_0|quiver	1528392	1529078	MULTISPECIES: N-acetylmannosamine-6-phosphate 2-epimerase	nanE	N-acylglucosamine-6-phosphate 2-epimerase activity,carbohydrate metabolic process,N-acetylmannosamine metabolic process,N-acetylneuraminate catabolic process	GO:0047465,GO:0005975,GO:0006051,GO:0019262	EC:5.1.3.9	N-acylglucosamine-6-phosphate 2-epimerase				COG3010	Putative N-acetylmannosamine-6-phosphate epimerase	G	Carbohydrate transport and metabolism
gene_1394|GeneMark.hmm|400_aa|-|1529219|1530421	unitig_0|quiver	1529219	1530421	pyridine nucleotide-disulfide oxidoreductase	LPE_02453	cell,oxidoreductase activity,flavin adenine dinucleotide binding,cell redox homeostasis,oxidation-reduction process	GO:0005623,GO:0016491,GO:0050660,GO:0045454,GO:0055114						COG0446	Uncharacterized NAD(FAD)-dependent dehydrogenases	R	General function prediction only
gene_1395|GeneMark.hmm|488_aa|+|1530666|1532132	unitig_0|quiver	1530666	1532132	catalase	FD24_GL001187	catalase activity,heme binding,metal ion binding,response to oxidative stress,hydrogen peroxide catabolic process,oxidation-reduction process,cellular oxidant detoxification	GO:0004096,GO:0020037,GO:0046872,GO:0006979,GO:0042744,GO:0055114,GO:0098869	EC:1.11.1.7,EC:1.11.1.6	Peroxidase,Catalase				COG0753	Catalase	P	Inorganic ion transport and metabolism
gene_1396|GeneMark.hmm|133_aa|-|1532321|1532722	unitig_0|quiver	1532321	1532722	hypothetical protein									COG5506	Uncharacterized conserved protein	S	Function unknown
gene_1397|GeneMark.hmm|228_aa|-|1532811|1533497	unitig_0|quiver	1532811	1533497	hypothetical protein									COG2364	Predicted membrane protein	S	Function unknown
gene_1398|GeneMark.hmm|281_aa|-|1533523|1534368	unitig_0|quiver	1533523	1534368	rhamnulose-1-phosphate aldolase	rhaD	cytoplasm,rhamnulose-1-phosphate aldolase activity,metal ion binding,rhamnose catabolic process	GO:0005737,GO:0008994,GO:0046872,GO:0019301	EC:4.1.2.19	Rhamnulose-1-phosphate aldolase				COG0235	Ribulose-5-phosphate 4-epimerase and related epimerases and aldolases	G	Carbohydrate transport and metabolism
gene_1399|GeneMark.hmm|427_aa|-|1534429|1535712	unitig_0|quiver	1534429	1535712	MULTISPECIES: L-rhamnose isomerase	rhaA	cytoplasm,L-rhamnose isomerase activity,manganese ion binding,rhamnose catabolic process	GO:0005737,GO:0008740,GO:0030145,GO:0019301	EC:5.3.1.14	L-rhamnose isomerase				COG4806	L-rhamnose isomerase	G	Carbohydrate transport and metabolism
gene_1400|GeneMark.hmm|104_aa|-|1535731|1536045	unitig_0|quiver	1535731	1536045	MULTISPECIES: L-rhamnose mutarotase	N692_13710	cytoplasm,racemase and epimerase activity, acting on carbohydrates and derivatives,rhamnose metabolic process	GO:0005737,GO:0016857,GO:0019299						COG3254	Uncharacterized conserved protein	S	Function unknown
gene_1401|GeneMark.hmm|488_aa|-|1536046|1537512	unitig_0|quiver	1536046	1537512	rhamnulokinase	rhaB	ATP binding,rhamnulokinase activity,rhamnose catabolic process,carbohydrate phosphorylation	GO:0005524,GO:0008993,GO:0019301,GO:0046835	EC:2.7.1.5	Rhamnulokinase				COG1070	Sugar (pentulose and hexulose) kinases	G	Carbohydrate transport and metabolism
gene_1402|GeneMark.hmm|442_aa|-|1537512|1538840	unitig_0|quiver	1537512	1538840	MFS transporter	FD24_GL001180	integral component of membrane,transporter activity,carbohydrate transport,transmembrane transport	GO:0016021,GO:0005215,GO:0008643,GO:0055085						COG2814	Arabinose efflux permease	G	Carbohydrate transport and metabolism
gene_1403|GeneMark.hmm|324_aa|+|1538965|1539939	unitig_0|quiver	1538965	1539939	AraC family transcriptional regulator	LPENT_01859	transcription factor activity, sequence-specific DNA binding,sequence-specific DNA binding,transcription, DNA-templated,regulation of transcription, DNA-templated	GO:0003700,GO:0043565,GO:0006351,GO:0006355						COG0662	Mannose-6-phosphate isomerase	G	Carbohydrate transport and metabolism
gene_1404|GeneMark.hmm|219_aa|-|1540022|1540681	unitig_0|quiver	1540022	1540681	DeoR/GlpR transcriptional regulator									COG1349	Transcriptional regulators of sugar metabolism	KG	Multiple classes
[truncated: 2,309 more rows]
