# Supplementary material for: In silico genomic analysis of the potential probiotic Lactiplantibacillus pentosus CF2-10N reveals promising beneficial effects with health promoting properties
Source: Front Microbiol. 2022 Nov 3;13:989824. doi: 10.3389/fmicb.2022.989824 (PMC9670130; doi:10.3389/fmicb.2022.989824)
Supplement: Supplementary file 1 [file Data_Sheet_1.zip › Table S2.FASTA]

>unitig_0|quiver.trna1-GluCTC (441281-441353)  Glu (CTC) 73 bp  Sc: 56.6
TGCCCGCTGGTCAAATTGGTTAAGACGTCGCCCTCTCAAGGCGGAGTTACGGGTTCGATC
CCCGTGCGGGTGA
>unitig_0|quiver.trna2-AlaCGC (1340198-1340270)  Ala (CGC) 73 bp  Sc: 75.8
GGGCCCTTAGCTCAGTTGGGAGAGCGCCTGCTTCGCATGCAGGAGGTCGTCGGTTCAAAT
CCGGTAGGGTCCA
>unitig_0|quiver.trna3-IleGAT (2219615-2219689)  Ile (GAT) 75 bp  Sc: 65.6
GGGCCTATAGCTCAGCTGGTTTAGAACGCACGCCTGATAAGCGTGAGGTCGATGGTTCAA
GTCCATTTAGGCCCA
>unitig_0|quiver.trna4-AlaTGC (2219736-2219808)  Ala (TGC) 73 bp  Sc: 76.1
GGGGAATTAGCTCAGCTGGGAGAGCACCTGCTTTGCAAGCAGGGGGTCAGCGGTTCGATC
CCGCTATTCTCCA
>unitig_0|quiver.trna5-AsnGTT (2223081-2223153)  Asn (GTT) 73 bp  Sc: 66.1
TCCGACATAGCTCAGTTGGTAGAGCGCTTGACTGTTAATCAAGATGTCGACGGTTCGAGC
CCGCCTGTCGGAG
>unitig_0|quiver.trna6-ThrCGT (2223199-2223271)  Thr (CGT) 73 bp  Sc: 74.3
GCCGGCTTAGCTCAGTTGGTAGAGCATCGGTATCGTAAACCGAGGGTCATCAGTTCGACT
CTGGTAGCCGGCA
>unitig_0|quiver.trna7-TyrGTA (2227060-2227142)  Tyr (GTA) 83 bp  Sc: 66.5
GGAGGGGTAGCGAAGTCTGGCTAAACGCGGCGGACTGTAAATCCGCTCCTTCGGGTTCGG
TGGTTCGAATCCACTCCCCTCCA
>unitig_0|quiver.trna8-GlnTTG (2227152-2227223)  Gln (TTG) 72 bp  Sc: 68.0
TGGGCTATAGCCAAGTGGTAAGGCAACGGGTTTTGATCCCGTGATGCGCTGGTTCGAACC
CAGCTAGCCCAA
>unitig_0|quiver.trna9-LeuAAG (2263493-2263577)  Leu (AAG) 85 bp  Sc: 66.9
GCGGCCATGGCGGAATTGGCAGACGCGCAAGATTAAGGATCTTGTCGGGGTTAACCCGGT
GGAAGTTCGAATCTTCTTGGCCGCA
>unitig_0|quiver.trna10-AsnGTT (2506139-2506210)  Asn (GTT) 72 bp  Sc: 64.2
TGCCCGGTAGTTCAGCGGTAGAATAATTGACTGTTAATCAAGAGGTCGCTGGTTCGATCC
CAGCCCGGGCAG
>unitig_0|quiver.trna11-LeuTAG (2669555-2669636)  Leu (TAG) 82 bp  Sc: 63.7
GCGGGTGTGGCGGAACTGGCAGACGCGCTAGATTTAGGTTCTAGTGTCTTACGACGTGGG
GGTTCAAATCCCTTCACCCGCA
>unitig_0|quiver.trna12-ThrAGT (2669640-2669712)  Thr (AGT) 73 bp  Sc: 81.0
GCCGACTTAGCTCAGTTGGCAGAGCATCTCACTAGTAATGAGGAGGTCGGAGGTTCGAAT
CCTCTAGTCGGCA
>unitig_0|quiver.trna13-GlyGCC (2669737-2669808)  Gly (GCC) 72 bp  Sc: 77.8
GCGGAAGTAGTTCAGTGGTAGAACATCACCTTGCCATGGTGGGGGTCGCGGGTTCGAATC
CCGTCTTCCGCT
>unitig_0|quiver.trna14-LeuTAA (2669817-2669902)  Leu (TAA) 86 bp  Sc: 64.2
GCCGGGGTGGCGGAATTGGCAGACGCACAGGACTTAAAATCCTGCGGTTAGTGATAACCG
TACCGGTTCGATCCCGGTCCTCGGCA
>unitig_0|quiver.trna15-ArgACG (2669913-2669986)  Arg (ACG) 74 bp  Sc: 70.0
GCACCCATAGCGCAATTGGATAGAGTGTCTGACTACGAATCAGAAGGTTGTAGGTTCGAC
TCCTACTGGGTGCA
>unitig_0|quiver.trna16-ProTGG (2669994-2670067)  Pro (TGG) 74 bp  Sc: 79.5
CGGGAAATAGCTCAGCTTGGTAGAGCACCTGGTTTGGGACCAGGGGGTCGCAGGTTCGAA
TCCTGTTTTCCCGA
>unitig_0|quiver.trna17-ProCGG (2670117-2670190)  Pro (CGG) 74 bp  Sc: 73.6
CGGGAAGTAGCTCAGCTTGGTAGAGCACTACGTTCGGGACGTAGGGGTCGCAGGTTCAAA
TCCTGTTTTCCCGA
>unitig_0|quiver.trna18-ArgCCT (2813049-2813121)  Arg (CCT) 73 bp  Sc: 52.4
GGCCTCATAGCACAACTGGATAGGGCACCCGCCTCCTAAGCGGTTGATCCCGGTTCGAGT
CCGGGTGGGGTCA
>unitig_0|quiver.trna19-IleGAT (2976680-2976754)  Ile (GAT) 75 bp  Sc: 78.4
GGGCCTATAGCTCAGCTGGTTTAGAGCGCACGCCTGATAAGCGTGAGGTCGATGGTTCAA
GTCCATTTAGGCCCA
>unitig_0|quiver.trna20-AlaTGC (2976801-2976873)  Ala (TGC) 73 bp  Sc: 76.1
GGGGAATTAGCTCAGCTGGGAGAGCACCTGCTTTGCAAGCAGGGGGTCAGCGGTTCGATC
CCGCTATTCTCCA
>unitig_0|quiver.trna21-AsnGTT (2980147-2980219)  Asn (GTT) 73 bp  Sc: 66.1
TCCGACATAGCTCAGTTGGTAGAGCGCTTGACTGTTAATCAAGATGTCGACGGTTCGAGC
CCGCCTGTCGGAG
>unitig_0|quiver.trna22-SerGGA (2980238-2980327)  Ser (GGA) 90 bp  Sc: 76.1
GGAGAGTTGTCCGAGTGGCTGAAGGAGCAGCATTGGAAATGCTGTAAACGGGTTATACCT
GTTTCAAGGGTTCGAATCCCTTACTCTCCG
>unitig_0|quiver.trna23-GluTTC (2980350-2980422)  Glu (TTC) 73 bp  Sc: 67.6
GACCCCTTGGTCAAGTGGTTTAAGACACTGCCCTTTCACGGCAGTAACATGGGTTCGAAT
CCCGTAGGGGTCA
>unitig_0|quiver.trna24-ValTAC (2980427-2980499)  Val (TAC) 73 bp  Sc: 82.4
GGAGGATTAGCTCAGTTGGGAGAGCGTCTGCCTTACAAGCAGAGGGTCACAGGTTCGAGC
CCTGTATCCTCCA
>unitig_0|quiver.trna25-PheGAA (2980556-2980628)  Phe (GAA) 73 bp  Sc: 68.6
GGCTCGGTAGCTCAGTCGGTAGAGCAATGGATTGAAGCTCCATGTGTCGGCGGTTCGATT
CCGTCCCGCGCCA
>unitig_0|quiver.trna26-TyrGTA (2980634-2980716)  Tyr (GTA) 83 bp  Sc: 66.5
GGAGGGGTAGCGAAGTCTGGCTAAACGCGGCGGACTGTAAATCCGCTCCTTCGGGTTCGG
TGGTTCGAATCCACTCCCCTCCA
>unitig_0|quiver.trna27-TrpCCA (2980725-2980798)  Trp (CCA) 74 bp  Sc: 74.8
AGGGATATAGTTTAATGGTAGAACAACGGTCTCCAAAACCGTCGGTGTGGGTTCAACTCC
TACTATCCCTGCCA
>unitig_0|quiver.trna28-HisGTG (2980804-2980876)  His (GTG) 73 bp  Sc: 69.3
GCGGTAGTGGCGAAGTGGTTAACGCACCGGATTGTGGCTCCGGCACGCGTGGGTTCGATT
CCCACCTACCGCC
>unitig_0|quiver.trna29-GlnTTG (2980884-2980955)  Gln (TTG) 72 bp  Sc: 69.6
TGGGTTATAGCCAAGTGGTAAGGCAATGGACTTTGACTCCATCATGCGCTGGTTCGAATC
CAGCTAACCCAG
>unitig_0|quiver.trna30-CysGCA (2980978-2981048)  Cys (GCA) 71 bp  Sc: 70.6
GGCGGTATAGCCAAGTGGTAAGGCAGAGGTCTGCAAAACCTTCATCACCGGTTCAAATCC
GGTTACCGCCT
>unitig_0|quiver.trna31-LeuCAA (2981099-2981183)  Leu (CAA) 85 bp  Sc: 61.6
GCCGGCGTGGCGGAATTGGCAGACGCGCTGGACTCAAAATCCAGTTCCCGTTGAGGGAGT
ATCGGTTCGACCCCGATCGCCGGTA
>unitig_0|quiver.trna32-GlyCCC (3099633-3099703)  Gly (CCC) 71 bp  Sc: 61.3
GCGGGTGTAGTTTAGTGGTAAAATTCAAGCTTCCCAAGCTTGCGTCGCGGGTCCGATTCC
CGTCACCCGCT
>unitig_0|quiver.trna33-AspGTC (3099756-3099830)  Asp (GTC) 75 bp  Sc: 73.2
GGTCCGTTGGTCTAGTTGGTTTAGGACGCCTGCCTGTCACGCAGGAGATCACGAGTTCGA
GTCTCGTACGGACCG
>unitig_0|quiver.trna34-ArgTCT (3303477-3303550)  Arg (TCT) 74 bp  Sc: 66.0
GTCATGGTAGCTCAACTGGATAGAGCATCCGCCTTCTAAGCGGAGGGTTGTGAGTTCAAG
TCTCACTCGTGACA
>unitig_0|quiver.trna35-LeuCAG (3080170-3080087)  Leu (CAG) 84 bp  Sc: 57.7
GCCCCAGTGGCGGAACTGGCAGACGCGCAGCGTTCAGGTCGCTGTATTGGAAACAATGTA
CAGGTTCGAATCCTGCCTGGGGCA
>unitig_0|quiver.trna36-HisGTG (3067125-3067053)  His (GTG) 73 bp  Sc: 69.3
GCGGTAGTGGCGAAGTGGTTAACGCACCGGATTGTGGCTCCGGCACGCGTGGGTTCGATT
CCCACCTACCGCC
>unitig_0|quiver.trna37-GlnTTG (2814682-2814597)  Gln (TTG) 86 bp  Sc: 45.2
GCGAGCGTAGTTCAACGGTAGAATAGTACTCCTTTGAGTTGCTGACTAGATACTAACAGA
TGTAGGTTCGACTCCTGCCGCTCGCG
>unitig_0|quiver.trna38-ArgCCG (2453014-2452943)  Arg (CCG) 72 bp  Sc: 53.3
GCGCCCGTAGTGTAATGGATCGCACGTAAGATTCCGGTTCTTGAAATGGGGGTTCGATTC
CCTCCGGGCGCA
>unitig_0|quiver.trna39-GlnTTG (2266636-2266551)  Gln (TTG) 86 bp  Sc: 51.4
GCGAGCGTAGTTCAACGGTAGAATAGTACTCCTTTGAGTTGCTGACTAGATACTTTCAGA
TGCAGGTTCGACTCCTGCCGCTCGCA
>unitig_0|quiver.trna40-UndetNNN (2266294-2266204)  Undet (NNN) 91 bp  Sc: 38.1
GCGAGCGTAGTTCAGCGGTAGAACATTGTTCCAAGTCTTGAAGCCCATTCTTTCTTGGAC
TACTATGCAGGTCCAACTCCTGCCGCTCGCT
>unitig_0|quiver.trna41-UndetNNN (2265881-2265800)  Undet (NNN) 82 bp  Sc: 46.4
GCGAGCGTAGTTCAATGGCAGAACACTATGCCCCTTCTCTCTCACTAATACTATTATGCA
GGTTCGACTCCTGTCGCTCGCA
>unitig_0|quiver.trna42-UndetNNN (2265560-2265469)  Undet (NNN) 92 bp  Sc: 39.9
GCGAGCGTAGTTCAACGGTAGAACGATTATTTGCACACTTCTCATAGGTCTCACATCCTA
TATTGATGCAGGTCCGACTCCTGCCGCTCGCG
>unitig_0|quiver.trna43-LysCTT (1688643-1688571)  Lys (CTT) 73 bp  Sc: 78.8
GGGCAGTTAGCTCAGCTGGCAGAGCAACGGACTCTTAATCCGTGGGTCCAGGGTTCGATC
CCCTGACTGCCCA
>unitig_0|quiver.trna44-ThrGGT (773904-773832)  Thr (GGT) 73 bp  Sc: 65.6
GCCGTTCTAGCTCAGCAGGTAGAGCACTTCCATGGTAAGGAAGAGGTCGGCAGTTCAAAT
CTGCTGAACGGCT
>unitig_0|quiver.trna45-GlnCTG (440891-440819)  Gln (CTG) 73 bp  Sc: 62.5
TGGGTATTCGCCAAATTGGTAAGGCAGCGGACTCTGAATCCGTAATTTACTGGTTCGAGC
CCAGTATACCCAG
>unitig_0|quiver.trna46-ValTAC (275396-275324)  Val (TAC) 73 bp  Sc: 82.4
GGAGGATTAGCTCAGTTGGGAGAGCGTCTGCCTTACAAGCAGAGGGTCACAGGTTCGAGC
CCTGTATCCTCCA
>unitig_0|quiver.trna47-LysTTT (275319-275247)  Lys (TTT) 73 bp  Sc: 76.4
GAGCCGTTAGCTCAGTTGGTAGAGCATCTGACTTTTAATCAGAGGGTCGACAGTTCGAGA
CTGTCACGGCTCA
>unitig_0|quiver.trna48-ValTAC (275074-275002)  Val (TAC) 73 bp  Sc: 82.4
GGAGGATTAGCTCAGTTGGGAGAGCGTCTGCCTTACAAGCAGAGGGTCACAGGTTCGAGC
CCTGTATCCTCCA
>unitig_0|quiver.trna49-LysTTT (274997-274925)  Lys (TTT) 73 bp  Sc: 76.4
GAGCCGTTAGCTCAGTTGGTAGAGCATCTGACTTTTAATCAGAGGGTCGACAGTTCGAGA
CTGTCACGGCTCA
>unitig_0|quiver.trna50-ThrTGT (274829-274757)  Thr (TGT) 73 bp  Sc: 80.5
GCCGACTTAGCTCAGCTGGCAGAGCATCTGTCTTGTAAACAGGGGGTCGGAGGTTCGAAT
CCTCTAGTCGGCA
>unitig_0|quiver.trna51-GlyGCC (274740-274669)  Gly (GCC) 72 bp  Sc: 77.8
GCGGAAGTAGTTCAGTGGTAGAACATCACCTTGCCATGGTGGGGGTCGCGGGTTCGAATC
CCGTCTTCCGCT
>unitig_0|quiver.trna52-LeuTAA (274654-274569)  Leu (TAA) 86 bp  Sc: 64.2
GCCGGGGTGGCGGAATTGGCAGACGCACAGGACTTAAAATCCTGCGGTTAGTGATAACCG
TACCGGTTCGATCCCGGTCCTCGGCA
>unitig_0|quiver.trna53-ArgACG (274555-274482)  Arg (ACG) 74 bp  Sc: 70.0
GCACCCATAGCGCAATTGGATAGAGTGTCTGACTACGAATCAGAAGGTTGTAGGTTCGAC
TCCTACTGGGTGCA
>unitig_0|quiver.trna54-ProTGG (274476-274403)  Pro (TGG) 74 bp  Sc: 79.5
CGGGAAATAGCTCAGCTTGGTAGAGCACCTGGTTTGGGACCAGGGGGTCGCAGGTTCGAA
TCCTGTTTTCCCGA
>unitig_0|quiver.trna55-MetCAT (274372-274299)  Met (CAT) 74 bp  Sc: 63.5
CGCGGTGTAGCTCAGCTGGCTAGAGCGTCCGGTTCATACCCGGGAGGTCGAGGGTTCGAT
TCCCCCTGCCGCGA
>unitig_0|quiver.trna56-MetCAT (274283-274210)  Met (CAT) 74 bp  Sc: 76.9
GGACCTTTAGCTCAGTTGGTTAGAGCAGACGGCTCATAACCGTCCGGTCGTAGGTTCGAG
CCCTACAAGGTCCA
>unitig_0|quiver.trna57-SerTGA (274170-274081)  Ser (TGA) 90 bp  Sc: 71.6
GGAGGATTACCCAAGTCTGGCTGAAGGGAACGGTCTTGAAAACCGTCAGGTGGGTCAAAC
CACGCGAGAGTTCGAATCTCTCATCCTCCT
>unitig_0|quiver.trna58-MetCAT (274074-274001)  Met (CAT) 74 bp  Sc: 71.0
CGCGGGATGGAGCAGTCTGGTAGCTCGTCGGGCTCATAACCCGAAGGTCGCAGGTTCAAA
CCCTGCTCCCGCAA
>unitig_0|quiver.trna59-AspGTC (273997-273923)  Asp (GTC) 75 bp  Sc: 73.2
GGTCCGTTGGTCTAGTTGGTTTAGGACGCCTGCCTGTCACGCAGGAGATCACGAGTTCGA
GTCTCGTACGGACCG
>unitig_0|quiver.trna60-PheGAA (273892-273820)  Phe (GAA) 73 bp  Sc: 68.6
GGCTCGGTAGCTCAGTCGGTAGAGCAATGGATTGAAGCTCCATGTGTCGGCGGTTCGATT
CCGTCCCGCGCCA
>unitig_0|quiver.trna61-GlyTCC (273809-273739)  Gly (TCC) 71 bp  Sc: 65.0
GCGGGTATAGTTTAGTGGTAAAACCACAGCCTTCCAAGCTGTTGTCGCGAGTCCGATTCT
CGTTACCCGCT
>unitig_0|quiver.trna62-IleGAT (273733-273659)  Ile (GAT) 75 bp  Sc: 78.4
GGGCCTATAGCTCAGCTGGTTTAGAGCGCACGCCTGATAAGCGTGAGGTCGATGGTTCAA
GTCCATTTAGGCCCA
>unitig_0|quiver.trna63-SerGCT (273654-273567)  Ser (GCT) 88 bp  Sc: 71.7
GGAGAAGTACTCAAGTGGCTGAAGAGGTGCCCCTGCTAAGGGTATAGATCGCGCAAGCGG
TGCGAGGGTTCGAATCCCTCCTTCTCCG
>unitig_0|quiver.trna64-GluTTC (273546-273474)  Glu (TTC) 73 bp  Sc: 67.6
GACCCCTTGGTCAAGTGGTTTAAGACACTGCCCTTTCACGGCAGTAACATGGGTTCGAAT
CCCGTAGGGGTCA
>unitig_0|quiver.trna65-MetCAT (273464-273391)  Met (CAT) 74 bp  Sc: 71.0
CGCGGGATGGAGCAGTCTGGTAGCTCGTCGGGCTCATAACCCGAAGGTCGCAGGTTCAAA
CCCTGCTCCCGCAA
>unitig_0|quiver.trna66-AspGTC (273388-273314)  Asp (GTC) 75 bp  Sc: 73.2
GGTCCGTTGGTCTAGTTGGTTTAGGACGCCTGCCTGTCACGCAGGAGATCACGAGTTCGA
GTCTCGTACGGACCG
>unitig_0|quiver.trna67-SerCGA (123960-123873)  Ser (CGA) 88 bp  Sc: 74.0
GGAGAGTTGGCAGAGTGGTAATGCACCGGACTCGAAATCCGGCGAACCGGCTAATACCGG
CGCGCAGGTTCAAATCCTGTACTCTCCT
