# Supplementary material for: In silico genomic analysis of the potential probiotic Lactiplantibacillus pentosus CF2-10N reveals promising beneficial effects with health promoting properties
Source: Front Microbiol. 2022 Nov 3;13:989824. doi: 10.3389/fmicb.2022.989824 (PMC9670130; doi:10.3389/fmicb.2022.989824)
Supplement: Supplementary file 1 [file Data_Sheet_1.zip › Table S4.XLSX]

## Sheet: Shared genes
Sample Genes	Sample genes annotation	Reference genes
gene_25|GeneMark.hmm|298_aa|+|20876|21772	LysR family transcriptional regulator";Gene "FD24_GL001408";Gene "LPENT_02880";Ontology_term "DNA binding,transcription factor activity, sequence-specific DNA binding,transcription, DNA-templated,regulation of transcription, DNA-templated";Ontology_id "GO:0003677,GO:0003700,GO:0006351,GO:0006355";COG0583,Transcriptional regulator,K,Transcription	lcl|FR874854.1_prot_CCC18184.1_1147_[locus_tag=LPENT_02880]_[protein=transcription_regulator]_[protein_id=CCC18184.1]_[location=3208373..3209269]_[gbkey=CDS]
gene_26|GeneMark.hmm|314_aa|+|21931|22875	NADPH:quinone reductase";Gene "LPE_00152";Gene "FD24_GL001409";Ontology_term "zinc ion binding,oxidoreductase activity,oxidation-reduction process";Ontology_id "GO:0008270,GO:0016491,GO:0055114";COG0604,NADPH:quinone reductase and related Zn-dependent oxidoreductases,CR,Multiple classes	lcl|FR874854.1_prot_CCC18185.1_1148_[locus_tag=LPENT_02881]_[protein=oxidoreductase]_[protein_id=CCC18185.1]_[location=3209428..3210372]_[gbkey=CDS]
gene_32|GeneMark.hmm|107_aa|+|28318|28641	MarR family transcriptional regulator";COG1846,Transcriptional regulators,K,Transcription	lcl|FR874854.1_prot_1149_[locus_tag=LPENT_02887]_[protein=transcription_regulator]_[pseudo=true]_[location=3216459..3216914]_[gbkey=CDS]
gene_33|GeneMark.hmm|215_aa|+|28762|29409	hypothetical protein";Gene "LPE_00145";Ontology_term "integral component of membrane";Ontology_id "GO:0016021";COG2364,Predicted membrane protein,S,Function unknown	lcl|FR874854.1_prot_CCC18192.1_1150_[locus_tag=LPENT_02888]_[protein=integral_membrane_protein]_[protein_id=CCC18192.1]_[location=3217035..3217682]_[gbkey=CDS]
gene_45|GeneMark.hmm|272_aa|+|42485|43303	kinase/pyrophosphorylase";Gene "LPE_00132";Gene "LPENT_02904";Gene "FD24_GL001430";Ontology_term "protein serine/threonine kinase activity,ATP binding,phosphotransferase activity, phosphate group as acceptor,ADP binding,protein phosphorylation,protein dephosphorylation";Ontology_id "GO:0004674,GO:0005524,GO:0016776,GO:0043531,GO:0006468,GO:0006470";Enzyme_code "EC:2.7.11";Enzyme_name "Transferrin…	lcl|FR874854.1_prot_CCC18208.1_1151_[locus_tag=LPENT_02904]_[protein=putative_phosphotransferase_lp_1974]_[protein_id=CCC18208.1]_[location=3235355..3236173]_[gbkey=CDS]
gene_53|GeneMark.hmm|282_aa|+|52034|52882	N-acetylmuramoyl-L-alanine amidase";Gene "LPE_00124";Ontology_term "extracellular region,integral component of membrane,N-acetylmuramoyl-L-alanine amidase activity,peptidoglycan catabolic process,cell wall organization";Ontology_id "GO:0005576,GO:0016021,GO:0008745,GO:0009253,GO:0071555";Enzyme_code "EC:3.5.1.28";Enzyme_name "N-acetylmuramoyl-L-alanine amidase";COG3807,Uncharacterized protein con…	lcl|FR874854.1_prot_CCC18216.1_1152_[locus_tag=LPENT_02912]_[protein=putative_cell_wall_amidase_LytH]_[protein_id=CCC18216.1]_[location=3244904..3245752]_[gbkey=CDS]
gene_54|GeneMark.hmm|280_aa|+|54021|54863	aminoglycoside phosphotransferase";COG3001,Fructosamine-3-kinase,G,Carbohydrate transport and metabolism	lcl|FR874854.1_prot_CCC18217.1_1153_[locus_tag=LPENT_02913]_[protein=putative_uncharacterized_protein]_[protein_id=CCC18217.1]_[location=3246891..3247733]_[gbkey=CDS]
gene_63|GeneMark.hmm|96_aa|+|62287|62577	hypothetical protein	lcl|FR874854.1_prot_CCC18227.1_1154_[locus_tag=LPENT_02923]_[protein=putative_uncharacterized_protein_lp_1994]_[protein_id=CCC18227.1]_[location=3255812..3256102]_[gbkey=CDS]
gene_86|GeneMark.hmm|420_aa|+|89400|90662	ISL3 family transposase";COG3464,Transposase and inactivated derivatives,L,Replication, recombination and repair	lcl|FR874854.1_prot_273_[locus_tag=LPENT_01352]_[protein=transposase]_[pseudo=true]_[location=1402502..1402783]_[gbkey=CDS]
gene_103|GeneMark.hmm|240_aa|+|109601|110323	HAD family hydrolase";Gene "LPENT_02960";Gene "FD24_GL001490";Gene "LPE_00077";Ontology_term "hydrolase activity,metabolic process";Ontology_id "GO:0016787,GO:0008152";COG1011,Predicted hydrolase (HAD superfamily),R,General function prediction only	lcl|FR874854.1_prot_CCC18264.1_1155_[locus_tag=LPENT_02960]_[protein=hydrolase,_HAD_superfamily]_[protein_id=CCC18264.1]_[location=3300873..3301595]_[gbkey=CDS]
gene_108|GeneMark.hmm|209_aa|+|115113|115742	1-acyl-sn-glycerol-3-phosphate acyltransferase";Gene "FD24_GL001496";Ontology_term "transferase activity, transferring acyl groups,metabolic process";Ontology_id "GO:0016746,GO:0008152";COG0204,1-acyl-sn-glycerol-3-phosphate acyltransferase,I,Lipid transport and metabolism	lcl|FR874854.1_prot_1156_[locus_tag=LPENT_02964]_[protein=1-acylglycerol-3-phosphate_O-acyltransferase]_[pseudo=true]_[location=3305697..3306329]_[gbkey=CDS]
gene_111|GeneMark.hmm|210_aa|+|116522|117154	MULTISPECIES: repressor LexA";Gene "lexA";Ontology_term "DNA binding,serine-type endopeptidase activity,DNA replication,DNA repair,transcription, DNA-templated,proteolysis,SOS response,negative regulation of transcription, DNA-templated";Ontology_id "GO:0003677,GO:0004252,GO:0006260,GO:0006281,GO:0006351,GO:0006508,GO:0009432,GO:0045892";Enzyme_code "EC:3.4.21";Enzyme_name "Acting on peptide bond…	lcl|FR874854.1_prot_CCC18271.1_1157_[locus_tag=LPENT_02967]_[protein=LexA_repressor]_[protein_id=CCC18271.1]_[location=3307109..3307741]_[gbkey=CDS]
gene_112|GeneMark.hmm|210_aa|+|117429|118061	hypothetical protein";Gene "LPE_00068";Gene "FD24_GL001500";Ontology_term "integral component of membrane";Ontology_id "GO:0016021	lcl|FR874854.1_prot_CCC18272.1_1158_[locus_tag=LPENT_02968]_[protein=putative_uncharacterized_protein]_[protein_id=CCC18272.1]_[location=3308017..3308649]_[gbkey=CDS]
gene_115|GeneMark.hmm|131_aa|+|119880|120275	hypothetical protein	lcl|FR874854.1_prot_CCC18275.1_1159_[locus_tag=LPENT_02971]_[protein=putative_uncharacterized_protein]_[protein_id=CCC18275.1]_[location=3310468..3310863]_[gbkey=CDS]
gene_117|GeneMark.hmm|313_aa|+|120715|121656	glycosyltransferase";Gene "FD24_GL001505";Gene "LPE_00065";Ontology_term "integral component of membrane,transferase activity, transferring glycosyl groups";Ontology_id "GO:0016021,GO:0016757";COG0463,Glycosyltransferases involved in cell wall biogenesis,M,Cell wall/membrane/envelope biogenesis	lcl|FR874854.1_prot_CCC18276.1_1160_[locus_tag=LPENT_02972]_[protein=glycosyltransferase]_[protein_id=CCC18276.1]_[location=3311305..3312246]_[gbkey=CDS]
gene_124|GeneMark.hmm|115_aa|+|127472|127819	MULTISPECIES: hypothetical protein";COG0393,Uncharacterized conserved protein,S,Function unknown	lcl|FR874854.1_prot_CCC18279.1_1161_[locus_tag=LPENT_02975]_[protein=UPF0145_protein_lp_2083]_[protein_id=CCC18279.1]_[location=3319929..3320276]_[gbkey=CDS]
gene_126|GeneMark.hmm|194_aa|+|129250|129834	transcriptional regulator	lcl|FR874854.1_prot_CCC18281.1_1162_[locus_tag=LPENT_02977]_[protein=putative_uncharacterized_protein_lp_2085]_[protein_id=CCC18281.1]_[location=3321708..3322292]_[gbkey=CDS]
gene_132|GeneMark.hmm|94_aa|+|135769|136053	putative uncharacterized protein	lcl|FR874854.1_prot_CCC18287.1_1163_[locus_tag=LPENT_02983]_[protein=putative_uncharacterized_protein]_[protein_id=CCC18287.1]_[location=3328782..3329114]_[gbkey=CDS]
gene_134|GeneMark.hmm|251_aa|+|137768|138523	DeoR family transcriptional regulator";Gene "LPENT_02985";Gene "LPE_00052";Ontology_term "intracellular,DNA binding,transcription factor activity, sequence-specific DNA binding,transcription, DNA-templated,regulation of transcription, DNA-templated";Ontology_id "GO:0005622,GO:0003677,GO:0003700,GO:0006351,GO:0006355";COG1349,Transcriptional regulators of sugar metabolism,KG,Multiple classes	lcl|FR874854.1_prot_CCC18289.1_1164_[locus_tag=LPENT_02985]_[protein=DeoR_family_transcriptional_regulator]_[protein_id=CCC18289.1]_[location=3330811..3331584]_[gbkey=CDS]
gene_135|GeneMark.hmm|305_aa|+|138520|139437	1-phosphofructokinase";Gene "fruK";Gene "LPENT_02986";Gene "FD24_GL001525";Gene "LPE_00051";Ontology_term "ATP binding,1-phosphofructokinase activity,tagatose-6-phosphate kinase activity,lactose metabolic process,carbohydrate phosphorylation,D-tagatose 6-phosphate catabolic process";Ontology_id "GO:0005524,GO:0008662,GO:0009024,GO:0005988,GO:0046835,GO:2001059";Enzyme_code "EC:2.7.1.144,EC:2.7.1.…	lcl|FR874854.1_prot_CCC18290.1_1165_[locus_tag=LPENT_02986]_[protein=1-phosphofructokinase]_[protein_id=CCC18290.1]_[location=3331581..3332498]_[gbkey=CDS]
gene_136|GeneMark.hmm|654_aa|+|139459|141423	PTS fructose transporter subunit IIC";Gene "LPE_00050";Ontology_term "plasma membrane,integral component of membrane,sugar:proton symporter activity,protein-N(PI)-phosphohistidine-fructose phosphotransferase system transporter activity,D-glucosamine PTS permease activity,phosphoenolpyruvate-dependent sugar phosphotransferase system,fructose transport,proton transport,carbohydrate transmembrane tr…	lcl|FR874854.1_prot_CCC18291.1_1166_[locus_tag=LPENT_02987]_[protein=fructose_PTS,_EIIABC]_[protein_id=CCC18291.1]_[location=3332520..3334484]_[gbkey=CDS]
gene_137|GeneMark.hmm|440_aa|+|141555|142877	metallophosphoesterase";Gene "FD24_GL001527";Ontology_term "hydrolase activity";Ontology_id "GO:0016787";COG1409,Predicted phosphohydrolases,R,General function prediction only	lcl|FR874854.1_prot_CCC18292.1_1167_[locus_tag=LPENT_02988]_[protein=lipoprotein]_[protein_id=CCC18292.1]_[location=3334616..3335938]_[gbkey=CDS]
gene_152|GeneMark.hmm|56_aa|+|157875|158045	hypothetical protein	lcl|FR874854.1_prot_CCC18306.1_1168_[locus_tag=LPENT_03002]_[protein=putative_uncharacterized_protein_lp_2112]_[protein_id=CCC18306.1]_[location=3350935..3351105]_[gbkey=CDS]
gene_161|GeneMark.hmm|290_aa|-|167023|167895	MULTISPECIES: 4-hydroxy-tetrahydrodipicolinate synthase";Gene "dapA";Gene "dapA1";Ontology_term "cytoplasm,4-hydroxy-tetrahydrodipicolinate synthase,lysine biosynthetic process via diaminopimelate,diaminopimelate biosynthetic process";Ontology_id "GO:0005737,GO:0008840,GO:0009089,GO:0019877";Enzyme_code "EC:4.3.3.7";Enzyme_name "4-hydroxy-tetrahydrodipicolinate synthase";Monobactam biosynthesis, …	lcl|FR874850.1_prot_CCC15455.1_5_[locus_tag=LPENT_00151]_[protein=putative_uncharacterized_protein]_[protein_id=CCC15455.1]_[location=18253..19167]_[gbkey=CDS]
gene_164|GeneMark.hmm|84_aa|+|170016|170270	MULTISPECIES: 30S ribosomal protein S20";Gene "rpsT";Ontology_term "ribosome,structural constituent of ribosome,rRNA binding,translation";Ontology_id "GO:0005840,GO:0003735,GO:0019843,GO:0006412";COG0268,Ribosomal protein S20,J,Translation, ribosomal structure and biogenesis	lcl|FR874854.1_prot_CCC18319.1_1169_[locus_tag=LPENT_03015]_[protein=30S_ribosomal_protein_S20]_[protein_id=CCC18319.1]_[location=3364301..3364573]_[gbkey=CDS]
gene_188|GeneMark.hmm|186_aa|+|199760|200320	peptide deformylase (pdf)";Gene "def";Ontology_term "iron ion binding,peptide deformylase activity,translation";Ontology_id "GO:0005506,GO:0042586,GO:0006412";Enzyme_code "EC:3.5.1.88";Enzyme_name "Peptide deformylase";COG0242,N-formylmethionyl-tRNA deformylase,J,Translation, ribosomal structure and biogenesis	lcl|FR874854.1_prot_CCC18343.1_1170_[locus_tag=LPENT_03039]_[protein=peptide_deformylase_(PDF)]_[protein_id=CCC18343.1]_[location=3395455..3396015]_[gbkey=CDS]
gene_190|GeneMark.hmm|72_aa|+|201142|201360	MULTISPECIES: hypothetical protein";COG5503,Uncharacterized conserved small protein,S,Function unknown	lcl|FR874854.1_prot_CCC18345.1_1171_[locus_tag=LPENT_03041]_[protein=UPF0356_protein_lp_2157]_[protein_id=CCC18345.1]_[location=3396838..3397056]_[gbkey=CDS]
gene_191|GeneMark.hmm|558_aa|+|201357|203033	MULTISPECIES: ribonuclease J";Gene "N692_06745";Gene "LPE_02323";Gene "FD24_GL001581";Ontology_term "cytoplasm,RNA binding,endoribonuclease activity,5'-3' exoribonuclease activity,zinc ion binding,rRNA processing,RNA phosphodiester bond hydrolysis, endonucleolytic,RNA phosphodiester bond hydrolysis, exonucleolytic";Ontology_id "GO:0005737,GO:0003723,GO:0004521,GO:0004534,GO:0008270,GO:0006364,GO:…	lcl|FR874854.1_prot_CCC18346.1_1172_[locus_tag=LPENT_03042]_[protein=metallo-beta-lactamase_superfamily_protein_(Putat_ive)]_[protein_id=CCC18346.1]_[location=3397053..3398726]_[gbkey=CDS]
gene_192|GeneMark.hmm|319_aa|+|203096|204055	DeoR family transcriptional regulator";Gene "LPE_02324";Gene "FD24_GL001582";Ontology_term "ATP binding,kinase activity,phosphorylation";Ontology_id "GO:0005524,GO:0016301,GO:0016310";COG1597,Sphingosine kinase and enzymes related to eukaryotic diacylglycerol kinase,IR,Multiple classes	lcl|FR874854.1_prot_CCC18347.1_1173_[locus_tag=LPENT_03043]_[protein=transcription_regulator]_[protein_id=CCC18347.1]_[location=3398789..3399748]_[gbkey=CDS]
gene_194|GeneMark.hmm|492_aa|-|205539|207017	peptidoglycan endopeptidase";COG1388,FOG: LysM repeat,M,Cell wall/membrane/envelope biogenesis	lcl|FR874854.1_prot_CCC17412.1_657_[locus_tag=LPENT_02108]_[protein=putative_uncharacterized_protein]_[protein_id=CCC17412.1]_[location=2306551..2307027]_[gbkey=CDS]
gene_232|GeneMark.hmm|242_aa|+|247539|248267	Mg2+ and Co2+ transport protein";Gene "FD24_GL001621";Ontology_term "plasma membrane,metal ion transmembrane transporter activity,metal ion transport,transmembrane transport";Ontology_id "GO:0005886,GO:0046873,GO:0030001,GO:0055085";COG0598,Mg2+ and Co2+ transporters,P,Inorganic ion transport and metabolism	lcl|FR874854.1_prot_1176_[locus_tag=LPENT_03083]_[protein=Mg2+_and_Co2+_transport_protein]_[pseudo=true]_[location=3442544..3443269]_[gbkey=CDS]
gene_236|GeneMark.hmm|215_aa|+|252980|253627	NADH-flavin reductase";COG2910,Putative NADH-flavin reductase,R,General function prediction only	lcl|FR874854.1_prot_CCC18392.1_1179_[locus_tag=LPENT_03088]_[protein=putative_uncharacterized_protein]_[protein_id=CCC18392.1]_[location=3448790..3449437]_[gbkey=CDS]
gene_237|GeneMark.hmm|446_aa|+|253841|255181	branched-chain amino acid transport system II carrier protein";Gene "LPE_02365";Ontology_term "plasma membrane,integral component of membrane,branched-chain amino acid transmembrane transporter activity,branched-chain amino acid transport";Ontology_id "GO:0005886,GO:0016021,GO:0015658,GO:0015803";COG1114,Branched-chain amino acid permeases,E,Amino acid transport and metabolism	lcl|FR874854.1_prot_CCC18393.1_1180_[locus_tag=LPENT_03089]_[protein=branched-chain_amino_acid_transport_protein]_[protein_id=CCC18393.1]_[location=3449651..3450991]_[gbkey=CDS]
gene_239|GeneMark.hmm|89_aa|+|257368|257637	30S ribosomal protein S14";Gene "rpsN";Ontology_term "ribosome,structural constituent of ribosome,rRNA binding,translation";Ontology_id "GO:0005840,GO:0003735,GO:0019843,GO:0006412";COG0199,Ribosomal protein S14,J,Translation, ribosomal structure and biogenesis	lcl|FR874854.1_prot_CCC18395.1_1181_[locus_tag=LPENT_03091]_[protein=30S_ribosomal_protein_S14]_[protein_id=CCC18395.1]_[location=3453295..3453564]_[gbkey=CDS]
gene_242|GeneMark.hmm|340_aa|+|259441|260463	6-phosphogluconolactonase";COG2706,3-carboxymuconate cyclase,G,Carbohydrate transport and metabolism	lcl|FR874854.1_prot_CCC18398.1_1182_[locus_tag=LPENT_03094]_[protein=putative_uncharacterized_protein_lp_2219]_[protein_id=CCC18398.1]_[location=3455368..3456390]_[gbkey=CDS]
gene_243|GeneMark.hmm|212_aa|+|260476|261114	copper homeostasis protein CutC";Gene "LPE_02371";Ontology_term "copper ion binding,copper ion homeostasis";Ontology_id "GO:0005507,GO:0055070";COG3142,Uncharacterized protein involved in copper resistance,P,Inorganic ion transport and metabolism	lcl|FR874854.1_prot_CCC18399.1_1183_[locus_tag=LPENT_03095]_[protein=copper_homeostasis_protein_CutC]_[protein_id=CCC18399.1]_[location=3456394..3457041]_[gbkey=CDS]
gene_247|GeneMark.hmm|211_aa|+|264826|265461	DsbA family protein	lcl|FR874854.1_prot_CCC18403.1_1184_[locus_tag=LPENT_03099]_[protein=putative_uncharacterized_protein]_[protein_id=CCC18403.1]_[location=3461335..3461970]_[gbkey=CDS]
gene_254|GeneMark.hmm|166_aa|+|271532|272032	hypothetical protein	lcl|FR874854.1_prot_CCC18409.1_1185_[locus_tag=LPENT_03105]_[protein=putative_uncharacterized_protein_lp_2230]_[protein_id=CCC18409.1]_[location=3468041..3468541]_[gbkey=CDS]
gene_261|GeneMark.hmm|218_aa|+|282446|283102	cytochrome o ubiquinol oxidase";Gene "FD24_GL000287";Gene "LPE_01953";Gene "LPENT_03110";Ontology_term "integral component of membrane";Ontology_id "GO:0016021";COG0586,Uncharacterized membrane-associated protein,S,Function unknown	lcl|FR874854.1_prot_CCC18414.1_1186_[locus_tag=LPENT_03110]_[protein=integral_membrane_protein]_[protein_id=CCC18414.1]_[location=3479018..3479674]_[gbkey=CDS]
gene_281|GeneMark.hmm|369_aa|+|299603|300712	peptidase M24 family protein";Gene "FD24_GL000308";Gene "pepQ";Ontology_term "hydrolase activity";Ontology_id "GO:0016787";COG0006,Xaa-Pro aminopeptidase,E,Amino acid transport and metabolism	lcl|FR874854.1_prot_CCC18432.1_1187_[locus_tag=LPENT_03128]_[protein=Xaa-pro_dipeptidase]_[protein_id=CCC18432.1]_[location=3496177..3497286]_[gbkey=CDS]
gene_282|GeneMark.hmm|578_aa|+|300994|302730	sensor protein LytS";Gene "LPE_01972";Gene "FD24_GL000309";Ontology_term "intracellular,integral component of membrane,phosphorelay sensor kinase activity,phosphorelay signal transduction system,peptidyl-histidine phosphorylation,signal transduction by protein phosphorylation,cell wall organization";Ontology_id "GO:0005622,GO:0016021,GO:0000155,GO:0000160,GO:0018106,GO:0023014,GO:0071555";Enzyme_…	lcl|FR874854.1_prot_CCC18433.1_1188_[locus_tag=LPENT_03129]_[protein=signal_transduction_histidine_kinase,_LytS]_[protein_id=CCC18433.1]_[location=3497568..3499304]_[gbkey=CDS]
gene_283|GeneMark.hmm|239_aa|+|302928|303647	DNA-binding response regulator";Gene "LPE_01973";Ontology_term "intracellular,DNA binding,phosphorelay signal transduction system,transcription, DNA-templated,regulation of transcription, DNA-templated";Ontology_id "GO:0005622,GO:0003677,GO:0000160,GO:0006351,GO:0006355";COG3279,Response regulator of the LytR/AlgR family,KT,Multiple classes	lcl|FR874854.1_prot_CCC18434.1_1189_[locus_tag=LPENT_03130]_[protein=two_component_transcriptional_regulator,_LytTR_fa_mily]_[protein_id=CCC18434.1]_[location=3499502..3500221]_[gbkey=CDS]
gene_284|GeneMark.hmm|157_aa|+|303778|304251	effector of murein hydrolase lrga";Gene "FD24_GL000311";Ontology_term "plasma membrane,integral component of membrane,hydrolase activity";Ontology_id "GO:0005886,GO:0016021,GO:0016787";COG1380,Putative effector of murein hydrolase LrgA,R,General function prediction only	lcl|FR874854.1_prot_CCC18435.1_1190_[locus_tag=LPENT_03131]_[protein=putative_effector_of_murein_hydrolase_LrgA]_[protein_id=CCC18435.1]_[location=3500352..3500825]_[gbkey=CDS]
gene_285|GeneMark.hmm|241_aa|+|304253|304978	antiholin LrgB";Gene "FD24_GL000312";Gene "LPE_01975";Ontology_term "integral component of membrane,hydrolase activity";Ontology_id "GO:0016021,GO:0016787";COG1346,Putative effector of murein hydrolase,M,Cell wall/membrane/envelope biogenesis	lcl|FR874854.1_prot_CCC18436.1_1191_[locus_tag=LPENT_03132]_[protein=putative_effector_of_murein_hydrolase]_[protein_id=CCC18436.1]_[location=3500827..3501552]_[gbkey=CDS]
gene_289|GeneMark.hmm|297_aa|+|306912|307805	mechanosensitive ion channel protein MscS";Gene "LPENT_03136";Gene "FD24_GL000316";Gene "LPE_01979";Ontology_term "integral component of membrane,transmembrane transport";Ontology_id "GO:0016021,GO:0055085";COG0668,Small-conductance mechanosensitive channel,M,Cell wall/membrane/envelope biogenesis	lcl|FR874854.1_prot_CCC18440.1_1192_[locus_tag=LPENT_03136]_[protein=mechanosensitive_transport_protein]_[protein_id=CCC18440.1]_[location=3503486..3504379]_[gbkey=CDS]
gene_312|GeneMark.hmm|171_aa|+|332481|332996	hypothetical protein	lcl|FR874854.1_prot_CCC18464.1_1194_[locus_tag=LPENT_03160]_[protein=putative_uncharacterized_protein_lp_2289]_[protein_id=CCC18464.1]_[location=3529056..3529571]_[gbkey=CDS]
gene_325|GeneMark.hmm|451_aa|+|352225|353580	aspartate kinase";Gene "LPE_02018";Gene "FD24_GL000356";Ontology_term "aspartate kinase activity,amino acid binding,threonine biosynthetic process,lysine biosynthetic process via diaminopimelate,phosphorylation";Ontology_id "GO:0004072,GO:0016597,GO:0009088,GO:0009089,GO:0016310";Enzyme_code "EC:2.7.2.4";Enzyme_name "Aspartate kinase";Cysteine and methionine metabolism, Monobactam biosynthesis, L…	lcl|FR874854.1_prot_CCC18477.1_1195_[locus_tag=LPENT_03173]_[protein=aspartokinase]_[protein_id=CCC18477.1]_[location=3548802..3550157]_[gbkey=CDS]
gene_342|GeneMark.hmm|153_aa|+|374098|374559	sensor histidine kinase";Gene "N692_09135";Ontology_term "kinase activity,phosphorylation";Ontology_id "GO:0016301,GO:0016310";COG1956,GAF domain-containing protein,T,Signal transduction mechanisms	lcl|FR874854.1_prot_CCC18495.1_1197_[locus_tag=LPENT_03191]_[protein=putative_signaling_protein_containing_GAF_domain]_[protein_id=CCC18495.1]_[location=3571490..3571951]_[gbkey=CDS]
gene_343|GeneMark.hmm|202_aa|+|374761|375369	MULTISPECIES: 30S ribosomal protein S4";Gene "rpsD";Ontology_term "small ribosomal subunit,structural constituent of ribosome,rRNA binding,translation";Ontology_id "GO:0015935,GO:0003735,GO:0019843,GO:0006412";COG0522,Ribosomal protein S4 and related proteins,J,Translation, ribosomal structure and biogenesis	lcl|FR874854.1_prot_CCC18496.1_1198_[locus_tag=LPENT_03192]_[protein=30S_ribosomal_protein_S4]_[protein_id=CCC18496.1]_[location=3572153..3572761]_[gbkey=CDS]
gene_347|GeneMark.hmm|154_aa|+|377690|378154	hypothetical protein";COG5506,Uncharacterized conserved protein,S,Function unknown	lcl|FR874854.1_prot_CCC18498.1_1199_[locus_tag=LPENT_03194]_[protein=putative_uncharacterized_protein_lp_2333]_[protein_id=CCC18498.1]_[location=3575081..3575545]_[gbkey=CDS]
gene_358|GeneMark.hmm|426_aa|+|388677|389957	recombinase RarA";Gene "LPENT_03204";Gene "LPE_02050";Gene "FD24_GL000393";Ontology_term "DNA binding,helicase activity,ATP binding,DNA replication";Ontology_id "GO:0003677,GO:0004386,GO:0005524,GO:0006260";Enzyme_code "EC:3.6.1.15";Enzyme_name "Nucleoside-triphosphate phosphatase";Thiamine metabolism, Purine metabolism; COG2256,ATPase related to the helicase subunit of the Holliday junction reso…	lcl|FR874854.1_prot_CCC18508.1_1200_[locus_tag=LPENT_03204]_[protein=putative_chromosome_segregation_helicase]_[protein_id=CCC18508.1]_[location=3586072..3587352]_[gbkey=CDS]
gene_359|GeneMark.hmm|94_aa|+|390404|390688	MULTISPECIES: hypothetical protein";Gene "N692_09190";Gene "LPENT_03205";Gene "LPE_02051";Gene "FD24_GL000394";Ontology_term "integral component of membrane";Ontology_id "GO:0016021	lcl|FR874854.1_prot_CCC18509.1_1201_[locus_tag=LPENT_03205]_[protein=integral_membrane_protein]_[protein_id=CCC18509.1]_[location=3587799..3588083]_[gbkey=CDS]
gene_360|GeneMark.hmm|161_aa|+|390752|391237	universal stress family protein";Gene "N692_09195";Gene "FD10_GL002908";Gene "HMPREF0531_13048";Gene "WJL_2142";Gene "LPENT_03206";Gene "KCA1_1981";Gene "zj316_2315";Gene "LPE_02052";Gene "ADS73_11450";Ontology_term "cytoplasm,response to stress";Ontology_id "GO:0005737,GO:0006950";COG0589,Universal stress protein UspA and related nucleotide-binding proteins,T,Signal transduction mechanisms	lcl|FR874854.1_prot_CCC18510.1_1202_[locus_tag=LPENT_03206]_[protein=universal_stress_protein]_[protein_id=CCC18510.1]_[location=3588147..3588632]_[gbkey=CDS]
gene_394|GeneMark.hmm|448_aa|+|426857|428203	MULTISPECIES: UDP-N-acetylmuramyl peptide synthase";Gene "FD24_GL000427";Gene "N692_09360";Gene "KCA1_2013";Ontology_term "ATP binding,biosynthetic process";Ontology_id "GO:0005524,GO:0009058";COG0769,UDP-N-acetylmuramyl tripeptide synthase,M,Cell wall/membrane/envelope biogenesis	lcl|FR874854.1_prot_CCC18544.1_1203_[locus_tag=LPENT_03240]_[protein=putative_UDP-N-acetylmuramyl_tripeptide_synthase]_[protein_id=CCC18544.1]_[location=3623928..3625274]_[gbkey=CDS]
gene_395|GeneMark.hmm|240_aa|+|428203|428925	glutamine amidotransferase";Gene "FD24_GL000428";Gene "LPENT_03241";Ontology_term "catalytic activity,cobalamin biosynthetic process";Ontology_id "GO:0003824,GO:0009236";COG3442,Predicted glutamine amidotransferase,R,General function prediction only	lcl|FR874854.1_prot_CCC18545.1_1204_[locus_tag=LPENT_03241]_[protein=putative_cobyric_acid_synthase]_[protein_id=CCC18545.1]_[location=3625274..3625996]_[gbkey=CDS]
gene_400|GeneMark.hmm|109_aa|+|434210|434539	putative uncharacterized protein lp_2391	lcl|FR874854.1_prot_CCC18549.1_1205_[locus_tag=LPENT_03245]_[protein=putative_uncharacterized_protein_lp_2391]_[protein_id=CCC18549.1]_[location=3632231..3632593]_[gbkey=CDS]
gene_405|GeneMark.hmm|286_aa|+|439761|440621	polysaccharide deacetylase";Gene "FD24_GL003298";Ontology_term "hydrolase activity, acting on carbon-nitrogen (but not peptide) bonds,carbohydrate metabolic process";Ontology_id "GO:0016810,GO:0005975";COG0726,Predicted xylanase/chitin deacetylase,G,Carbohydrate transport and metabolism	lcl|FR874854.1_prot_CCC18554.1_1206_[locus_tag=LPENT_03250]_[protein=putative_prophage_Lp2_protein_59;_xylanase/chitin_deacetylase]_[protein_id=CCC18554.1]_[location=3638202..3639017]_[gbkey=CDS]
gene_406|GeneMark.hmm|68_aa|+|441026|441232	MULTISPECIES: hypothetical protein";Gene "FD24_GL003299";Gene "N692_09425";Gene "KCA1_2025";Gene "LPENT_03251";Ontology_term "integral component of membrane";Ontology_id "GO:0016021	lcl|FR874854.1_prot_CCC18555.1_1207_[locus_tag=LPENT_03251]_[protein=prophage_Lp3_protein_24]_[protein_id=CCC18555.1]_[location=3639422..3639628]_[gbkey=CDS]
gene_407|GeneMark.hmm|75_aa|+|441942|442169	putative uncharacterized protein lp_2482	lcl|FR874854.1_prot_CCC18584.1_1212_[locus_tag=LPENT_03280]_[protein=putative_uncharacterized_protein_lp_2482]_[protein_id=CCC18584.1]_[location=3684645..3684878]_[gbkey=CDS]
gene_408|GeneMark.hmm|90_aa|+|442193|442465	hypothetical protein";Gene "FD24_GL003353";Gene "LPE_03280";Ontology_term "integral component of membrane";Ontology_id "GO:0016021	lcl|FR874854.1_prot_CCC18585.1_1213_[locus_tag=LPENT_03281]_[protein=putative_uncharacterized_protein_lp_2483]_[protein_id=CCC18585.1]_[location=3684902..3685174]_[gbkey=CDS]
gene_419|GeneMark.hmm|587_aa|-|450559|452322	ABC transporter ATP-binding protein";Gene "FD24_GL003363";Gene "LPE_00791";Ontology_term "integral component of membrane,ATP binding,ATPase activity, coupled to transmembrane movement of substances,transmembrane transport";Ontology_id "GO:0016021,GO:0005524,GO:0042626,GO:0055085";Enzyme_code "EC:3.6.1.3,EC:3.6.1.15";Enzyme_name "Adenosinetriphosphatase,Nucleoside-triphosphate phosphatase";Thiamin…	lcl|FR874854.1_prot_CCC18081.1_1125_[locus_tag=LPENT_02777]_[protein=ABC_transporter,_ATP-binding_and_permease_protein]_[protein_id=CCC18081.1]_[location=3083204..3084967]_[gbkey=CDS]
gene_420|GeneMark.hmm|525_aa|-|452294|453871	poly(glycerol-phosphate) alpha-glucosyltransferase";Gene "FD24_GL003364";Gene "LPE_00790";Ontology_term "poly(glycerol-phosphate) alpha-glucosyltransferase activity";Ontology_id "GO:0047265";Enzyme_code "EC:2.4.1.52";Enzyme_name "Poly(glycerol-phosphate) alpha-glucosyltransferase";COG0438,Glycosyltransferase,M,Cell wall/membrane/envelope biogenesis	lcl|FR874854.1_prot_CCC18080.1_1124_[locus_tag=LPENT_02776]_[protein=poly(glycerol-phosphate)_alpha-glucosyltransferase]_[protein_id=CCC18080.1]_[location=3081655..3083232]_[gbkey=CDS]
gene_421|GeneMark.hmm|664_aa|-|453889|455883	ABC transporter ATP-binding protein";Gene "LPE_00789";Ontology_term "plasma membrane,integral component of membrane,ATP binding,ATPase activity,transport,response to antibiotic";Ontology_id "GO:0005886,GO:0016021,GO:0005524,GO:0016887,GO:0006810,GO:0046677";Enzyme_code "EC:3.6.1.3,EC:3.6.1.15";Enzyme_name "Adenosinetriphosphatase,Nucleoside-triphosphate phosphatase";Thiamine metabolism, Purine me…	lcl|FR874854.1_prot_CCC18079.1_1123_[locus_tag=LPENT_02775]_[protein=ABC_transporter,_ATP-binding_and_permease_protein]_[protein_id=CCC18079.1]_[location=3079643..3081637]_[gbkey=CDS]
gene_422|GeneMark.hmm|63_aa|-|456299|456490	hypothetical protein";Gene "FD24_GL003367";Ontology_term "integral component of membrane";Ontology_id "GO:0016021	lcl|FR874854.1_prot_1122_[locus_tag=LPENT_02774]_[protein=putative_uncharacterized_protein]_[pseudo=true]_[location=3079024..3079227]_[gbkey=CDS]
gene_424|GeneMark.hmm|450_aa|-|458270|459622	MULTISPECIES: glucose-6-phosphate isomerase";Gene "pgi";Ontology_term "cytoplasm,glucose-6-phosphate isomerase activity,gluconeogenesis,glycolytic process";Ontology_id "GO:0005737,GO:0004347,GO:0006094,GO:0006096";Enzyme_code "EC:5.3.1.9";Enzyme_name "Glucose-6-phosphate isomerase";Glycolysis / Gluconeogenesis, Starch and sucrose metabolism, Pentose phosphate pathway, Biosynthesis of antibiotics,…	lcl|FR874854.1_prot_CCC18075.1_1121_[locus_tag=LPENT_02771]_[protein=glucose-6-phosphate_isomerase_(GPI)]_[protein_id=CCC18075.1]_[location=3075859..3077211]_[gbkey=CDS]
gene_425|GeneMark.hmm|285_aa|-|459843|460700	MULTISPECIES: glucose transporter GlcU";Gene "LPE_00483";Gene "KCA1_2041";Gene "FD24_GL003370";Gene "N692_09530";Ontology_term "integral component of membrane,carbohydrate transmembrane transporter activity,carbohydrate transmembrane transport";Ontology_id "GO:0016021,GO:0015144,GO:0034219";COG4975,Putative glucose uptake permease,G,Carbohydrate transport and metabolism	lcl|FR874854.1_prot_CCC18074.1_1120_[locus_tag=LPENT_02770]_[protein=putative_sugar_uptake_protein_lp_2503]_[protein_id=CCC18074.1]_[location=3074781..3075638]_[gbkey=CDS]
gene_426|GeneMark.hmm|393_aa|-|460936|462117	class I SAM-dependent rRNA methyltransferase";Gene "LPENT_02769";Gene "KCA1_2042";Gene "FD24_GL003371";Ontology_term "cytoplasm,methyltransferase activity,rRNA processing,methylation";Ontology_id "GO:0005737,GO:0008168,GO:0006364,GO:0032259";COG1092,Predicted SAM-dependent methyltransferases,R,General function prediction only	lcl|FR874854.1_prot_CCC18073.1_1119_[locus_tag=LPENT_02769]_[protein=putative_uncharacterized_protein_lp_2504]_[protein_id=CCC18073.1]_[location=3073364..3074545]_[gbkey=CDS]
gene_428|GeneMark.hmm|507_aa|-|462436|463959	two-component sensor histidine kinase";Gene "FD24_GL003372";Ontology_term "intracellular,integral component of membrane,phosphorelay sensor kinase activity,ATP binding,phosphorelay signal transduction system,signal transduction by protein phosphorylation";Ontology_id "GO:0005622,GO:0016021,GO:0000155,GO:0005524,GO:0000160,GO:0023014";Enzyme_code "EC:2.7.13.3";Enzyme_name "Histidine kinase";COG064…	lcl|FR874854.1_prot_CCC18072.1_1118_[locus_tag=LPENT_02768]_[protein=histidine_protein_kinase;_sensor_protein]_[protein_id=CCC18072.1]_[location=3071500..3073023]_[gbkey=CDS]
gene_429|GeneMark.hmm|242_aa|-|463956|464684	DNA-binding response regulator";Gene "LPE_00486";Gene "FD24_GL003373";Ontology_term "intracellular,DNA binding,phosphorelay signal transduction system,transcription, DNA-templated,regulation of transcription, DNA-templated";Ontology_id "GO:0005622,GO:0003677,GO:0000160,GO:0006351,GO:0006355";COG0745,Response regulators consisting of a CheY-like receiver domain and a winged-helix DNA-binding domai…	lcl|FR874854.1_prot_CCC18071.1_1117_[locus_tag=LPENT_02767]_[protein=response_regulator]_[protein_id=CCC18071.1]_[location=3070775..3071503]_[gbkey=CDS]
gene_430|GeneMark.hmm|447_aa|-|465021|466364	PFL family protein";COG2848,Uncharacterized conserved protein,S,Function unknown	lcl|FR874854.1_prot_CCC18070.1_1116_[locus_tag=LPENT_02766]_[protein=UPF0210_protein_lp_2507]_[protein_id=CCC18070.1]_[location=3069095..3070438]_[gbkey=CDS]
gene_433|GeneMark.hmm|186_aa|-|468474|469034	MULTISPECIES: membrane protein";Gene "LPENT_02762";Gene "FD24_GL003377";Gene "N692_09565";Gene "LPE_00491";Ontology_term "integral component of membrane";Ontology_id "GO:0016021";COG4720,Predicted membrane protein,S,Function unknown	lcl|FR874854.1_prot_CCC18066.1_1113_[locus_tag=LPENT_02762]_[protein=integral_membrane_protein]_[protein_id=CCC18066.1]_[location=3066425..3066985]_[gbkey=CDS]
gene_434|GeneMark.hmm|105_aa|-|469111|469428	putative uncharacterized protein	lcl|FR874854.1_prot_CCC18065.1_1112_[locus_tag=LPENT_02761]_[protein=putative_uncharacterized_protein]_[protein_id=CCC18065.1]_[location=3065971..3066348]_[gbkey=CDS]
gene_435|GeneMark.hmm|399_aa|-|469649|470848	MFS transporter";COG2814,Arabinose efflux permease,G,Carbohydrate transport and metabolism	lcl|FR874854.1_prot_CCC18064.1_1111_[locus_tag=LPENT_02760]_[protein=transport_protein]_[protein_id=CCC18064.1]_[location=3064635..3065810]_[gbkey=CDS]
gene_436|GeneMark.hmm|251_aa|-|470942|471697	ADP-ribose pyrophosphatase";Gene "LPE_00494";Ontology_term "hydrolase activity";Ontology_id "GO:0016787";COG4111,Uncharacterized conserved protein,R,General function prediction only	lcl|FR874854.1_prot_CCC18063.1_1110_[locus_tag=LPENT_02759]_[protein=putative_uncharacterized_protein_lp_2515]_[protein_id=CCC18063.1]_[location=3063762..3064517]_[gbkey=CDS]
gene_437|GeneMark.hmm|54_aa|-|471759|471923	MULTISPECIES: hypothetical protein	lcl|FR874854.1_prot_CCC18062.1_1109_[locus_tag=LPENT_02758]_[protein=putative_uncharacterized_protein_lp_2516]_[protein_id=CCC18062.1]_[location=3063536..3063700]_[gbkey=CDS]
gene_439|GeneMark.hmm|288_aa|-|472671|473537	hydrolase";Gene "FD24_GL003383";Ontology_term "hydrolase activity";Ontology_id "GO:0016787";COG4814,Uncharacterized protein with an alpha/beta hydrolase fold,R,General function prediction only	lcl|FR874854.1_prot_CCC18061.1_1108_[locus_tag=LPENT_02757]_[protein=putative_cell_surface_hydrolase]_[protein_id=CCC18061.1]_[location=3061929..3062795]_[gbkey=CDS]
gene_440|GeneMark.hmm|299_aa|-|473588|474487	extracellular protein, gamma-d-glutamate-meso-dia minopimelate muropeptidase";COG0791,Cell wall-associated hydrolases (invasion-associated proteins),M,Cell wall/membrane/envelope biogenesis	lcl|FR874854.1_prot_CCC18060.1_1107_[locus_tag=LPENT_02756]_[protein=cell_wall-associated_hydrolase]_[protein_id=CCC18060.1]_[location=3060985..3061878]_[gbkey=CDS]
gene_443|GeneMark.hmm|76_aa|-|475673|475903	hypothetical protein";Gene "FD24_GL003387";Ontology_term "integral component of membrane";Ontology_id "GO:0016021	lcl|FR874854.1_prot_CCC18058.1_1106_[locus_tag=LPENT_02754]_[protein=putative_uncharacterized_protein_lp_2523]_[protein_id=CCC18058.1]_[location=3059563..3059793]_[gbkey=CDS]
gene_447|GeneMark.hmm|517_aa|-|480205|481758	ABC transporter ATP-binding protein";Gene "LPE_00500";Gene "LPENT_02752";Gene "FD24_GL003391";Ontology_term "ATP binding,ATPase activity";Ontology_id "GO:0005524,GO:0016887";Enzyme_code "EC:3.6.1.3,EC:3.6.1.15";Enzyme_name "Adenosinetriphosphatase,Nucleoside-triphosphate phosphatase";Thiamine metabolism, Purine metabolism; COG0488,ATPase components of ABC transporters with duplicated ATPase domai…	lcl|FR874854.1_prot_CCC18056.1_1105_[locus_tag=LPENT_02752]_[protein=ABC_transporter,_ATP-binding_protein]_[protein_id=CCC18056.1]_[location=3056378..3057931]_[gbkey=CDS]
gene_448|GeneMark.hmm|195_aa|-|481849|482436	MULTISPECIES: N-acetyltransferase";Gene "KCA1_2060";Gene "LPENT_02751";Gene "N692_09630";Gene "LPE_00501";Gene "FD24_GL003392";Ontology_term "N-acetyltransferase activity";Ontology_id "GO:0008080";COG0456,Acetyltransferases,R,General function prediction only	lcl|FR874854.1_prot_CCC18055.1_1104_[locus_tag=LPENT_02751]_[protein=putative_acetyltransferase]_[protein_id=CCC18055.1]_[location=3055700..3056287]_[gbkey=CDS]
gene_451|GeneMark.hmm|676_aa|-|484300|486330	PTS N-acetylglucosamine transporter subunit IIABC";Gene "LPE_00503";Gene "FD24_GL003394";Ontology_term "plasma membrane,integral component of membrane,organelle inner membrane,protein-N(PI)-phosphohistidine-sugar phosphotransferase activity,N-acetylglucosamine transmembrane transporter activity,kinase activity,D-glucosamine PTS permease activity,phosphoenolpyruvate-dependent sugar phosphotransfer…	lcl|FR874854.1_prot_CCC18052.1_1102_[locus_tag=LPENT_02748]_[protein=N-acetylglucosamine_and_glucose_PTS,_EIICBA]_[protein_id=CCC18052.1]_[location=3051798..3053828]_[gbkey=CDS]
gene_452|GeneMark.hmm|324_aa|-|486520|487494	2-dehydropantoate 2-reductase";Gene "hdhD1";Ontology_term "cytoplasm,2-dehydropantoate 2-reductase activity,NADP binding,pantothenate biosynthetic process,oxidation-reduction process";Ontology_id "GO:0005737,GO:0008677,GO:0050661,GO:0015940,GO:0055114";Enzyme_code "EC:1.1.1.169";Enzyme_name "2-dehydropantoate 2-reductase";Pantothenate and CoA biosynthesis; COG1893,Ketopantoate reductase,H,Coenzym…	lcl|FR874854.1_prot_1101_[locus_tag=LPENT_02747]_[protein=2-dehydropantoate_2-reductase]_[pseudo=true]_[location=3050635..3051608]_[gbkey=CDS]
gene_453|GeneMark.hmm|299_aa|-|488315|489214	DegV family protein";Gene "FD24_GL003396";Ontology_term "lipid binding";Ontology_id "GO:0008289";COG1307,Uncharacterized protein conserved in bacteria,S,Function unknown	lcl|FR874854.1_prot_CCC18050.1_1100_[locus_tag=LPENT_02746]_[protein=DegV_family_protein]_[protein_id=CCC18050.1]_[location=3048901..3049815]_[gbkey=CDS]
gene_454|GeneMark.hmm|426_aa|-|489363|490643	homoserine dehydrogenase";Gene "FD24_GL003397";Gene "LPE_00506";Ontology_term "homoserine dehydrogenase activity,NADP binding,methionine biosynthetic process,threonine biosynthetic process,isoleucine biosynthetic process,oxidation-reduction process";Ontology_id "GO:0004412,GO:0050661,GO:0009086,GO:0009088,GO:0009097,GO:0055114";Enzyme_code "EC:1.1.1.3";Enzyme_name "Homoserine dehydrogenase";Cyste…	lcl|FR874854.1_prot_CCC18049.1_1099_[locus_tag=LPENT_02745]_[protein=homoserine_dehydrogenase]_[protein_id=CCC18049.1]_[location=3047487..3048767]_[gbkey=CDS]
gene_455|GeneMark.hmm|424_aa|-|490678|491952	MULTISPECIES: O-acetylhomoserine aminocarboxypropyltransferase";Gene "FD24_GL003398";Gene "N692_14960";Gene "cysD";Ontology_term "O-acetylhomoserine aminocarboxypropyltransferase activity,cystathionine gamma-synthase activity,lyase activity,pyridoxal phosphate binding,'de novo' L-methionine biosynthetic process";Ontology_id "GO:0003961,GO:0003962,GO:0016829,GO:0030170,GO:0071266";Enzyme_code "EC:…	lcl|FR874854.1_prot_1097_[locus_tag=LPENT_02743]_[protein=O-acetylhomoserine_(thiol)-lyase]_[pseudo=true]_[location=3046664..3047452]_[gbkey=CDS]
gene_456|GeneMark.hmm|289_aa|-|491955|492824	homoserine O-succinyltransferase";Gene "LPE_00508";Ontology_term "cytoplasm,homoserine O-succinyltransferase activity,L-methionine biosynthetic process from homoserine via O-succinyl-L-homoserine and cystathionine";Ontology_id "GO:0005737,GO:0008899,GO:0019281";Enzyme_code "EC:2.3.1.46";Enzyme_name "Homoserine O-succinyltransferase";Cysteine and methionine metabolism, Sulfur metabolism; COG1897,H…	lcl|FR874854.1_prot_CCC18045.1_1095_[locus_tag=LPENT_02741]_[protein=homoserine_O-succinyltransferase]_[protein_id=CCC18045.1]_[location=3043664..3044533]_[gbkey=CDS]
gene_461|GeneMark.hmm|285_aa|-|498996|499853	oxidoreductase";Gene "FD24_GL003408";Ontology_term "hydroxymethylglutaryl-CoA reductase (NADPH) activity,phosphogluconate dehydrogenase (decarboxylating) activity,NAD binding,oxidation-reduction process";Ontology_id "GO:0004420,GO:0004616,GO:0051287,GO:0055114";Enzyme_code "EC:1.1.1.44,EC:1.1.1.34";Enzyme_name "Phosphogluconate dehydrogenase (NADP(+)-dependent, decarboxylating),Hydroxymethylgluta…	lcl|FR874854.1_prot_1092_[locus_tag=LPENT_02733]_[protein=3-hydroxyisobutyrate_dehydrogenase]_[pseudo=true]_[location=3036519..3037379]_[gbkey=CDS]
gene_462|GeneMark.hmm|258_aa|-|499853|500629	hypothetical protein";Gene "LPENT_02732";Gene "LPE_00516";Gene "FD24_GL003409";Ontology_term "integral component of membrane";Ontology_id "GO:0016021";COG0861,Membrane protein TerC, possibly involved in tellurium resistance,P,Inorganic ion transport and metabolism	lcl|FR874854.1_prot_CCC18036.1_1091_[locus_tag=LPENT_02732]_[protein=integral_membrane_protein]_[protein_id=CCC18036.1]_[location=3035746..3036522]_[gbkey=CDS]
gene_466|GeneMark.hmm|130_aa|-|503186|503578	alpha/beta hydrolase";Gene "FD24_GL003413";Ontology_term "hydrolase activity";Ontology_id "GO:0016787";COG0412,Dienelactone hydrolase and related enzymes,Q,Secondary metabolites biosynthesis, transport and catabolism	lcl|FR874854.1_prot_CCC18034.1_1090_[locus_tag=LPENT_02730]_[protein=alpha-beta_superfamily_hydrolase]_[protein_id=CCC18034.1]_[location=3032812..3033561]_[gbkey=CDS]
gene_467|GeneMark.hmm|153_aa|-|504797|505258	twin-arginine translocation pathway signal protein";Gene "FD24_GL003415";Ontology_term "electron carrier activity,FMN binding";Ontology_id "GO:0009055,GO:0010181";COG0716,Flavodoxins,C,Energy production and conversion	lcl|FR874854.1_prot_CCC18033.1_1089_[locus_tag=LPENT_02729]_[protein=twin-arginine_translocation_pathway_signal]_[protein_id=CCC18033.1]_[location=3031265..3031726]_[gbkey=CDS]
gene_468|GeneMark.hmm|106_aa|-|505494|505814	MULTISPECIES: 4-carboxymuconolactone decarboxylase";Gene "LPE_00520";Gene "N692_15145";Gene "LPENT_02728";Gene "FD24_GL003416";Ontology_term "peroxiredoxin activity,oxidation-reduction process,cellular oxidant detoxification";Ontology_id "GO:0051920,GO:0055114,GO:0098869";Enzyme_code "EC:1.11.1.15";Enzyme_name "Peroxiredoxin";Glutathione metabolism; COG0599,Uncharacterized homolog of gamma-carbox…	lcl|FR874854.1_prot_CCC18032.1_1088_[locus_tag=LPENT_02728]_[protein=putative_4-carboxymuconolactone_decarboxylase]_[protein_id=CCC18032.1]_[location=3030709..3031029]_[gbkey=CDS]
gene_469|GeneMark.hmm|137_aa|-|505821|506234	LytTR family transcriptional regulator";COG1917,Uncharacterized conserved protein, contains double-stranded beta-helix domain,S,Function unknown	lcl|FR874854.1_prot_CCC18031.1_1087_[locus_tag=LPENT_02727]_[protein=double-stranded_beta-helix_related_protein]_[protein_id=CCC18031.1]_[location=3030289..3030702]_[gbkey=CDS]
gene_470|GeneMark.hmm|139_aa|-|506269|506688	MerR family transcriptional regulator";Gene "LPE_00522";Gene "LPENT_02726";Gene "FD24_GL003418";Ontology_term "DNA binding,regulation of transcription, DNA-templated";Ontology_id "GO:0003677,GO:0006355";COG0789,Predicted transcriptional regulators,K,Transcription	lcl|FR874854.1_prot_CCC18030.1_1086_[locus_tag=LPENT_02726]_[protein=regulatory_protein,_merR]_[protein_id=CCC18030.1]_[location=3029835..3030254]_[gbkey=CDS]
gene_471|GeneMark.hmm|382_aa|-|506839|507987	low temperature requirement protein A";Gene "FD24_GL003419";Ontology_term "integral component of membrane";Ontology_id "GO:0016021";COG4292,Predicted membrane protein,S,Function unknown	lcl|FR874854.1_prot_CCC18029.1_1085_[locus_tag=LPENT_02725]_[protein=putative_uncharacterized_protein]_[protein_id=CCC18029.1]_[location=3029121..3029684]_[gbkey=CDS]
gene_472|GeneMark.hmm|246_aa|-|508095|508835	MULTISPECIES: NAD(P)-dependent oxidoreductase";Gene "FD24_GL003420";Gene "LPENT_02724";Gene "LPE_00523";Gene "N692_15165";Ontology_term "3-oxoacyl-[acyl-carrier-protein] reductase (NADPH) activity,oxidation-reduction process";Ontology_id "GO:0004316,GO:0055114";Enzyme_code "EC:2.3.1.85,EC:1.1.1.100";Enzyme_name "Fatty-acid synthase,3-oxoacyl-[acyl-carrier-protein] reductase";Fatty acid biosynthes…	lcl|FR874854.1_prot_CCC18028.1_1084_[locus_tag=LPENT_02724]_[protein=short-chain_dehydrogenase]_[protein_id=CCC18028.1]_[location=3027688..3028428]_[gbkey=CDS]
gene_474|GeneMark.hmm|214_aa|-|510354|510998	hypothetical protein";COG2910,Putative NADH-flavin reductase,R,General function prediction only	lcl|FR874854.1_prot_CCC18027.1_1083_[locus_tag=LPENT_02723]_[protein=saccharopine_dehydrogenase_related_protein]_[protein_id=CCC18027.1]_[location=3025525..3026169]_[gbkey=CDS]
gene_475|GeneMark.hmm|213_aa|-|511012|511653	oxidoreductase";Gene "LPE_00526";Ontology_term "oxidoreductase activity,oxidation-reduction process";Ontology_id "GO:0016491,GO:0055114	lcl|FR874854.1_prot_CCC18026.1_1082_[locus_tag=LPENT_02722]_[protein=oxidoreductase]_[protein_id=CCC18026.1]_[location=3024870..3025511]_[gbkey=CDS]
gene_476|GeneMark.hmm|202_aa|-|511741|512349	hypothetical protein";Gene "FD24_GL003424";Ontology_term "integral component of membrane,electron carrier activity,FMN binding";Ontology_id "GO:0016021,GO:0009055,GO:0010181	lcl|FR874854.1_prot_CCC18025.1_1081_[locus_tag=LPENT_02721]_[protein=twin-arginine_translocation_pathway_signal]_[protein_id=CCC18025.1]_[location=3024225..3024782]_[gbkey=CDS]
gene_477|GeneMark.hmm|185_aa|-|512543|513100	acetyltransferase";Gene "FD24_GL003425";Gene "LPE_00528";Ontology_term "maltose O-acetyltransferase activity";Ontology_id "GO:0008925";Enzyme_code "EC:2.3.1.79";Enzyme_name "Maltose O-acetyltransferase";COG0110,Acetyltransferase (isoleucine patch superfamily),R,General function prediction only	lcl|FR874854.1_prot_CCC18024.1_1080_[locus_tag=LPENT_02720]_[protein=maltose_O-acetyltransferase]_[protein_id=CCC18024.1]_[location=3023423..3023980]_[gbkey=CDS]
gene_478|GeneMark.hmm|355_aa|-|513348|514415	histidinol-phosphate transaminase";Gene "hisC";Ontology_term "histidinol-phosphate transaminase activity,pyridoxal phosphate binding,L-phenylalanine:2-oxoglutarate aminotransferase activity,histidine biosynthetic process";Ontology_id "GO:0004400,GO:0030170,GO:0080130,GO:0000105";Enzyme_code "EC:2.6.1.9,EC:2.6.1.57,EC:2.6.1.5,EC:2.6.1.1";Enzyme_name "Histidinol-phosphate transaminase,Aromatic-amin…	lcl|FR874854.1_prot_CCC18023.1_1079_[locus_tag=LPENT_02719]_[protein=histidinol-phosphate_aminotransferase]_[protein_id=CCC18023.1]_[location=3022108..3023175]_[gbkey=CDS]
gene_479|GeneMark.hmm|106_aa|-|514427|514747	phosphoribosyl-ATP diphosphatase";Gene "hisE";Ontology_term "cytoplasm,phosphoribosyl-ATP diphosphatase activity,ATP binding,histidine biosynthetic process";Ontology_id "GO:0005737,GO:0004636,GO:0005524,GO:0000105";Enzyme_code "EC:3.6.1.31";Enzyme_name "Phosphoribosyl-ATP diphosphatase";Histidine metabolism; COG0140,Phosphoribosyl-ATP pyrophosphohydrolase,E,Amino acid transport and metabolism	lcl|FR874854.1_prot_CCC18022.1_1078_[locus_tag=LPENT_02718]_[protein=phosphoribosyl-ATP_pyrophosphatase_(PRA-PH)]_[protein_id=CCC18022.1]_[location=3021776..3022096]_[gbkey=CDS]
gene_480|GeneMark.hmm|103_aa|-|514932|515243	phosphoribosyl-AMP cyclohydrolase";Gene "hisI";Ontology_term "cytoplasm,magnesium ion binding,phosphoribosyl-AMP cyclohydrolase activity,zinc ion binding,histidine biosynthetic process";Ontology_id "GO:0005737,GO:0000287,GO:0004635,GO:0008270,GO:0000105";Enzyme_code "EC:3.5.4.19";Enzyme_name "Phosphoribosyl-AMP cyclohydrolase";Histidine metabolism; COG0139,Phosphoribosyl-AMP cyclohydrolase,E,Amin…	lcl|FR874854.1_prot_CCC18021.1_1077_[locus_tag=LPENT_02717]_[protein=phosphoribosyl-AMP_cyclohydrolase_(PRA-ch)]_[protein_id=CCC18021.1]_[location=3021280..3021591]_[gbkey=CDS]
gene_481|GeneMark.hmm|252_aa|-|515240|515998	imidazole glycerol phosphate synthase cyclase subunit";Gene "hisF";Ontology_term "cytoplasm,imidazoleglycerol-phosphate synthase activity,lyase activity,histidine biosynthetic process";Ontology_id "GO:0005737,GO:0000107,GO:0016829,GO:0000105";COG0107,Imidazoleglycerol-phosphate synthase,E,Amino acid transport and metabolism	lcl|FR874854.1_prot_CCC18020.1_1076_[locus_tag=LPENT_02716]_[protein=imidazole_glycerol_phosphate_synthase_subunit_his_F]_[protein_id=CCC18020.1]_[location=3020525..3021283]_[gbkey=CDS]
gene_482|GeneMark.hmm|238_aa|-|515995|516711	1-(5-phosphoribosyl)-5-[(5-phosphoribosylamino)methylideneamino] imidazole-4-carboxamide isomerase";Gene "hisA";Ontology_term "cytoplasm,1-(5-phosphoribosyl)-5-[(5-phosphoribosylamino)methylideneamino]imidazole-4-carboxamide isomerase activity,histidine biosynthetic process";Ontology_id "GO:0005737,GO:0003949,GO:0000105";Enzyme_code "EC:5.3.1.16";Enzyme_name "1-(5-phosphoribosyl)-5-";Histidine me…	lcl|FR874854.1_prot_CCC18019.1_1075_[locus_tag=LPENT_02715]_[protein=1-(5-phosphoribosyl)-5-[(5-phosphoribosylamino)methylideneamino]_imidazole-4-carboxamide_isomerase]_[protein_id=CCC18019.1]_[location=3019806..3020528]_[gbkey=CDS]
gene_483|GeneMark.hmm|208_aa|-|516692|517318	imidazole glycerol phosphate synthase subunit HisH";Gene "hisH";Ontology_term "cytoplasm,imidazoleglycerol-phosphate synthase activity,histidine biosynthetic process,glutamine metabolic process";Ontology_id "GO:0005737,GO:0000107,GO:0000105,GO:0006541";COG0118,Glutamine amidotransferase,E,Amino acid transport and metabolism	lcl|FR874854.1_prot_CCC18018.1_1074_[locus_tag=LPENT_02714]_[protein=imidazole_glycerol_phosphate_synthase_subunit_his_H]_[protein_id=CCC18018.1]_[location=3019205..3019831]_[gbkey=CDS]
gene_484|GeneMark.hmm|194_aa|-|517318|517902	imidazoleglycerol-phosphate dehydratase";COG0131,Imidazoleglycerol-phosphate dehydratase,E,Amino acid transport and metabolism	lcl|FR874854.1_prot_CCC18017.1_1073_[locus_tag=LPENT_02713]_[protein=imidazoleglycerol-phosphate_dehydratase_(IGPD)]_[protein_id=CCC18017.1]_[location=3018615..3019205]_[gbkey=CDS]
gene_485|GeneMark.hmm|428_aa|-|517972|519258	histidinol dehydrogenase";Gene "hisD";Ontology_term "histidinol dehydrogenase activity,zinc ion binding,NAD binding,histidine biosynthetic process,oxidation-reduction process";Ontology_id "GO:0004399,GO:0008270,GO:0051287,GO:0000105,GO:0055114";Enzyme_code "EC:1.1.1.23";Enzyme_name "Histidinol dehydrogenase";Histidine metabolism; COG0141,Histidinol dehydrogenase,E,Amino acid transport and metabol…	lcl|FR874854.1_prot_CCC18016.1_1072_[locus_tag=LPENT_02712]_[protein=histidinol_dehydrogenase_(HDH)]_[protein_id=CCC18016.1]_[location=3017265..3018551]_[gbkey=CDS]
gene_487|GeneMark.hmm|121_aa|-|519548|519913	MULTISPECIES: ATP phosphoribosyltransferase";Gene "hisG";Ontology_term "cytoplasm,ATP phosphoribosyltransferase activity,ATP binding,histidine biosynthetic process";Ontology_id "GO:0005737,GO:0003879,GO:0005524,GO:0000105";Enzyme_code "EC:2.4.2.17";Enzyme_name "ATP phosphoribosyltransferase";Histidine metabolism; COG0040,ATP phosphoribosyltransferase,E,Amino acid transport and metabolism	lcl|FR874854.1_prot_CCC18015.1_1071_[locus_tag=LPENT_02711]_[protein=ATP_phosphoribosyltransferase_(ATP-PRT)_(ATP-PRTase)]_[protein_id=CCC18015.1]_[location=3016609..3017265]_[gbkey=CDS]
gene_488|GeneMark.hmm|383_aa|-|519906|521057	ATP phosphoribosyltransferase regulatory subunit";Gene "hisZ";Ontology_term "cytoplasm,transferase activity, transferring glycosyl groups,histidine biosynthetic process";Ontology_id "GO:0005737,GO:0016757,GO:0000105";COG3705,ATP phosphoribosyltransferase involved in histidine biosynthesis,E,Amino acid transport and metabolism	lcl|FR874854.1_prot_CCC18014.1_1070_[locus_tag=LPENT_02710]_[protein=ATP_phosphoribosyltransferase_regulatory_subunit]_[protein_id=CCC18014.1]_[location=3015465..3016616]_[gbkey=CDS]
gene_489|GeneMark.hmm|276_aa|-|521524|522354	histidinol-phosphatase";Gene "FD24_GL003436";Gene "LPE_00539";Gene "LPENT_02709";Ontology_term "histidinol-phosphatase activity,histidine biosynthetic process,dephosphorylation";Ontology_id "GO:0004401,GO:0000105,GO:0016311";Enzyme_code "EC:3.1.3.15,EC:3.1.3.41";Enzyme_name "Histidinol-phosphatase,4-nitrophenylphosphatase";Aminobenzoate degradation, Histidine metabolism; COG1387,Histidinol phosph…	lcl|FR874854.1_prot_CCC18013.1_1069_[locus_tag=LPENT_02709]_[protein=histidinol-phosphatase]_[protein_id=CCC18013.1]_[location=3014162..3014998]_[gbkey=CDS]
gene_493|GeneMark.hmm|169_aa|-|526401|526910	MerR family transcriptional regulator";Gene "FD24_GL003440";Gene "LPE_00543";Gene "LPENT_02705";Ontology_term "DNA binding,regulation of transcription, DNA-templated";Ontology_id "GO:0003677,GO:0006355";COG0789,Predicted transcriptional regulators,K,Transcription	lcl|FR874854.1_prot_CCC18009.1_1068_[locus_tag=LPENT_02705]_[protein=transcription_regulator]_[protein_id=CCC18009.1]_[location=3009616..3010125]_[gbkey=CDS]
gene_494|GeneMark.hmm|275_aa|-|526955|527782	short-chain dehydrogenase/reductase";Gene "LPE_00544";Ontology_term "oxidoreductase activity,oxidation-reduction process";Ontology_id "GO:0016491,GO:0055114";COG4221,Short-chain alcohol dehydrogenase of unknown specificity,R,General function prediction only	lcl|FR874854.1_prot_CCC18008.1_1067_[locus_tag=LPENT_02704]_[protein=short-chain_dehydrogenase/oxidoreductase]_[protein_id=CCC18008.1]_[location=3008744..3009571]_[gbkey=CDS]
gene_495|GeneMark.hmm|167_aa|-|527830|528333	putative uncharacterized protein	lcl|FR874854.1_prot_CCC18007.1_1066_[locus_tag=LPENT_02703]_[protein=putative_uncharacterized_protein]_[protein_id=CCC18007.1]_[location=3008178..3008696]_[gbkey=CDS]
gene_496|GeneMark.hmm|593_aa|-|529697|531478	ABC transporter ATP-binding protein";Gene "FD24_GL003445";Ontology_term "integral component of membrane,ATP binding,ATPase activity, coupled to transmembrane movement of substances,transmembrane transport";Ontology_id "GO:0016021,GO:0005524,GO:0042626,GO:0055085";Enzyme_code "EC:3.6.1.3,EC:3.6.1.15";Enzyme_name "Adenosinetriphosphatase,Nucleoside-triphosphate phosphatase";Thiamine metabolism, Pur…	lcl|FR874854.1_prot_CCC18005.1_1064_[locus_tag=LPENT_02701]_[protein=ABC-type_multidrug_transport_system,_ATPase_and_permease_component]_[protein_id=CCC18005.1]_[location=3005148..3006923]_[gbkey=CDS]
gene_497|GeneMark.hmm|579_aa|-|531465|533204	ABC transporter ATP-binding protein";Gene "FD24_GL003446";Gene "LPE_00547";Ontology_term "integral component of membrane,ATP binding,ATPase activity, coupled to transmembrane movement of substances,transmembrane transport";Ontology_id "GO:0016021,GO:0005524,GO:0042626,GO:0055085";Enzyme_code "EC:3.6.1.3,EC:3.6.1.15";Enzyme_name "Adenosinetriphosphatase,Nucleoside-triphosphate phosphatase";Thiamin…	lcl|FR874854.1_prot_CCC18003.1_1062_[locus_tag=LPENT_02699]_[protein=ABC-type_multidrug_transport_system,_ATPase_and_permease_component]_[protein_id=CCC18003.1]_[location=3003416..3005155]_[gbkey=CDS]
gene_498|GeneMark.hmm|221_aa|-|533751|534416	hypothetical protein";COG0716,Flavodoxins,C,Energy production and conversion	lcl|FR874854.1_prot_CCC18002.1_1061_[locus_tag=LPENT_02698]_[protein=putative_flavodoxin]_[protein_id=CCC18002.1]_[location=3002440..3002868]_[gbkey=CDS]
gene_500|GeneMark.hmm|432_aa|-|535590|536888	oxidoreductase";Gene "FD24_GL003449";Ontology_term "integral component of membrane,oxidoreductase activity,oxidation-reduction process";Ontology_id "GO:0016021,GO:0016491,GO:0055114";COG4097,Predicted ferric reductase,P,Inorganic ion transport and metabolism	lcl|FR874854.1_prot_CCC18001.1_1060_[locus_tag=LPENT_02697]_[protein=putative_ferric_reductase]_[protein_id=CCC18001.1]_[location=3000067..3001029]_[gbkey=CDS]
gene_502|GeneMark.hmm|197_aa|-|538995|539588	hypothetical protein";COG5340,Predicted transcriptional regulator,K,Transcription	lcl|FR874854.1_prot_CCC17999.1_1059_[locus_tag=LPENT_02695]_[protein=putative_abortive_infection_protein_AbiGI]_[protein_id=CCC17999.1]_[location=2997057..2997620]_[gbkey=CDS]
gene_503|GeneMark.hmm|353_aa|-|539789|540850	aspartate-semialdehyde dehydrogenase";Gene "asd";Ontology_term "cytoplasm,N-acetyl-gamma-glutamyl-phosphate reductase activity,aspartate-semialdehyde dehydrogenase activity,protein dimerization activity,NADP binding,NAD binding,threonine biosynthetic process,lysine biosynthetic process via diaminopimelate,isoleucine biosynthetic process,diaminopimelate biosynthetic process,oxidation-reduction pro…	lcl|FR874854.1_prot_CCC17998.1_1058_[locus_tag=LPENT_02694]_[protein=aspartate_semialdehyde_dehydrogenase]_[protein_id=CCC17998.1]_[location=2995764..2996825]_[gbkey=CDS]
gene_507|GeneMark.hmm|72_aa|-|545178|545396	hypothetical protein	lcl|FR874854.1_prot_CCC17995.1_1057_[locus_tag=LPENT_02691]_[protein=putative_uncharacterized_protein_lp_2573]_[protein_id=CCC17995.1]_[location=2991216..2991434]_[gbkey=CDS]
gene_511|GeneMark.hmm|815_aa|-|549591|552038	cell surface protein";COG4932,Predicted outer membrane protein,M,Cell wall/membrane/envelope biogenesis	lcl|FR874854.1_prot_CCC17992.1_1055_[locus_tag=LPENT_02688]_[protein=cell_surface_protein]_[protein_id=CCC17992.1]_[location=2984778..2987021]_[gbkey=CDS]
gene_512|GeneMark.hmm|148_aa|-|553477|553923	N-acetyltransferase";Gene "FD24_GL002392";Ontology_term "N-acetyltransferase activity";Ontology_id "GO:0008080";COG2153,Predicted acyltransferase,R,General function prediction only	lcl|FR874854.1_prot_1054_[locus_tag=LPENT_02687]_[protein=putative_acetyltransferase]_[pseudo=true]_[location=2983960..2984451]_[gbkey=CDS]
gene_515|GeneMark.hmm|331_aa|-|559335|560330	NAD(P)/FAD-dependent oxidoreductase";Gene "LPE_00564";Gene "FD24_GL002396";Ontology_term "ferredoxin-NADP+ reductase activity,flavin adenine dinucleotide binding,NADP binding,oxidation-reduction process";Ontology_id "GO:0004324,GO:0050660,GO:0050661,GO:0055114";Enzyme_code "EC:1.18.1,EC:1.18.1.2";Enzyme_name "Acting on iron-sulfur proteins as donors,Ferredoxin--NADP(+) reductase";Photosynthesis; …	lcl|FR874854.1_prot_CCC17987.1_1053_[locus_tag=LPENT_02683]_[protein=ferredoxin--NADP_reductase_(FNR)_(Fd-NADP+_reductase)]_[protein_id=CCC17987.1]_[location=2977476..2978471]_[gbkey=CDS]
gene_518|GeneMark.hmm|294_aa|-|563585|564469	phosphate--nucleotide phosphotransferase";Gene "FD24_GL002400";Gene "LPENT_02679";Gene "LPE_00568";Ontology_term "phosphotransferase activity, phosphate group as acceptor,polyphosphate metabolic process";Ontology_id "GO:0016776,GO:0006797";COG2326,Uncharacterized conserved protein,S,Function unknown	lcl|FR874854.1_prot_CCC17983.1_1052_[locus_tag=LPENT_02679]_[protein=putative_uncharacterized_protein_lp_2589]_[protein_id=CCC17983.1]_[location=2973266..2974150]_[gbkey=CDS]
gene_519|GeneMark.hmm|186_aa|-|564489|565049	nitroreductase family protein";Gene "FD24_GL002401";Gene "LPE_00569";Ontology_term "oxidoreductase activity,oxidation-reduction process";Ontology_id "GO:0016491,GO:0055114";COG0778,Nitroreductase,C,Energy production and conversion	lcl|FR874854.1_prot_CCC17982.1_1051_[locus_tag=LPENT_02678]_[protein=nitroreductase]_[protein_id=CCC17982.1]_[location=2972686..2973246]_[gbkey=CDS]
gene_523|GeneMark.hmm|106_aa|-|568086|568406	Gar-IM	lcl|FR874854.1_prot_CCC17980.1_1050_[locus_tag=LPENT_02676]_[protein=putative_uncharacterized_protein]_[protein_id=CCC17980.1]_[location=2969328..2969648]_[gbkey=CDS]
gene_526|GeneMark.hmm|257_aa|-|569992|570765	HAD family hydrolase";Gene "LPE_00573";Gene "FD24_GL002406";Ontology_term "hydrolase activity";Ontology_id "GO:0016787";COG0561,Predicted hydrolases of the HAD superfamily,R,General function prediction only	lcl|FR874854.1_prot_CCC17978.1_1049_[locus_tag=LPENT_02674]_[protein=Cof_family_hydrolase]_[protein_id=CCC17978.1]_[location=2966969..2967742]_[gbkey=CDS]
gene_527|GeneMark.hmm|312_aa|-|570782|571720	LacI family transcriptional regulator";Gene "FD24_GL002407";Ontology_term "DNA binding,transcription factor activity, sequence-specific DNA binding,transcription, DNA-templated,regulation of transcription, DNA-templated";Ontology_id "GO:0003677,GO:0003700,GO:0006351,GO:0006355";COG1609,Transcriptional regulators,K,Transcription	lcl|FR874854.1_prot_CCC17977.1_1048_[locus_tag=LPENT_02673]_[protein=lacI_family_sugar-binding_transcriptional_regulator]_[protein_id=CCC17977.1]_[location=2966013..2966951]_[gbkey=CDS]
gene_530|GeneMark.hmm|325_aa|-|573078|574055	gfo/Idh/MocA family oxidoreductase";Gene "LPE_00576";Gene "FD24_GL002409";Ontology_term "oxidoreductase activity,oxidation-reduction process";Ontology_id "GO:0016491,GO:0055114";COG0673,Predicted dehydrogenases and related proteins,R,General function prediction only	lcl|FR874854.1_prot_CCC17975.1_1047_[locus_tag=LPENT_02671]_[protein=oxidoreductase]_[protein_id=CCC17975.1]_[location=2963680..2964657]_[gbkey=CDS]
gene_531|GeneMark.hmm|339_aa|-|574082|575101	NAD(P)-dependent oxidoreductase";Gene "LPE_00577";Gene "LPENT_02670";Ontology_term "oxidoreductase activity,oxidation-reduction process";Ontology_id "GO:0016491,GO:0055114";COG0673,Predicted dehydrogenases and related proteins,R,General function prediction only	lcl|FR874854.1_prot_CCC17974.1_1046_[locus_tag=LPENT_02670]_[protein=oxidoreductase]_[protein_id=CCC17974.1]_[location=2962611..2963630]_[gbkey=CDS]
gene_532|GeneMark.hmm|582_aa|-|575356|577104	1-deoxy-D-xylulose-5-phosphate synthase";Gene "FD24_GL002411";Gene "LPE_00578";Ontology_term "1-deoxy-D-xylulose-5-phosphate synthase activity,metal ion binding,thiamine biosynthetic process,terpenoid biosynthetic process,1-deoxy-D-xylulose 5-phosphate biosynthetic process";Ontology_id "GO:0008661,GO:0046872,GO:0009228,GO:0016114,GO:0052865";Enzyme_code "EC:2.2.1.7";Enzyme_name "1-deoxy-D-xylulos…	lcl|FR874854.1_prot_CCC17973.1_1045_[locus_tag=LPENT_02669]_[protein=1-deoxy-D-xylulose-5-phosphate_synthase]_[protein_id=CCC17973.1]_[location=2960605..2962356]_[gbkey=CDS]
gene_533|GeneMark.hmm|667_aa|-|578443|580446	Na+/H+ antiporter";Gene "FD24_GL002412";Ontology_term "integral component of membrane,solute:proton antiporter activity,hydrogen ion transmembrane transport";Ontology_id "GO:0016021,GO:0015299,GO:1902600";COG0025,NhaP-type Na+/H+ and K+/H+ antiporters,P,Inorganic ion transport and metabolism	lcl|FR874854.1_prot_1044_[locus_tag=LPENT_02668]_[protein=Na+/H+_antiporter]_[pseudo=true]_[location=2957236..2959263]_[gbkey=CDS]
gene_535|GeneMark.hmm|257_aa|-|581568|582341	hypothetical protein";Gene "LPE_00581";Gene "LPENT_02666";Ontology_term "integral component of membrane";Ontology_id "GO:0016021	lcl|FR874854.1_prot_CCC17970.1_1043_[locus_tag=LPENT_02666]_[protein=ABC_transporter,_permease_protein]_[protein_id=CCC17970.1]_[location=2955365..2956138]_[gbkey=CDS]
gene_536|GeneMark.hmm|236_aa|-|582331|583041	ABC transporter ATP-binding protein";Gene "LPENT_02665";Gene "LPE_00582";Gene "FD24_GL002415";Ontology_term "ATP binding,ATPase activity";Ontology_id "GO:0005524,GO:0016887";Enzyme_code "EC:3.6.1.3,EC:3.6.1.15";Enzyme_name "Adenosinetriphosphatase,Nucleoside-triphosphate phosphatase";Thiamine metabolism, Purine metabolism; COG1131,ABC-type multidrug transport system, ATPase component,V,Defense me…	lcl|FR874854.1_prot_CCC17969.1_1042_[locus_tag=LPENT_02665]_[protein=ABC_transporter,_ATP-binding_protein]_[protein_id=CCC17969.1]_[location=2954665..2955375]_[gbkey=CDS]
gene_537|GeneMark.hmm|129_aa|-|583022|583411	GntR family transcriptional regulator";Gene "LPENT_02664";Gene "LPE_00583";Gene "FD24_GL002416";Ontology_term "DNA binding,transcription factor activity, sequence-specific DNA binding,transcription, DNA-templated,regulation of transcription, DNA-templated";Ontology_id "GO:0003677,GO:0003700,GO:0006351,GO:0006355";COG1725,Predicted transcriptional regulators,K,Transcription	lcl|FR874854.1_prot_CCC17968.1_1041_[locus_tag=LPENT_02664]_[protein=transcription_regulator]_[protein_id=CCC17968.1]_[location=2954295..2954684]_[gbkey=CDS]
gene_539|GeneMark.hmm|152_aa|+|584092|584550	hypothetical protein";Gene "LPENT_02662";Gene "FD24_GL002418";Ontology_term "integral component of membrane";Ontology_id "GO:0016021	lcl|FR874849.1_prot_CCC15392.1_18_[locus_tag=LPENT_00087]_[protein=putative_uncharacterized_protein]_[protein_id=CCC15392.1]_[location=44005..44454]_[gbkey=CDS]
gene_540|GeneMark.hmm|307_aa|-|584867|585790	alpha/beta hydrolase";Gene "LPE_00585";Ontology_term "hydrolase activity";Ontology_id "GO:0016787";COG1073,Hydrolases of the alpha/beta superfamily,R,General function prediction only	lcl|FR874854.1_prot_CCC17965.1_1040_[locus_tag=LPENT_02661]_[protein=alpha/beta_hydrolase]_[protein_id=CCC17965.1]_[location=2951918..2952841]_[gbkey=CDS]
gene_544|GeneMark.hmm|118_aa|-|589258|589614	hypothetical protein	lcl|FR874854.1_prot_CCC17961.1_1039_[locus_tag=LPENT_02657]_[protein=putative_uncharacterized_protein]_[protein_id=CCC17961.1]_[location=2948094..2948450]_[gbkey=CDS]
gene_545|GeneMark.hmm|95_aa|-|589627|589914	acetyltransferase";Gene "LPENT_02656";Gene "FD24_GL002424";Gene "LPE_00590";Ontology_term "integral component of membrane,transferase activity";Ontology_id "GO:0016021,GO:0016740	lcl|FR874854.1_prot_CCC17960.1_1038_[locus_tag=LPENT_02656]_[protein=acetyltransferase]_[protein_id=CCC17960.1]_[location=2947794..2948081]_[gbkey=CDS]
gene_546|GeneMark.hmm|585_aa|-|590169|591926	pyruvate oxidase";Gene "LPE_00591";Ontology_term "magnesium ion binding,thiamine pyrophosphate binding,pyruvate oxidase activity,oxidation-reduction process";Ontology_id "GO:0000287,GO:0030976,GO:0047112,GO:0055114";Enzyme_code "EC:1.2.3.3";Enzyme_name "Pyruvate oxidase";Pyruvate metabolism; COG0028,Thiamine pyrophosphate-requiring enzymes [acetolactate synthase, pyruvate dehydrogenase (cytochrom…	lcl|FR874854.1_prot_CCC17959.1_1037_[locus_tag=LPENT_02655]_[protein=pyruvate_oxidase]_[protein_id=CCC17959.1]_[location=2945782..2947539]_[gbkey=CDS]
gene_548|GeneMark.hmm|261_aa|-|592682|593467	hydrolase";Gene "FD24_GL002427";Ontology_term "serine-type peptidase activity,proteolysis";Ontology_id "GO:0008236,GO:0006508";COG1073,Hydrolases of the alpha/beta superfamily,R,General function prediction only	lcl|FR874854.1_prot_CCC17957.1_1036_[locus_tag=LPENT_02653]_[protein=putative_hydrolase]_[protein_id=CCC17957.1]_[location=2944251..2945036]_[gbkey=CDS]
gene_549|GeneMark.hmm|106_aa|-|593627|593947	MULTISPECIES: thiol reductase thioredoxin";Gene "LPENT_02652";Gene "N692_04665";Gene "LPE_00594";Gene "trxH";Gene "FD24_GL002428";Ontology_term "cell,protein disulfide oxidoreductase activity,glycerol ether metabolic process,cell redox homeostasis,oxidation-reduction process";Ontology_id "GO:0005623,GO:0015035,GO:0006662,GO:0045454,GO:0055114";COG0526,Thiol-disulfide isomerase and thioredoxins,OC…	lcl|FR874854.1_prot_CCC17956.1_1035_[locus_tag=LPENT_02652]_[protein=thioredoxin_H-type]_[protein_id=CCC17956.1]_[location=2943771..2944091]_[gbkey=CDS]
gene_550|GeneMark.hmm|373_aa|-|594020|595141	cystathionine gamma-synthase";Gene "FD24_GL002429";Ontology_term "lyase activity,pyridoxal phosphate binding";Ontology_id "GO:0016829,GO:0030170";COG0626,Cystathionine beta-lyases/cystathionine gamma-synthases,E,Amino acid transport and metabolism	lcl|FR874854.1_prot_CCC17955.1_1034_[locus_tag=LPENT_02651]_[protein=O-succinylhomoserine_(thiol)-lyase]_[protein_id=CCC17955.1]_[location=2942577..2943698]_[gbkey=CDS]
gene_551|GeneMark.hmm|103_aa|-|595821|596132	putative membrane protein";Gene "KCA1_2150";Ontology_term "integral component of membrane";Ontology_id "GO:0016021	lcl|FR874854.1_prot_CCC17954.1_1033_[locus_tag=LPENT_02650]_[protein=integral_membrane_protein]_[protein_id=CCC17954.1]_[location=2941582..2941881]_[gbkey=CDS]
gene_552|GeneMark.hmm|214_aa|-|596348|596992	putative uncharacterized protein";COG1429,Cobalamin biosynthesis protein CobN and related Mg-chelatases,H,Coenzyme transport and metabolism	lcl|FR874854.1_prot_CCC17953.1_1032_[locus_tag=LPENT_02649]_[protein=putative_uncharacterized_protein]_[protein_id=CCC17953.1]_[location=2940694..2941347]_[gbkey=CDS]
gene_558|GeneMark.hmm|149_aa|-|603281|603730	hypothetical protein	lcl|FR874854.1_prot_CCC17948.1_1031_[locus_tag=LPENT_02644]_[protein=putative_uncharacterized_protein_lp_2641]_[protein_id=CCC17948.1]_[location=2932345..2932794]_[gbkey=CDS]
gene_559|GeneMark.hmm|126_aa|-|603765|604145	integral membrane protein";Gene "LPENT_02643";Gene "LPE_00602";Ontology_term "integral component of membrane";Ontology_id "GO:0016021	lcl|FR874854.1_prot_CCC17947.1_1030_[locus_tag=LPENT_02643]_[protein=integral_membrane_protein]_[protein_id=CCC17947.1]_[location=2931906..2932310]_[gbkey=CDS]
gene_560|GeneMark.hmm|337_aa|-|604159|605172	lipoate--protein ligase";Gene "FD24_GL002439";Gene "LPE_00603";Ontology_term "ATP binding,transferase activity,ligase activity,protein lipoylation";Ontology_id "GO:0005524,GO:0016740,GO:0016874,GO:0009249";COG0095,Lipoate-protein ligase A,H,Coenzyme transport and metabolism	lcl|FR874854.1_prot_CCC17946.1_1029_[locus_tag=LPENT_02642]_[protein=lipoate-protein_ligase]_[protein_id=CCC17946.1]_[location=2930903..2931916]_[gbkey=CDS]
gene_561|GeneMark.hmm|787_aa|-|605709|608072	muramidase";Gene "FD24_GL002440";Ontology_term "amidase activity";Ontology_id "GO:0004040";Enzyme_code "EC:3.5.1.4";Enzyme_name "Amidase";Aminobenzoate degradation, Tryptophan metabolism, Arginine and proline metabolism, Phenylalanine metabolism, Styrene degradation; COG1705,Muramidase (flagellum-specific),NU,Multiple classes	lcl|FR874854.1_prot_CCC17945.1_1028_[locus_tag=LPENT_02641]_[protein=muramidase]_[protein_id=CCC17945.1]_[location=2928005..2930365]_[gbkey=CDS]
gene_564|GeneMark.hmm|389_aa|-|610179|611348	putative uncharacterized protein	lcl|FR874854.1_prot_CCC17942.1_1027_[locus_tag=LPENT_02638]_[protein=putative_uncharacterized_protein]_[protein_id=CCC17942.1]_[location=2924682..2925908]_[gbkey=CDS]
gene_565|GeneMark.hmm|290_aa|-|611445|612317	zinc ribbon domain-containing protein";Gene "LPE_00608";Gene "FD24_GL002444";Ontology_term "integral component of membrane,beta-carotene 15,15'-monooxygenase activity,monooxygenase activity,oxidation-reduction process";Ontology_id "GO:0016021,GO:0003834,GO:0004497,GO:0055114";Enzyme_code "EC:1.13.11,EC:1.14.99.36";Enzyme_name "Acting on single donors with incorporation of molecular oxygen (oxygen…	lcl|FR874854.1_prot_CCC17941.1_1026_[locus_tag=LPENT_02637]_[protein=Brp/Blh_family_beta-carotene_15,15'-monooxygenase]_[protein_id=CCC17941.1]_[location=2923760..2924632]_[gbkey=CDS]
gene_566|GeneMark.hmm|377_aa|-|612352|613485	zinc ribbon domain-containing protein";COG4640,Predicted membrane protein,S,Function unknown	lcl|FR874854.1_prot_1025_[locus_tag=LPENT_02636]_[protein=putative_uncharacterized_protein]_[pseudo=true]_[location=2922603..2923725]_[gbkey=CDS]
gene_568|GeneMark.hmm|66_aa|-|614343|614543	hypothetical protein FD24_GL002447";Gene "FD24_GL002447";Ontology_term "integral component of membrane";Ontology_id "GO:0016021	lcl|FR874854.1_prot_CCC17938.1_1024_[locus_tag=LPENT_02634]_[protein=BetT_protein]_[protein_id=CCC17938.1]_[location=2921544..2921744]_[gbkey=CDS]
gene_569|GeneMark.hmm|384_aa|-|614674|615828	glycosyl transferase family 1";COG0438,Glycosyltransferase,M,Cell wall/membrane/envelope biogenesis	lcl|FR874854.1_prot_1023_[locus_tag=LPENT_02633]_[protein=putative_glycosyltransferase]_[pseudo=true]_[location=2920256..2921413]_[gbkey=CDS]
gene_570|GeneMark.hmm|788_aa|-|616244|618610	phosphoketolase";Gene "LPE_01440";Gene "xpkA";Gene "FD24_GL002449";Ontology_term "phosphoketolase activity,carbohydrate metabolic process";Ontology_id "GO:0050193,GO:0005975";Enzyme_code "EC:4.1.2.9";Enzyme_name "Phosphoketolase";Carbon fixation in photosynthetic organisms, Pentose phosphate pathway; COG3957,Phosphoketolase,G,Carbohydrate transport and metabolism	lcl|FR874854.1_prot_CCC17936.1_1022_[locus_tag=LPENT_02632]_[protein=putative_phosphoketolase_1]_[protein_id=CCC17936.1]_[location=2917477..2919843]_[gbkey=CDS]
gene_571|GeneMark.hmm|241_aa|-|618859|619584	MULTISPECIES: GntR family transcriptional regulator";Gene "FD24_GL002451";Gene "LPE_01441";Gene "N692_04805";Ontology_term "DNA binding,transcription factor activity, sequence-specific DNA binding,transcription, DNA-templated,regulation of transcription, DNA-templated";Ontology_id "GO:0003677,GO:0003700,GO:0006351,GO:0006355";COG2188,Transcriptional regulators,K,Transcription	lcl|FR874854.1_prot_CCC17935.1_1021_[locus_tag=LPENT_02631]_[protein=transcription_regulator]_[protein_id=CCC17935.1]_[location=2916503..2917228]_[gbkey=CDS]
gene_575|GeneMark.hmm|217_aa|-|622374|623027	phosphohydrolase";COG1418,Predicted HD superfamily hydrolase,R,General function prediction only	lcl|FR874854.1_prot_CCC17931.1_1020_[locus_tag=LPENT_02627]_[protein=HD_domain_protein]_[protein_id=CCC17931.1]_[location=2912388..2913041]_[gbkey=CDS]
gene_576|GeneMark.hmm|249_aa|-|623037|623786	response regulator";Gene "FD24_GL002456";Ontology_term "intracellular,DNA binding,phosphorelay signal transduction system";Ontology_id "GO:0005622,GO:0003677,GO:0000160";COG3279,Response regulator of the LytR/AlgR family,KT,Multiple classes	lcl|FR874854.1_prot_CCC17930.1_1019_[locus_tag=LPENT_02626]_[protein=response_regulator]_[protein_id=CCC17930.1]_[location=2911629..2912378]_[gbkey=CDS]
gene_577|GeneMark.hmm|174_aa|-|623971|624495	MULTISPECIES: hypothetical protein	lcl|FR874854.1_prot_CCC17929.1_1018_[locus_tag=LPENT_02625]_[protein=putative_uncharacterized_protein_lp_2666]_[protein_id=CCC17929.1]_[location=2910920..2911444]_[gbkey=CDS]
gene_580|GeneMark.hmm|181_aa|-|626609|627154	prophage lp1 protein 5	lcl|FR874854.1_prot_CCC17925.1_1015_[locus_tag=LPENT_02621]_[protein=prophage_Lp1_protein_5]_[protein_id=CCC17925.1]_[location=2908607..2909089]_[gbkey=CDS]
gene_581|GeneMark.hmm|139_aa|-|627578|627997	hsp20/alpha crystallin family protein";COG0071,Molecular chaperone (small heat shock protein),O,Posttranslational modification, protein turnover, chaperones	lcl|FR874854.1_prot_CCC17924.1_1014_[locus_tag=LPENT_02620]_[protein=small_heat_shock_protein]_[protein_id=CCC17924.1]_[location=2907718..2908137]_[gbkey=CDS]
gene_582|GeneMark.hmm|113_aa|-|628026|628367	hypothetical protein	lcl|FR874854.1_prot_CCC17923.1_1013_[locus_tag=LPENT_02619]_[protein=putative_uncharacterized_protein_lp_2669]_[protein_id=CCC17923.1]_[location=2907348..2907689]_[gbkey=CDS]
gene_585|GeneMark.hmm|530_aa|-|631003|632595	sodium:proton antiporter";Gene "LPE_01454";Gene "FD24_GL002466";Ontology_term "integral component of membrane,solute:proton antiporter activity,hydrogen ion transmembrane transport";Ontology_id "GO:0016021,GO:0015299,GO:1902600";COG0025,NhaP-type Na+/H+ and K+/H+ antiporters,P,Inorganic ion transport and metabolism	lcl|FR874854.1_prot_CCC17920.1_1012_[locus_tag=LPENT_02616]_[protein=Na(+)/H(+)_antiporter]_[protein_id=CCC17920.1]_[location=2903120..2904712]_[gbkey=CDS]
gene_586|GeneMark.hmm|387_aa|-|632722|633885	MFS transporter";Gene "LPE_01455";Gene "FD24_GL002467";Gene "LPENT_02615";Ontology_term "integral component of membrane,transmembrane transport";Ontology_id "GO:0016021,GO:0055085";COG2814,Arabinose efflux permease,G,Carbohydrate transport and metabolism	lcl|FR874854.1_prot_CCC17919.1_1011_[locus_tag=LPENT_02615]_[protein=multidrug_transport_protein,_major_facilitator_superfamily]_[protein_id=CCC17919.1]_[location=2901830..2902993]_[gbkey=CDS]
gene_589|GeneMark.hmm|457_aa|-|636432|637805	PLP-dependent aminotransferase family protein";Gene "LPE_01458";Gene "FD24_GL002470";Ontology_term "DNA binding,transcription factor activity, sequence-specific DNA binding,transaminase activity,pyridoxal phosphate binding,transcription, DNA-templated,regulation of transcription, DNA-templated";Ontology_id "GO:0003677,GO:0003700,GO:0008483,GO:0030170,GO:0006351,GO:0006355";COG1167,Transcriptional…	lcl|FR874854.1_prot_1009_[locus_tag=LPENT_02611]_[protein=aminotransferase]_[pseudo=true]_[location=2897027..2897755]_[gbkey=CDS]
gene_595|GeneMark.hmm|215_aa|-|642476|643123	NAD(P)-dependent oxidoreductase";COG0702,Predicted nucleoside-diphosphate-sugar epimerases,MG,Multiple classes	lcl|FR874854.1_prot_CCC17910.1_1007_[locus_tag=LPENT_02606]_[protein=putative_uncharacterized_protein_lp_2690]_[protein_id=CCC17910.1]_[location=2891698..2892345]_[gbkey=CDS]
gene_602|GeneMark.hmm|1250_aa|-|653047|656799	helicase-exonuclease AddAB subunit AddA";Gene "addA";Ontology_term "double-stranded DNA binding,ATP-dependent DNA helicase activity,ATP binding,3'-5' exonuclease activity,double-strand break repair via homologous recombination,DNA duplex unwinding,nucleic acid phosphodiester bond hydrolysis";Ontology_id "GO:0003690,GO:0004003,GO:0005524,GO:0008408,GO:0000724,GO:0032508,GO:0090305";Enzyme_code "EC…	lcl|FR874854.1_prot_CCC17908.1_1006_[locus_tag=LPENT_02604]_[protein=ATP-dependent_helicase/nuclease_subunit_A]_[protein_id=CCC17908.1]_[location=2886986..2890738]_[gbkey=CDS]
gene_603|GeneMark.hmm|1199_aa|-|656796|660395	ATP-dependent helicase";COG3857,ATP-dependent nuclease, subunit B,L,Replication, recombination and repair	lcl|FR874854.1_prot_CCC17907.1_1005_[locus_tag=LPENT_02603]_[protein=ATP-dependent_helicase/deoxyribonuclease_subunit_B]_[protein_id=CCC17907.1]_[location=2883390..2886989]_[gbkey=CDS]
gene_604|GeneMark.hmm|318_aa|-|660610|661566	hypothetical protein";Gene "FD24_GL002486";Ontology_term "integral component of membrane";Ontology_id "GO:0016021";COG3238,Uncharacterized protein conserved in bacteria,S,Function unknown	lcl|FR874854.1_prot_1004_[locus_tag=LPENT_02602]_[protein=integral_membrane_protein]_[pseudo=true]_[location=2882159..2883175]_[gbkey=CDS]
gene_605|GeneMark.hmm|212_aa|-|662742|663380	orotate phosphoribosyltransferase";Gene "pyrE";Ontology_term "magnesium ion binding,orotate phosphoribosyltransferase activity,'de novo' UMP biosynthetic process";Ontology_id "GO:0000287,GO:0004588,GO:0044205";Enzyme_code "EC:2.4.2.10";Enzyme_name "Orotate phosphoribosyltransferase";Pyrimidine metabolism, Drug metabolism - other enzymes; COG0461,Orotate phosphoribosyltransferase,F,Nucleotide tran…	lcl|FR874854.1_prot_CCC17905.1_1003_[locus_tag=LPENT_02601]_[protein=orotate_phosphoribosyltransferase]_[protein_id=CCC17905.1]_[location=2880375..2881013]_[gbkey=CDS]
gene_606|GeneMark.hmm|237_aa|-|663382|664095	orotidine-5'-phosphate decarboxylase";Gene "pyrF";Ontology_term "orotidine-5'-phosphate decarboxylase activity,'de novo' pyrimidine nucleobase biosynthetic process,'de novo' UMP biosynthetic process";Ontology_id "GO:0004590,GO:0006207,GO:0044205";Enzyme_code "EC:4.1.1.23";Enzyme_name "Orotidine-5'-phosphate decarboxylase";Pyrimidine metabolism; COG0284,Orotidine-5'-phosphate decarboxylase,F,Nucle…	lcl|FR874854.1_prot_CCC17903.1_1001_[locus_tag=LPENT_02599]_[protein=orotidine_5'-phosphate_decarboxylase]_[protein_id=CCC17903.1]_[location=2879660..2880373]_[gbkey=CDS]
gene_607|GeneMark.hmm|305_aa|-|664092|665009	dihydroorotate dehydrogenase B catalytic subunit";Gene "pyrD";Ontology_term "cytoplasm,dihydroorotate dehydrogenase activity,'de novo' pyrimidine nucleobase biosynthetic process,'de novo' UMP biosynthetic process,oxidation-reduction process";Ontology_id "GO:0005737,GO:0004152,GO:0006207,GO:0044205,GO:0055114";Enzyme_code "EC:1.3.5.2";Enzyme_name "Dihydroorotate dehydrogenase (quinone)";Pyrimidine…	lcl|FR874854.1_prot_CCC17902.1_1000_[locus_tag=LPENT_02598]_[protein=dihydroorotate_dehydrogenase]_[protein_id=CCC17902.1]_[location=2878746..2879663]_[gbkey=CDS]
gene_608|GeneMark.hmm|1058_aa|-|665096|668272	carbamoyl phosphate synthase large subunit";Gene "carB";Ontology_term "magnesium ion binding,carbamoyl-phosphate synthase (glutamine-hydrolyzing) activity,ATP binding,manganese ion binding,arginine biosynthetic process,'de novo' UMP biosynthetic process";Ontology_id "GO:0000287,GO:0004088,GO:0005524,GO:0030145,GO:0006526,GO:0044205";Enzyme_code "EC:6.3.5.5";Enzyme_name "Carbamoyl-phosphate syntha…	lcl|FR874854.1_prot_CCC17901.1_999_[locus_tag=LPENT_02597]_[protein=carbamoyl-phosphate_synthase_pyrimidine-specific_large_chain]_[protein_id=CCC17901.1]_[location=2875469..2878645]_[gbkey=CDS]
gene_609|GeneMark.hmm|364_aa|-|668265|669359	carbamoyl phosphate synthase small subunit";Gene "carA";Ontology_term "carbamoyl-phosphate synthase (glutamine-hydrolyzing) activity,ATP binding,'de novo' pyrimidine nucleobase biosynthetic process,arginine biosynthetic process,glutamine metabolic process,'de novo' UMP biosynthetic process";Ontology_id "GO:0004088,GO:0005524,GO:0006207,GO:0006526,GO:0006541,GO:0044205";Enzyme_code "EC:6.3.5.5";En…	lcl|FR874854.1_prot_CCC17899.1_997_[locus_tag=LPENT_02595]_[protein=carbamoyl-phosphate_synthase_pyrimidine-specific_small_chain]_[protein_id=CCC17899.1]_[location=2874382..2875476]_[gbkey=CDS]
gene_610|GeneMark.hmm|430_aa|-|669356|670648	dihydroorotase";Gene "pyrC";Ontology_term "dihydroorotase activity,zinc ion binding,'de novo' UMP biosynthetic process";Ontology_id "GO:0004151,GO:0008270,GO:0044205";Enzyme_code "EC:3.5.2.3";Enzyme_name "Dihydroorotase";Pyrimidine metabolism; COG0044,Dihydroorotase and related cyclic amidohydrolases,F,Nucleotide transport and metabolism	lcl|FR874854.1_prot_CCC17898.1_996_[locus_tag=LPENT_02594]_[protein=dihydroorotase_(DHOase)]_[protein_id=CCC17898.1]_[location=2873093..2874385]_[gbkey=CDS]
gene_611|GeneMark.hmm|311_aa|-|670652|671587	aspartate carbamoyltransferase";Gene "pyrB";Ontology_term "aspartate carbamoyltransferase activity,amino acid binding,'de novo' pyrimidine nucleobase biosynthetic process,cellular amino acid metabolic process,'de novo' UMP biosynthetic process";Ontology_id "GO:0004070,GO:0016597,GO:0006207,GO:0006520,GO:0044205";Enzyme_code "EC:2.1.3.2";Enzyme_name "Aspartate carbamoyltransferase";Pyrimidine meta…	lcl|FR874854.1_prot_CCC17897.1_995_[locus_tag=LPENT_02593]_[protein=aspartate_carbamoyltransferase]_[protein_id=CCC17897.1]_[location=2872154..2873089]_[gbkey=CDS]
gene_612|GeneMark.hmm|180_aa|-|671733|672275	MULTISPECIES: bifunctional pyrimidine operon transcriptional regulator/uracil phosphoribosyltransferase";Gene "pyrR1";Gene "pyrR";Ontology_term "RNA binding,uracil phosphoribosyltransferase activity,DNA-templated transcription, termination,regulation of transcription, DNA-templated,nucleoside metabolic process";Ontology_id "GO:0003723,GO:0004845,GO:0006353,GO:0006355,GO:0009116";Enzyme_code "EC:2…	lcl|FR874854.1_prot_CCC17896.1_994_[locus_tag=LPENT_02592]_[protein=bifunctional_protein_pyrR_1]_[protein_id=CCC17896.1]_[location=2871466..2872008]_[gbkey=CDS]
gene_617|GeneMark.hmm|299_aa|-|678621|679520	hypothetical protein";COG0702,Predicted nucleoside-diphosphate-sugar epimerases,MG,Multiple classes	lcl|FR874854.1_prot_993_[locus_tag=LPENT_02588]_[protein=putative_uncharacterized_protein]_[pseudo=true]_[location=2864207..2865121]_[gbkey=CDS]
gene_618|GeneMark.hmm|221_aa|-|679799|680464	methionine synthase";COG0620,Methionine synthase II (cobalamin-independent),E,Amino acid transport and metabolism	lcl|FR874854.1_prot_CCC17890.1_991_[locus_tag=LPENT_02586]_[protein=putative_uncharacterized_protein]_[protein_id=CCC17890.1]_[location=2863278..2863943]_[gbkey=CDS]
gene_619|GeneMark.hmm|413_aa|-|680639|681880	phosphoribosylamine--glycine ligase";Gene "purD";Ontology_term "magnesium ion binding,phosphoribosylamine-glycine ligase activity,ATP binding,manganese ion binding,'de novo' IMP biosynthetic process,purine nucleobase biosynthetic process";Ontology_id "GO:0000287,GO:0004637,GO:0005524,GO:0030145,GO:0006189,GO:0009113";Enzyme_code "EC:6.3.4.13";Enzyme_name "Phosphoribosylamine--glycine ligase";Puri…	lcl|FR874854.1_prot_CCC17889.1_990_[locus_tag=LPENT_02585]_[protein=phosphoribosylamine--glycine_ligase]_[protein_id=CCC17889.1]_[location=2861862..2863103]_[gbkey=CDS]
gene_620|GeneMark.hmm|510_aa|-|681898|683430	bifunctional phosphoribosylaminoimidazolecarboxamide formyltransferase/inosine monophosphate cyclohydrolase";Gene "purH";Ontology_term "IMP cyclohydrolase activity,phosphoribosylaminoimidazolecarboxamide formyltransferase activity,'de novo' IMP biosynthetic process";Ontology_id "GO:0003937,GO:0004643,GO:0006189";Enzyme_code "EC:3.5.4.10,EC:2.1.2.3";Enzyme_name "IMP cyclohydrolase,Phosphoribosylam…	lcl|FR874854.1_prot_CCC17888.1_989_[locus_tag=LPENT_02584]_[protein=bifunctional_purine_biosynthesis_protein_purH]_[protein_id=CCC17888.1]_[location=2860312..2861844]_[gbkey=CDS]
gene_622|GeneMark.hmm|341_aa|-|684003|685028	phosphoribosylformylglycinamidine cyclo-ligase";Gene "purM";Ontology_term "cytoplasm,phosphoribosylformylglycinamidine cyclo-ligase activity,ATP binding,'de novo' IMP biosynthetic process";Ontology_id "GO:0005737,GO:0004641,GO:0005524,GO:0006189";Enzyme_code "EC:6.3.3.1";Enzyme_name "Phosphoribosylformylglycinamidine cyclo-ligase";Purine metabolism, Biosynthesis of antibiotics; COG0150,Phosphorib…	lcl|FR874854.1_prot_CCC17887.1_988_[locus_tag=LPENT_02583]_[protein=phosphoribosylformylglycinamidine_cyclo-ligase]_[protein_id=CCC17887.1]_[location=2858714..2859739]_[gbkey=CDS]
gene_623|GeneMark.hmm|484_aa|-|685025|686479	amidophosphoribosyltransferase";Gene "purF";Ontology_term "magnesium ion binding,amidophosphoribosyltransferase activity,'de novo' IMP biosynthetic process,glutamine metabolic process,purine nucleobase biosynthetic process,nucleoside metabolic process";Ontology_id "GO:0000287,GO:0004044,GO:0006189,GO:0006541,GO:0009113,GO:0009116";Enzyme_code "EC:2.4.2.14";Enzyme_name "Amidophosphoribosyltransfer…	lcl|FR874854.1_prot_CCC17886.1_987_[locus_tag=LPENT_02582]_[protein=amidophosphoribosyltransferase_(ATase)]_[protein_id=CCC17886.1]_[location=2857263..2858717]_[gbkey=CDS]
gene_624|GeneMark.hmm|739_aa|-|686464|688683	phosphoribosylformylglycinamidine synthase II";Gene "purL";Ontology_term "cytoplasm,magnesium ion binding,phosphoribosylformylglycinamidine synthase activity,ATP binding,'de novo' IMP biosynthetic process";Ontology_id "GO:0005737,GO:0000287,GO:0004642,GO:0005524,GO:0006189";Enzyme_code "EC:6.3.5.3";Enzyme_name "Phosphoribosylformylglycinamidine synthase";Purine metabolism, Biosynthesis of antibio…	lcl|FR874854.1_prot_CCC17885.1_986_[locus_tag=LPENT_02581]_[protein=phosphoribosylformylglycinamidine_synthase_2]_[protein_id=CCC17885.1]_[location=2855059..2857278]_[gbkey=CDS]
gene_625|GeneMark.hmm|226_aa|-|688676|689356	phosphoribosylformylglycinamidine synthase I";Gene "purQ";Ontology_term "cytoplasm,phosphoribosylformylglycinamidine synthase activity,ATP binding,hydrolase activity,'de novo' IMP biosynthetic process,glutamine metabolic process";Ontology_id "GO:0005737,GO:0004642,GO:0005524,GO:0016787,GO:0006189,GO:0006541";Enzyme_code "EC:6.3.5.3";Enzyme_name "Phosphoribosylformylglycinamidine synthase";Purine …	lcl|FR874854.1_prot_CCC17883.1_984_[locus_tag=LPENT_02579]_[protein=phosphoribosylformylglycinamidine_synthase_1]_[protein_id=CCC17883.1]_[location=2854386..2855066]_[gbkey=CDS]
gene_626|GeneMark.hmm|84_aa|-|689356|689610	MULTISPECIES: phosphoribosylformylglycinamidine synthase";Gene "purS";Ontology_term "cytoplasm,phosphoribosylformylglycinamidine synthase activity,ATP binding,'de novo' IMP biosynthetic process";Ontology_id "GO:0005737,GO:0004642,GO:0005524,GO:0006189";Enzyme_code "EC:6.3.5.3";Enzyme_name "Phosphoribosylformylglycinamidine synthase";Purine metabolism, Biosynthesis of antibiotics; COG1828,Phosphor…	lcl|FR874854.1_prot_CCC17882.1_983_[locus_tag=LPENT_02578]_[protein=conserved_purine_biosynthesis_cluster_protein]_[protein_id=CCC17882.1]_[location=2854132..2854386]_[gbkey=CDS]
gene_627|GeneMark.hmm|243_aa|-|689612|690343	phosphoribosylaminoimidazole-succinocarboxamides ynthase";Gene "purC";Ontology_term "phosphoribosylaminoimidazolesuccinocarboxamide synthase activity,ATP binding,'de novo' IMP biosynthetic process";Ontology_id "GO:0004639,GO:0005524,GO:0006189";Enzyme_code "EC:6.3.2.6";Enzyme_name "Phosphoribosylaminoimidazolesuccinocarboxamide synthase";Purine metabolism, Biosynthesis of antibiotics; COG0152,Pho…	lcl|FR874854.1_prot_CCC17881.1_982_[locus_tag=LPENT_02577]_[protein=phosphoribosylaminoimidazole-succinocarboxamides_ynthase]_[protein_id=CCC17881.1]_[location=2853399..2854130]_[gbkey=CDS]
gene_628|GeneMark.hmm|376_aa|-|690346|691476	5-(carboxyamino)imidazole ribonucleotide synthase";Gene "purK";Ontology_term "phosphoribosylaminoimidazole carboxylase activity,ATP binding,5-(carboxyamino)imidazole ribonucleotide synthase activity,metal ion binding,'de novo' IMP biosynthetic process";Ontology_id "GO:0004638,GO:0005524,GO:0034028,GO:0046872,GO:0006189";Enzyme_code "EC:6.3.4.18,EC:4.1.1.21";Enzyme_name "5-(carboxyamino)imidazole …	lcl|FR874854.1_prot_CCC17880.1_981_[locus_tag=LPENT_02576]_[protein=phosphoribosylaminoimidazole_carboxylase,_ATPase_subunit]_[protein_id=CCC17880.1]_[location=2852266..2853396]_[gbkey=CDS]
gene_629|GeneMark.hmm|160_aa|-|691460|691942	5-(carboxyamino)imidazole ribonucleotide mutase";Gene "purE";Ontology_term "lyase activity,5-(carboxyamino)imidazole ribonucleotide mutase activity,'de novo' IMP biosynthetic process";Ontology_id "GO:0016829,GO:0034023,GO:0006189";Enzyme_code "EC:5.4.99.18";Enzyme_name "5-(carboxyamino)imidazole ribonucleotide mutase";Purine metabolism, Biosynthesis of antibiotics; COG0041,Phosphoribosylcarboxyam…	lcl|FR874854.1_prot_CCC17879.1_980_[locus_tag=LPENT_02575]_[protein=phosphoribosylaminoimidazole_carboxylase,_catalytic_subunit]_[protein_id=CCC17879.1]_[location=2851797..2852282]_[gbkey=CDS]
gene_630|GeneMark.hmm|438_aa|-|692262|693578	NADPH-dependent oxidoreductase";Gene "LPENT_02574";Gene "LPE_01501";Gene "FD24_GL002512";Ontology_term "oxidoreductase activity,oxidation-reduction process";Ontology_id "GO:0016491,GO:0055114";COG2461,Uncharacterized conserved protein,S,Function unknown	lcl|FR874854.1_prot_CCC17878.1_979_[locus_tag=LPENT_02574]_[protein=putative_oxidoreductase]_[protein_id=CCC17878.1]_[location=2850165..2851481]_[gbkey=CDS]
gene_631|GeneMark.hmm|202_aa|-|693593|694201	NAD(P)H-dependent oxidoreductase";Gene "FD24_GL002513";Gene "LPE_01503";Ontology_term "oxidoreductase activity,oxidation-reduction process";Ontology_id "GO:0016491,GO:0055114";COG0431,Predicted flavoprotein,R,General function prediction only	lcl|FR874854.1_prot_CCC17877.1_978_[locus_tag=LPENT_02573]_[protein=putative_oxidoreductase]_[protein_id=CCC17877.1]_[location=2849542..2850150]_[gbkey=CDS]
gene_633|GeneMark.hmm|192_aa|-|694866|695444	lipoate-protein ligase";Gene "FD24_GL002515";Ontology_term "transferase activity,ligase activity,protein lipoylation";Ontology_id "GO:0016740,GO:0016874,GO:0009249";COG0095,Lipoate-protein ligase A,H,Coenzyme transport and metabolism	lcl|FR874854.1_prot_CCC17876.1_977_[locus_tag=LPENT_02572]_[protein=lipoate-protein_ligase]_[protein_id=CCC17876.1]_[location=2848293..2849309]_[gbkey=CDS]
gene_634|GeneMark.hmm|263_aa|-|695456|696247	MULTISPECIES: protein-tyrosine-phosphatase";Gene "FD24_GL002516";Gene "LPENT_02570";Gene "LPE_01505";Ontology_term "protein tyrosine phosphatase activity,peptidyl-tyrosine dephosphorylation";Ontology_id "GO:0004725,GO:0035335";Enzyme_code "EC:3.1.3.16,EC:3.1.3.48,EC:3.1.3.41";Enzyme_name "Protein-serine/threonine phosphatase,Protein-tyrosine-phosphatase,4-nitrophenylphosphatase";T cell receptor s…	lcl|FR874854.1_prot_CCC17874.1_975_[locus_tag=LPENT_02570]_[protein=putative_protein-tyrosine_phosphatase]_[protein_id=CCC17874.1]_[location=2847484..2848287]_[gbkey=CDS]
gene_637|GeneMark.hmm|324_aa|-|699189|700163	MULTISPECIES: L-asparaginase";Gene "LPENT_02567";Gene "KCA1_2234";Gene "LPE_01508";Gene "N692_05100";Gene "FD24_GL002519";Ontology_term "asparaginase activity,cellular amino acid metabolic process";Ontology_id "GO:0004067,GO:0006520";Enzyme_code "EC:3.5.1.1";Enzyme_name "Asparaginase";Cyanoamino acid metabolism, Alanine, aspartate and glutamate metabolism; COG0252,L-asparaginase/archaeal Glu-tRNA…	lcl|FR874854.1_prot_CCC17871.1_974_[locus_tag=LPENT_02567]_[protein=L-asparaginase]_[protein_id=CCC17871.1]_[location=2843748..2844722]_[gbkey=CDS]
gene_646|GeneMark.hmm|156_aa|-|707463|707933	universal stress protein";Gene "FD24_GL002528";Ontology_term "response to stress";Ontology_id "GO:0006950";COG0589,Universal stress protein UspA and related nucleotide-binding proteins,T,Signal transduction mechanisms	lcl|FR874854.1_prot_972_[locus_tag=LPENT_02559]_[protein=universal_stress_protein_UspA]_[pseudo=true]_[location=2837703..2838239]_[gbkey=CDS]
gene_650|GeneMark.hmm|157_aa|-|709814|710287	hypothetical protein	lcl|FR874854.1_prot_CCC17861.1_971_[locus_tag=LPENT_02557]_[protein=putative_uncharacterized_protein_lp_2748]_[protein_id=CCC17861.1]_[location=2835413..2835886]_[gbkey=CDS]
gene_653|GeneMark.hmm|394_aa|-|711251|712435	pyridoxal phosphate-dependent aminotransferase";Gene "FD24_GL002535";Ontology_term "transaminase activity,pyridoxal phosphate binding,biosynthetic process";Ontology_id "GO:0008483,GO:0030170,GO:0009058";COG1168,Bifunctional PLP-dependent enzyme with beta-cystathionase and maltose regulon repressor activities,E,Amino acid transport and metabolism	lcl|FR874854.1_prot_CCC17858.1_970_[locus_tag=LPENT_02554]_[protein=aminotransferase]_[protein_id=CCC17858.1]_[location=2832501..2833685]_[gbkey=CDS]
gene_655|GeneMark.hmm|170_aa|-|712761|713273	phosphohydrolase	lcl|FR874854.1_prot_CCC17857.1_969_[locus_tag=LPENT_02553]_[protein=putative_uncharacterized_protein]_[protein_id=CCC17857.1]_[location=2831639..2832175]_[gbkey=CDS]
gene_656|GeneMark.hmm|212_aa|-|713486|714124	hypothetical protein";Gene "FD24_GL002537";Gene "LPE_01525";Ontology_term "integral component of membrane";Ontology_id "GO:0016021	lcl|FR874854.1_prot_CCC17856.1_968_[locus_tag=LPENT_02552]_[protein=putative_uncharacterized_protein_lp_2754]_[protein_id=CCC17856.1]_[location=2830812..2831450]_[gbkey=CDS]
gene_658|GeneMark.hmm|574_aa|-|715012|716736	alpha-glycosidase";Gene "LPE_01527";Ontology_term "glucan 1,4-alpha-maltohydrolase activity,carbohydrate metabolic process";Ontology_id "GO:0043897,GO:0005975";Enzyme_code "EC:3.2.1.133";Enzyme_name "Glucan 1,4-alpha-maltohydrolase";Starch and sucrose metabolism; COG0366,Glycosidases,G,Carbohydrate transport and metabolism	lcl|FR874854.1_prot_CCC17854.1_967_[locus_tag=LPENT_02550]_[protein=glucan_1,4-alpha-maltohydrolase]_[protein_id=CCC17854.1]_[location=2828202..2829926]_[gbkey=CDS]
gene_662|GeneMark.hmm|200_aa|-|720962|721564	acetyltransferase";Gene "FD24_GL002545";Ontology_term "acetyltransferase activity";Ontology_id "GO:0016407";COG0110,Acetyltransferase (isoleucine patch superfamily),R,General function prediction only	lcl|FR874854.1_prot_966_[locus_tag=LPENT_02546]_[protein=cysE/lacA/LpxA/NodL_family_acetyltransferase]_[pseudo=true]_[location=2823331..2823975]_[gbkey=CDS]
gene_663|GeneMark.hmm|187_aa|-|721579|722142	NUDIX hydrolase";Gene "LPE_01532";Gene "FD24_GL002546";Ontology_term "ADP-ribose diphosphatase activity";Ontology_id "GO:0047631";Enzyme_code "EC:3.6.1.13";Enzyme_name "ADP-ribose diphosphatase";Purine metabolism; COG0494,NTP pyrophosphohydrolases including oxidative damage repair enzymes,LR,Multiple classes	lcl|FR874854.1_prot_CCC17849.1_965_[locus_tag=LPENT_02545]_[protein=ADP-ribose_pyrophosphatase]_[protein_id=CCC17849.1]_[location=2822795..2823358]_[gbkey=CDS]
gene_664|GeneMark.hmm|119_aa|-|722299|722658	cell-cycle regulation histidine triad protein";Gene "FD24_GL002547";Ontology_term "catalytic activity";Ontology_id "GO:0003824";COG0537,Diadenosine tetraphosphate (Ap4A) hydrolase and other HIT family hydrolases,FGR,Multiple classes	lcl|FR874854.1_prot_CCC17848.1_964_[locus_tag=LPENT_02544]_[protein=cell-cycle_regulation_histidine_triad_protein]_[protein_id=CCC17848.1]_[location=2822320..2822679]_[gbkey=CDS]
gene_665|GeneMark.hmm|248_aa|-|722671|723417	NAD(P)-dependent dehydrogenase";COG1028,Dehydrogenases with different specificities (related to short-chain alcohol dehydrogenases),IQR,Multiple classes	lcl|FR874854.1_prot_CCC17847.1_963_[locus_tag=LPENT_02543]_[protein=short-chain_dehydrogenase/oxidoreductase]_[protein_id=CCC17847.1]_[location=2821561..2822307]_[gbkey=CDS]
gene_666|GeneMark.hmm|73_aa|-|723417|723638	hypothetical protein FD24_GL002550	lcl|FR874854.1_prot_CCC17846.1_962_[locus_tag=LPENT_02542]_[protein=putative_uncharacterized_protein_lp_2765]_[protein_id=CCC17846.1]_[location=2821235..2821561]_[gbkey=CDS]
gene_672|GeneMark.hmm|169_aa|-|728382|728891	DNA-binding protein";Gene "LPENT_02537";Gene "LPE_01540";Gene "FD24_GL002556";Ontology_term "small molecule binding,metal ion binding";Ontology_id "GO:0036094,GO:0046872";COG1827,Predicted small molecule binding protein (contains 3H domain),R,General function prediction only	lcl|FR874854.1_prot_CCC17841.1_961_[locus_tag=LPENT_02537]_[protein=putative_uncharacterized_protein]_[protein_id=CCC17841.1]_[location=2816081..2816590]_[gbkey=CDS]
gene_674|GeneMark.hmm|193_aa|-|730733|731314	TetR family transcriptional regulator";Gene "LPE_01542";Ontology_term "DNA binding,transcription, DNA-templated,regulation of transcription, DNA-templated";Ontology_id "GO:0003677,GO:0006351,GO:0006355";COG1309,Transcriptional regulator,K,Transcription	lcl|FR874854.1_prot_CCC17839.1_960_[locus_tag=LPENT_02535]_[protein=putative_transcription_regulator]_[protein_id=CCC17839.1]_[location=2813580..2814251]_[gbkey=CDS]
gene_675|GeneMark.hmm|412_aa|-|731319|732557	ABC transporter permease";COG3883,Uncharacterized protein conserved in bacteria,S,Function unknown	lcl|FR874854.1_prot_CCC17838.1_959_[locus_tag=LPENT_02534]_[protein=ABC_superfamily_ATP_binding_cassette_transporter,_permease_protein]_[protein_id=CCC17838.1]_[location=2812337..2813575]_[gbkey=CDS]
gene_676|GeneMark.hmm|247_aa|-|732544|733287	ABC transporter ATP-binding protein";Gene "FD24_GL002560";Gene "LPE_01544";Ontology_term "ATP binding,ATPase activity";Ontology_id "GO:0005524,GO:0016887";Enzyme_code "EC:3.6.1.3,EC:3.6.1.15";Enzyme_name "Adenosinetriphosphatase,Nucleoside-triphosphate phosphatase";Thiamine metabolism, Purine metabolism; COG1131,ABC-type multidrug transport system, ATPase component,V,Defense mechanisms	lcl|FR874854.1_prot_CCC17837.1_958_[locus_tag=LPENT_02533]_[protein=ABC_transporter,_ATP-binding_protein]_[protein_id=CCC17837.1]_[location=2811607..2812350]_[gbkey=CDS]
gene_683|GeneMark.hmm|436_aa|-|739107|740417	D-serine ammonia-lyase";Gene "dsdA";Ontology_term "D-serine ammonia-lyase activity,hydro-lyase activity,pyridoxal phosphate binding,D-amino acid metabolic process";Ontology_id "GO:0008721,GO:0016836,GO:0030170,GO:0046416";Enzyme_code "EC:4.3.1.18";Enzyme_name "D-serine ammonia-lyase";Glycine, serine and threonine metabolism; COG3048,D-serine dehydratase,E,Amino acid transport and metabolism	lcl|FR874854.1_prot_CCC17836.1_957_[locus_tag=LPENT_02532]_[protein=putative_D-serine_dehydratase]_[protein_id=CCC17836.1]_[location=2809954..2811264]_[gbkey=CDS]
gene_684|GeneMark.hmm|480_aa|-|740828|742270	aryl-phospho-beta-D-glucosidase";Gene "LPE_01552";Gene "FD24_GL002568";Ontology_term "6-phospho-beta-glucosidase activity,carbohydrate metabolic process";Ontology_id "GO:0008706,GO:0005975";Enzyme_code "EC:3.2.1.86,EC:3.2.1.21";Enzyme_name "6-phospho-beta-glucosidase,Beta-glucosidase";Glycolysis / Gluconeogenesis, Cyanoamino acid metabolism, Starch and sucrose metabolism, Phenylpropanoid biosynth…	lcl|FR874854.1_prot_CCC17835.1_956_[locus_tag=LPENT_02531]_[protein=6-phospho-beta-glucosidase]_[protein_id=CCC17835.1]_[location=2808106..2809548]_[gbkey=CDS]
gene_685|GeneMark.hmm|479_aa|-|742288|743727	aryl-phospho-beta-D-glucosidase";Gene "LPE_01553";Ontology_term "6-phospho-beta-glucosidase activity,carbohydrate metabolic process";Ontology_id "GO:0008706,GO:0005975";Enzyme_code "EC:3.2.1.86,EC:3.2.1.21";Enzyme_name "6-phospho-beta-glucosidase,Beta-glucosidase";Glycolysis / Gluconeogenesis, Cyanoamino acid metabolism, Starch and sucrose metabolism, Phenylpropanoid biosynthesis; COG2723,Beta-gl…	lcl|FR874854.1_prot_CCC17833.1_954_[locus_tag=LPENT_02529]_[protein=6-phospho-beta-glucosidase]_[protein_id=CCC17833.1]_[location=2806649..2808088]_[gbkey=CDS]
gene_686|GeneMark.hmm|115_aa|-|743917|744264	MULTISPECIES: PTS lactose/cellobiose transporter subunit IIA";Gene "FD24_GL002570";Gene "LPE_01554";Gene "N644_1147";Gene "pts20A";Gene "Lp16_2192";Gene "N692_05300";Gene "HR47_00825";Gene "WJL_2493";Gene "LPENT_02528";Gene "FD10_GL002779";Gene "ADS73_08050";Gene "FD48_GL001133";Ontology_term "protein-N(PI)-phosphohistidine-sugar phosphotransferase activity,D-glucosamine PTS permease activity,pho…	lcl|FR874854.1_prot_CCC17832.1_953_[locus_tag=LPENT_02528]_[protein=cellobiose_PTS,_EIIA]_[protein_id=CCC17832.1]_[location=2806112..2806459]_[gbkey=CDS]
gene_687|GeneMark.hmm|105_aa|-|744365|744682	MULTISPECIES: PTS sugar transporter subunit IIB";Gene "N692_05305";Gene "LPE_01555";Gene "Lp16_2193";Gene "pts20B";Gene "WJL_2494";Gene "ADS73_08055";Gene "LPENT_02527";Gene "FD29_GL000699";Ontology_term "protein-N(PI)-phosphohistidine-sugar phosphotransferase activity,D-glucosamine PTS permease activity,phosphoenolpyruvate-dependent sugar phosphotransferase system,carbohydrate transmembrane tran…	lcl|FR874854.1_prot_CCC17831.1_952_[locus_tag=LPENT_02527]_[protein=cellobiose_PTS,_EIIB]_[protein_id=CCC17831.1]_[location=2805694..2806011]_[gbkey=CDS]
gene_691|GeneMark.hmm|160_aa|-|748279|748761	hypothetical protein	lcl|FR874854.1_prot_CCC17827.1_951_[locus_tag=LPENT_02523]_[protein=putative_uncharacterized_protein]_[protein_id=CCC17827.1]_[location=2801613..2802095]_[gbkey=CDS]
gene_692|GeneMark.hmm|277_aa|-|748967|749800	HAD family phosphatase";Gene "LPE_01560";Gene "FD24_GL002577";Ontology_term "hydrolase activity";Ontology_id "GO:0016787";COG0561,Predicted hydrolases of the HAD superfamily,R,General function prediction only	lcl|FR874854.1_prot_CCC17826.1_950_[locus_tag=LPENT_02522]_[protein=hydrolase,_HAD_superfamily,_Cof_family]_[protein_id=CCC17826.1]_[location=2800574..2801407]_[gbkey=CDS]
gene_695|GeneMark.hmm|316_aa|-|753024|753974	3-phosphoglycerate dehydrogenase";Gene "LPE_01563";Ontology_term "phosphoglycerate dehydrogenase activity,NAD binding,oxidation-reduction process";Ontology_id "GO:0004617,GO:0051287,GO:0055114";Enzyme_code "EC:1.1.1.95";Enzyme_name "Phosphoglycerate dehydrogenase";Glycine, serine and threonine metabolism, Biosynthesis of antibiotics, Methane metabolism; COG0111,Phosphoglycerate dehydrogenase and …	lcl|FR874854.1_prot_CCC17823.1_949_[locus_tag=LPENT_02519]_[protein=phosphoglycerate_dehydrogenase]_[protein_id=CCC17823.1]_[location=2796410..2797360]_[gbkey=CDS]
gene_696|GeneMark.hmm|190_aa|-|754372|754944	diguanylate cyclase";Gene "LPE_01564";Ontology_term "oxidoreductase activity,oxidation-reduction process";Ontology_id "GO:0016491,GO:0055114";COG2085,Predicted dinucleotide-binding enzymes,R,General function prediction only	lcl|FR874854.1_prot_CCC17822.1_948_[locus_tag=LPENT_02518]_[protein=oxidoreductase]_[protein_id=CCC17822.1]_[location=2795424..2795996]_[gbkey=CDS]
gene_697|GeneMark.hmm|814_aa|-|755283|757727	hypothetical protein FD24_GL002583";Gene "FD24_GL002583";Ontology_term "integral component of membrane";Ontology_id "GO:0016021";COG3846,Type IV secretory pathway, TrbL components,U,Intracellular trafficking, secretion, and vesicular transport	lcl|FR874854.1_prot_CCC17821.1_947_[locus_tag=LPENT_02517]_[protein=putative_uncharacterized_protein]_[protein_id=CCC17821.1]_[location=2792417..2793751]_[gbkey=CDS]
gene_699|GeneMark.hmm|819_aa|-|758580|761039	hypothetical protein";Gene "LPE_01567";Ontology_term "integral component of membrane";Ontology_id "GO:0016021";COG4547,Cobalamin biosynthesis protein CobT (nicotinate-mononucleotide:5, 6-dimethylbenzimidazole phosphoribosyltransferase),H,Coenzyme transport and metabolism	lcl|FR874854.1_prot_CCC17819.1_946_[locus_tag=LPENT_02515]_[protein=cell_surface_protein]_[protein_id=CCC17819.1]_[location=2787179..2790454]_[gbkey=CDS]
gene_702|GeneMark.hmm|1011_aa|-|763568|766603	cell surface protein precursor, lpxtg-motif cell wall anchor";Gene "FD24_GL002586";Ontology_term "integral component of membrane";Ontology_id "GO:0016021";COG0810,Periplasmic protein TonB, links inner and outer membranes,M,Cell wall/membrane/envelope biogenesis	lcl|FR874854.1_prot_945_[locus_tag=LPENT_02514]_[protein=cell_surface_protein]_[pseudo=true]_[location=2784195..2786414]_[gbkey=CDS]
gene_703|GeneMark.hmm|75_aa|-|767137|767364	hypothetical protein	lcl|FR874854.1_prot_CCC17817.1_944_[locus_tag=LPENT_02513]_[protein=putative_uncharacterized_protein]_[protein_id=CCC17817.1]_[location=2783495..2783731]_[gbkey=CDS]
gene_704|GeneMark.hmm|263_aa|-|767370|768161	3-dehydroquinate dehydratase";Gene "FD24_GL002588";Ontology_term "3-dehydroquinate dehydratase activity";Ontology_id "GO:0003855";Enzyme_code "EC:4.2.1.10";Enzyme_name "3-dehydroquinate dehydratase";Phenylalanine, tyrosine and tryptophan biosynthesis, Biosynthesis of antibiotics; COG0710,3-dehydroquinate dehydratase,E,Amino acid transport and metabolism	lcl|FR874854.1_prot_CCC17816.1_943_[locus_tag=LPENT_02512]_[protein=3-dehydroquinate_dehydratase]_[protein_id=CCC17816.1]_[location=2782725..2783498]_[gbkey=CDS]
gene_707|GeneMark.hmm|290_aa|-|770732|771604	aldo/keto reductase";Gene "LPE_01573";Gene "FD24_GL002591";Ontology_term "oxidoreductase activity,oxidation-reduction process";Ontology_id "GO:0016491,GO:0055114";COG0656,Aldo/keto reductases, related to diketogulonate reductase,R,General function prediction only	lcl|FR874854.1_prot_CCC17813.1_942_[locus_tag=LPENT_02509]_[protein=oxidoreductase]_[protein_id=CCC17813.1]_[location=2779264..2780136]_[gbkey=CDS]
gene_708|GeneMark.hmm|287_aa|-|771617|772480	aldo/keto reductase";Gene "LPE_01574";Ontology_term "oxidoreductase activity,oxidation-reduction process";Ontology_id "GO:0016491,GO:0055114";COG0656,Aldo/keto reductases, related to diketogulonate reductase,R,General function prediction only	lcl|FR874854.1_prot_CCC17811.1_940_[locus_tag=LPENT_02507]_[protein=oxidoreductase]_[protein_id=CCC17811.1]_[location=2778385..2779251]_[gbkey=CDS]
gene_709|GeneMark.hmm|37_aa|+|772602|772715	transcription regulator";Gene "LPENT_02506";Ontology_term "DNA binding,transcription factor activity, sequence-specific DNA binding,transcription, DNA-templated,regulation of transcription, DNA-templated";Ontology_id "GO:0003677,GO:0003700,GO:0006351,GO:0006355	lcl|FR874848.1_prot_13_[locus_tag=LPENT_00055]_[protein=transcription_regulator]_[pseudo=true]_[location=73749..74602]_[gbkey=CDS]
gene_713|GeneMark.hmm|168_aa|-|779422|779928	ECF transporter S component";Gene "LPE_01322";Gene "FD24_GL000931";Ontology_term "integral component of membrane";Ontology_id "GO:0016021";COG4720,Predicted membrane protein,S,Function unknown	lcl|FR874854.1_prot_CCC17809.1_939_[locus_tag=LPENT_02505]_[protein=integral_membrane_protein]_[protein_id=CCC17809.1]_[location=2771112..2771627]_[gbkey=CDS]
gene_714|GeneMark.hmm|418_aa|-|780076|781332	tyrosine--tRNA ligase";Gene "tyrS";Ontology_term "cytoplasm,RNA binding,tyrosine-tRNA ligase activity,ATP binding,tyrosyl-tRNA aminoacylation";Ontology_id "GO:0005737,GO:0003723,GO:0004831,GO:0005524,GO:0006437";Enzyme_code "EC:6.1.1.1";Enzyme_name "Tyrosine--tRNA ligase";Aminoacyl-tRNA biosynthesis; COG0162,Tyrosyl-tRNA synthetase,J,Translation, ribosomal structure and biogenesis	lcl|FR874854.1_prot_CCC17808.1_938_[locus_tag=LPENT_02504]_[protein=tyrosyl-tRNA_synthetase]_[protein_id=CCC17808.1]_[location=2769717..2770973]_[gbkey=CDS]
gene_715|GeneMark.hmm|222_aa|-|781932|782600	hypothetical protein	lcl|FR874854.1_prot_CCC17807.1_937_[locus_tag=LPENT_02503]_[protein=putative_uncharacterized_protein]_[protein_id=CCC17807.1]_[location=2768449..2769117]_[gbkey=CDS]
gene_716|GeneMark.hmm|421_aa|-|782698|783963	glycosyl hydrolase";Gene "LPE_01326";Gene "FD24_GL000936";Ontology_term "lysozyme activity,carbohydrate metabolic process,peptidoglycan catabolic process,cell wall macromolecule catabolic process";Ontology_id "GO:0003796,GO:0005975,GO:0009253,GO:0016998";Enzyme_code "EC:3.2.1.17";Enzyme_name "Lysozyme";COG3757,Lyzozyme M1 (1,4-beta-N-acetylmuramidase),M,Cell wall/membrane/envelope biogenesis	lcl|FR874854.1_prot_CCC17806.1_936_[locus_tag=LPENT_02502]_[protein=gametolysin]_[protein_id=CCC17806.1]_[location=2767038..2768345]_[gbkey=CDS]
gene_718|GeneMark.hmm|257_aa|-|784497|785270	hypothetical protein";COG4990,Uncharacterized protein conserved in bacteria,S,Function unknown	lcl|FR874854.1_prot_CCC17805.1_935_[locus_tag=LPENT_02501]_[protein=putative_uncharacterized_protein_lp_2812]_[protein_id=CCC17805.1]_[location=2765774..2766547]_[gbkey=CDS]
gene_720|GeneMark.hmm|226_aa|-|787332|788012	DUF554 domain-containing protein";Gene "FD24_GL000940";Gene "LPE_01329";Ontology_term "integral component of membrane";Ontology_id "GO:0016021";COG1811,Uncharacterized membrane protein, possible Na+ channel or pump,R,General function prediction only	lcl|FR874854.1_prot_CCC17803.1_934_[locus_tag=LPENT_02499]_[protein=transport_protein]_[protein_id=CCC17803.1]_[location=2763032..2763712]_[gbkey=CDS]
gene_721|GeneMark.hmm|438_aa|-|788318|789634	proton sodium-glutamate symport protein";Gene "FD24_GL000942";Ontology_term "integral component of membrane,symporter activity,aspartate transport,L-glutamate transport,transmembrane transport";Ontology_id "GO:0016021,GO:0015293,GO:0015810,GO:0015813,GO:0055085";COG1301,Na+/H+-dicarboxylate symporters,C,Energy production and conversion	lcl|FR874854.1_prot_CCC17802.1_933_[locus_tag=LPENT_02498]_[protein=proton/sodium-glutamate_symport_protein]_[protein_id=CCC17802.1]_[location=2761428..2762726]_[gbkey=CDS]
gene_722|GeneMark.hmm|167_aa|-|790189|790692	hypothetical protein";Gene "LPENT_02497";Gene "FD24_GL000943";Gene "LPE_01331";Ontology_term "integral component of membrane";Ontology_id "GO:0016021";COG3477,Predicted periplasmic/secreted protein,S,Function unknown	lcl|FR874854.1_prot_CCC17801.1_932_[locus_tag=LPENT_02497]_[protein=integral_membrane_protein]_[protein_id=CCC17801.1]_[location=2760359..2760862]_[gbkey=CDS]
gene_725|GeneMark.hmm|183_aa|-|794011|794562	ECF transporter S component";Gene "FD24_GL000946";Gene "LPE_01334";Gene "LPENT_02494";Ontology_term "integral component of membrane,transporter activity,transport";Ontology_id "GO:0016021,GO:0005215,GO:0006810";COG4720,Predicted membrane protein,S,Function unknown	lcl|FR874854.1_prot_CCC17798.1_931_[locus_tag=LPENT_02494]_[protein=integral_membrane_protein]_[protein_id=CCC17798.1]_[location=2756459..2757010]_[gbkey=CDS]
gene_726|GeneMark.hmm|329_aa|-|794550|795539	nucleoside hydrolase";Gene "LPE_01335";Ontology_term "purine nucleosidase activity,metabolic process";Ontology_id "GO:0008477,GO:0008152";Enzyme_code "EC:3.2.2.1";Enzyme_name "Purine nucleosidase";Purine metabolism, Nicotinate and nicotinamide metabolism; COG1957,Inosine-uridine nucleoside N-ribohydrolase,F,Nucleotide transport and metabolism	lcl|FR874854.1_prot_CCC17797.1_930_[locus_tag=LPENT_02493]_[protein=purine_nucleosidase]_[protein_id=CCC17797.1]_[location=2755482..2756471]_[gbkey=CDS]
gene_729|GeneMark.hmm|388_aa|-|796499|797665	cation:proton antiporter";Gene "LPE_01337";Gene "FD24_GL000949";Ontology_term "integral component of membrane,solute:proton antiporter activity,hydrogen ion transmembrane transport";Ontology_id "GO:0016021,GO:0015299,GO:1902600";COG0475,Kef-type K+ transport systems, membrane components,P,Inorganic ion transport and metabolism	lcl|FR874854.1_prot_CCC17795.1_929_[locus_tag=LPENT_02491]_[protein=Na(+)/H(+)_antiporter]_[protein_id=CCC17795.1]_[location=2753343..2754509]_[gbkey=CDS]
gene_732|GeneMark.hmm|466_aa|-|799706|801106	aspartate ammonia-lyase";Gene "LPE_01340";Gene "FD24_GL000952";Ontology_term "aspartate ammonia-lyase activity,tricarboxylic acid cycle";Ontology_id "GO:0008797,GO:0006099";Enzyme_code "EC:4.3.1.1";Enzyme_name "Aspartate ammonia-lyase";Alanine, aspartate and glutamate metabolism; COG1027,Aspartate ammonia-lyase,E,Amino acid transport and metabolism	lcl|FR874854.1_prot_CCC17792.1_928_[locus_tag=LPENT_02488]_[protein=aspartate_ammonia-lyase]_[protein_id=CCC17792.1]_[location=2749901..2751301]_[gbkey=CDS]
gene_733|GeneMark.hmm|395_aa|-|802533|803720	MFS transporter";Gene "LPE_03275";Ontology_term "integral component of membrane,transmembrane transport";Ontology_id "GO:0016021,GO:0055085";COG2814,Arabinose efflux permease,G,Carbohydrate transport and metabolism	lcl|FR874854.1_prot_CCC17791.1_927_[locus_tag=LPENT_02487]_[protein=transport_protein]_[protein_id=CCC17791.1]_[location=2747049..2748236]_[gbkey=CDS]
gene_736|GeneMark.hmm|185_aa|-|806989|807546	N-acetyltransferase";Gene "LPE_03272";Ontology_term "ribosome,N-acetyltransferase activity";Ontology_id "GO:0005840,GO:0008080";COG1670,Acetyltransferases, including N-acetylases of ribosomal proteins,J,Translation, ribosomal structure and biogenesis	lcl|FR874854.1_prot_CCC17787.1_926_[locus_tag=LPENT_02483]_[protein=ribosomal_protein_acetylating_enzyme]_[protein_id=CCC17787.1]_[location=2743220..2743783]_[gbkey=CDS]
gene_737|GeneMark.hmm|336_aa|-|807634|808644	hypothetical protein";Gene "FD24_GL000960";Gene "LPE_03271";Ontology_term "plasma membrane,integral component of membrane";Ontology_id "GO:0005886,GO:0016021";COG2855,Predicted membrane protein,S,Function unknown	lcl|FR874854.1_prot_CCC17786.1_925_[locus_tag=LPENT_02482]_[protein=integral_membrane_protein]_[protein_id=CCC17786.1]_[location=2742129..2743139]_[gbkey=CDS]
gene_740|GeneMark.hmm|502_aa|-|810670|812178	poly(glycerol-phosphate) alpha-glucosyltransferase";Gene "LPE_03269";Ontology_term "poly(glycerol-phosphate) alpha-glucosyltransferase activity,protein transport";Ontology_id "GO:0047265,GO:0015031";Enzyme_code "EC:2.4.1.52";Enzyme_name "Poly(glycerol-phosphate) alpha-glucosyltransferase";COG0438,Glycosyltransferase,M,Cell wall/membrane/envelope biogenesis	lcl|FR874854.1_prot_CCC17784.1_924_[locus_tag=LPENT_02480]_[protein=poly(glycerol-phosphate)_alpha-glucosyltransferase]_[protein_id=CCC17784.1]_[location=2738596..2740104]_[gbkey=CDS]
gene_741|GeneMark.hmm|514_aa|-|812175|813719	poly(glycerol-phosphate) alpha-glucosyltransferase";Gene "FD24_GL000964";Gene "LPE_03268";Ontology_term "poly(glycerol-phosphate) alpha-glucosyltransferase activity";Ontology_id "GO:0047265";Enzyme_code "EC:2.4.1.52";Enzyme_name "Poly(glycerol-phosphate) alpha-glucosyltransferase";COG0438,Glycosyltransferase,M,Cell wall/membrane/envelope biogenesis	lcl|FR874854.1_prot_CCC17783.1_923_[locus_tag=LPENT_02479]_[protein=poly(glycerol-phosphate)_alpha-glucosyltransferase]_[protein_id=CCC17783.1]_[location=2737055..2738599]_[gbkey=CDS]
gene_747|GeneMark.hmm|734_aa|+|819763|821967	bacteriocin activator";Gene "LPE_03262";Gene "FD24_GL000970";Ontology_term "carbohydrate metabolic process";Ontology_id "GO:0005975	lcl|FR874854.1_prot_CCC17394.1_643_[locus_tag=LPENT_02090]_[protein=bacteriocin_activator]_[protein_id=CCC17394.1]_[location=2279583..2281784]_[gbkey=CDS]
gene_750|GeneMark.hmm|247_aa|-|823339|824082	NAD(P)-dependent oxidoreductase";Gene "FD24_GL000972";Gene "LPE_03261";Ontology_term "oxidoreductase activity,oxidation-reduction process";Ontology_id "GO:0016491,GO:0055114";COG4221,Short-chain alcohol dehydrogenase of unknown specificity,R,General function prediction only	lcl|FR874854.1_prot_CCC17775.1_922_[locus_tag=LPENT_02471]_[protein=short-chain_dehydrogenase/oxidoreductase]_[protein_id=CCC17775.1]_[location=2727577..2728320]_[gbkey=CDS]
gene_751|GeneMark.hmm|106_aa|-|824095|824415	MULTISPECIES: 4-carboxymuconolactone decarboxylase";Gene "N692_14455";Gene "FD24_GL000973";Gene "LPENT_02470";Gene "cmd";Gene "LPE_03260";Ontology_term "4-carboxymuconolactone decarboxylase activity,peroxiredoxin activity,oxidation-reduction process,cellular oxidant detoxification";Ontology_id "GO:0047575,GO:0051920,GO:0055114,GO:0098869";Enzyme_code "EC:4.1.1.44,EC:1.11.1.15";Enzyme_name "4-carb…	lcl|FR874854.1_prot_CCC17774.1_921_[locus_tag=LPENT_02470]_[protein=putative_4-carboxymuconolactone_decarboxylase]_[protein_id=CCC17774.1]_[location=2727244..2727564]_[gbkey=CDS]
gene_752|GeneMark.hmm|133_aa|-|824480|824881	LytTR family transcriptional regulator";COG1917,Uncharacterized conserved protein, contains double-stranded beta-helix domain,S,Function unknown	lcl|FR874854.1_prot_CCC17773.1_920_[locus_tag=LPENT_02469]_[protein=putative_uncharacterized_protein_lp_2853]_[protein_id=CCC17773.1]_[location=2726778..2727179]_[gbkey=CDS]
gene_755|GeneMark.hmm|417_aa|-|826121|827374	succinyl-diaminopimelate desuccinylase";Gene "FD24_GL000977";Ontology_term "metallopeptidase activity,proteolysis";Ontology_id "GO:0008237,GO:0006508";COG0624,Acetylornithine deacetylase/Succinyl-diaminopimelate desuccinylase and related deacylases,E,Amino acid transport and metabolism	lcl|FR874854.1_prot_CCC17771.1_919_[locus_tag=LPENT_02467]_[protein=succinyl-diaminopimelate_desuccinylase]_[protein_id=CCC17771.1]_[location=2724295..2725548]_[gbkey=CDS]
gene_756|GeneMark.hmm|858_aa|-|827465|830041	ABC transporter permease";Gene "LPE_03256";Ontology_term "plasma membrane,integral component of membrane";Ontology_id "GO:0005886,GO:0016021";COG4591,ABC-type transport system, involved in lipoprotein release, permease component,M,Cell wall/membrane/envelope biogenesis	lcl|FR874854.1_prot_CCC17770.1_918_[locus_tag=LPENT_02466]_[protein=putative_ABC_transporter,_permease_protein]_[protein_id=CCC17770.1]_[location=2721628..2724204]_[gbkey=CDS]
gene_757|GeneMark.hmm|233_aa|-|830051|830752	ABC superfamily ATP binding cassette transporter, ABC protein";Gene "FD24_GL000979";Gene "LPENT_02464";Ontology_term "ATP binding,ATPase activity";Ontology_id "GO:0005524,GO:0016887";Enzyme_code "EC:3.6.1.3,EC:3.6.1.15";Enzyme_name "Adenosinetriphosphatase,Nucleoside-triphosphate phosphatase";Thiamine metabolism, Purine metabolism; COG1136,ABC-type antimicrobial peptide transport system, ATPase c…	lcl|FR874854.1_prot_CCC17768.1_916_[locus_tag=LPENT_02464]_[protein=ABC_superfamily_ATP_binding_cassette_transporter,_ABC_protein]_[protein_id=CCC17768.1]_[location=2720917..2721618]_[gbkey=CDS]
gene_759|GeneMark.hmm|216_aa|-|831531|832181	endonuclease III";Gene "nth";Ontology_term "DNA binding,DNA-(apurinic or apyrimidinic site) lyase activity,DNA N-glycosylase activity,metal ion binding,4 iron, 4 sulfur cluster binding,base-excision repair";Ontology_id "GO:0003677,GO:0003906,GO:0019104,GO:0046872,GO:0051539,GO:0006284";Enzyme_code "EC:4.2.99.18";Enzyme_name "DNA-(apurinic or apyrimidinic site) lyase";COG0177,Predicted EndoIII-rel…	lcl|FR874854.1_prot_CCC17767.1_915_[locus_tag=LPENT_02463]_[protein=DNA-(apurinic_or_apyrimidinic_site)_lyase]_[protein_id=CCC17767.1]_[location=2719487..2720137]_[gbkey=CDS]
gene_761|GeneMark.hmm|207_aa|-|832884|833507	galactoside O-acetyltransferase";Gene "FD24_GL000983";Ontology_term "acetyltransferase activity";Ontology_id "GO:0016407";COG0110,Acetyltransferase (isoleucine patch superfamily),R,General function prediction only	lcl|FR874854.1_prot_914_[locus_tag=LPENT_02458]_[protein=galactoside_O-acetyltransferase]_[pseudo=true]_[location=2714886..2715521]_[gbkey=CDS]
gene_764|GeneMark.hmm|156_aa|-|835261|835731	hypothetical protein";Gene "LPENT_02455";Gene "FD24_GL000986";Gene "LPE_03250";Ontology_term "integral component of membrane";Ontology_id "GO:0016021	lcl|FR874854.1_prot_CCC17759.1_913_[locus_tag=LPENT_02455]_[protein=integral_membrane_protein]_[protein_id=CCC17759.1]_[location=2712674..2713144]_[gbkey=CDS]
gene_765|GeneMark.hmm|161_aa|-|835715|836200	N-acetyltransferase";Gene "FD24_GL000987";Ontology_term "N-acetyltransferase activity";Ontology_id "GO:0008080";COG0456,Acetyltransferases,R,General function prediction only	lcl|FR874854.1_prot_912_[locus_tag=LPENT_02454]_[protein=GNAT_family_acetyltransferase]_[pseudo=true]_[location=2712205..2712702]_[gbkey=CDS]
gene_766|GeneMark.hmm|84_aa|-|836197|836451	integral membrane protein";Gene "FD24_GL000988";Ontology_term "integral component of membrane";Ontology_id "GO:0016021	lcl|FR874854.1_prot_CCC17757.1_911_[locus_tag=LPENT_02453]_[protein=putative_integral_membrane_protein]_[protein_id=CCC17757.1]_[location=2711954..2712208]_[gbkey=CDS]
gene_767|GeneMark.hmm|102_aa|-|836474|836782	MULTISPECIES: hypothetical protein	lcl|FR874854.1_prot_CCC17756.1_910_[locus_tag=LPENT_02452]_[protein=putative_uncharacterized_protein_lp_2867]_[protein_id=CCC17756.1]_[location=2711623..2711931]_[gbkey=CDS]
gene_768|GeneMark.hmm|212_aa|-|836877|837515	histidine phosphatase family protein";Gene "LPE_03246";Ontology_term "phosphoglycerate mutase activity";Ontology_id "GO:0004619";Enzyme_code "EC:5.4.2.1";Enzyme_name "Intramolecular transferases";COG0406,Fructose-2,6-bisphosphatase,G,Carbohydrate transport and metabolism	lcl|FR874854.1_prot_CCC17755.1_909_[locus_tag=LPENT_02451]_[protein=putative_phosphoglycerate_mutase]_[protein_id=CCC17755.1]_[location=2710890..2711528]_[gbkey=CDS]
gene_772|GeneMark.hmm|147_aa|-|840553|840996	MULTISPECIES: universal stress protein";Gene "LPE_03245";Gene "KCA1_2354";Gene "LPENT_02450";Gene "N692_14330";Ontology_term "cytoplasm,response to stress";Ontology_id "GO:0005737,GO:0006950";COG0589,Universal stress protein UspA and related nucleotide-binding proteins,T,Signal transduction mechanisms	lcl|FR874854.1_prot_CCC17754.1_908_[locus_tag=LPENT_02450]_[protein=putative_uncharacterized_protein_lp_2877]_[protein_id=CCC17754.1]_[location=2709886..2710329]_[gbkey=CDS]
gene_773|GeneMark.hmm|189_aa|-|841068|841637	MULTISPECIES: maltose O-acetyltransferase";Gene "N692_14325";Gene "LPE_03244";Gene "LPENT_02449";Gene "FD24_GL000995";Gene "maa";Ontology_term "maltose O-acetyltransferase activity";Ontology_id "GO:0008925";Enzyme_code "EC:2.3.1.79";Enzyme_name "Maltose O-acetyltransferase";COG0110,Acetyltransferase (isoleucine patch superfamily),R,General function prediction only	lcl|FR874854.1_prot_CCC17753.1_907_[locus_tag=LPENT_02449]_[protein=maltose_O-acetyltransferase]_[protein_id=CCC17753.1]_[location=2709245..2709814]_[gbkey=CDS]
gene_776|GeneMark.hmm|296_aa|-|843368|844258	hypothetical protein";COG1131,ABC-type multidrug transport system, ATPase component,V,Defense mechanisms	lcl|FR874854.1_prot_CCC17751.1_906_[locus_tag=LPENT_02447]_[protein=ABC_transporter,_ATP-binding_protein]_[protein_id=CCC17751.1]_[location=2706645..2707514]_[gbkey=CDS]
gene_778|GeneMark.hmm|279_aa|+|844841|845680	hypothetical protein";Gene "LPENT_02446";Ontology_term "sequence-specific DNA binding";Ontology_id "GO:0043565	lcl|FR874854.1_prot_269_[locus_tag=LPENT_01343]_[protein=transcription_regulator]_[pseudo=true]_[location=1391286..1392156]_[gbkey=CDS]
gene_779|GeneMark.hmm|197_aa|-|845948|846541	hypothetical protein FD24_GL001002";COG2085,Predicted dinucleotide-binding enzymes,R,General function prediction only	lcl|FR874854.1_prot_CCC17749.1_905_[locus_tag=LPENT_02445]_[protein=putative_uncharacterized_protein_lp_2887]_[protein_id=CCC17749.1]_[location=2704353..2704946]_[gbkey=CDS]
gene_780|GeneMark.hmm|390_aa|-|846681|847853	pyridoxal phosphate-dependent aminotransferase";Gene "LPE_03241";Ontology_term "transaminase activity,pyridoxal phosphate binding,biosynthetic process";Ontology_id "GO:0008483,GO:0030170,GO:0009058";COG1168,Bifunctional PLP-dependent enzyme with beta-cystathionase and maltose regulon repressor activities,E,Amino acid transport and metabolism	lcl|FR874854.1_prot_CCC17748.1_904_[locus_tag=LPENT_02444]_[protein=aminotransferase]_[protein_id=CCC17748.1]_[location=2703041..2704213]_[gbkey=CDS]
gene_781|GeneMark.hmm|288_aa|-|847843|848709	hydrogenase	lcl|FR874854.1_prot_CCC17747.1_903_[locus_tag=LPENT_02443]_[protein=putative_uncharacterized_protein_lp_2889]_[protein_id=CCC17747.1]_[location=2702185..2703051]_[gbkey=CDS]
gene_782|GeneMark.hmm|342_aa|-|848985|850013	aldo/keto reductase";Gene "LPE_03238";Gene "FD24_GL001005";Ontology_term "oxidoreductase activity,oxidation-reduction process";Ontology_id "GO:0016491,GO:0055114";COG0667,Predicted oxidoreductases (related to aryl-alcohol dehydrogenases),C,Energy production and conversion	lcl|FR874854.1_prot_CCC17746.1_902_[locus_tag=LPENT_02442]_[protein=aldo/keto_reductase_family_oxidoreductase]_[protein_id=CCC17746.1]_[location=2700881..2701909]_[gbkey=CDS]
gene_784|GeneMark.hmm|595_aa|-|850555|852342	ABC transporter ATP-binding protein";Gene "LPE_03237";Gene "FD24_GL001007";Gene "LPENT_02440";Ontology_term "integral component of membrane,ATP binding,ATPase activity, coupled to transmembrane movement of substances,transmembrane transport";Ontology_id "GO:0016021,GO:0005524,GO:0042626,GO:0055085";Enzyme_code "EC:3.6.1.3,EC:3.6.1.15";Enzyme_name "Adenosinetriphosphatase,Nucleoside-triphosphate p…	lcl|FR874854.1_prot_CCC17744.1_900_[locus_tag=LPENT_02440]_[protein=ABC_transporter,_ATP-binding_and_permease_protein]_[protein_id=CCC17744.1]_[location=2698552..2700339]_[gbkey=CDS]
gene_785|GeneMark.hmm|583_aa|-|852342|854093	multidrug ABC transporter ATP-binding protein";Gene "FD24_GL001008";Ontology_term "integral component of membrane,ATP binding,ATPase activity, coupled to transmembrane movement of substances,transmembrane transport";Ontology_id "GO:0016021,GO:0005524,GO:0042626,GO:0055085";Enzyme_code "EC:3.6.1.3,EC:3.6.1.15";Enzyme_name "Adenosinetriphosphatase,Nucleoside-triphosphate phosphatase";Thiamine metab…	lcl|FR874854.1_prot_CCC17742.1_898_[locus_tag=LPENT_02438]_[protein=ABC_transporter,_ATP-binding_and_permease_protein]_[protein_id=CCC17742.1]_[location=2696801..2698552]_[gbkey=CDS]
gene_787|GeneMark.hmm|108_aa|-|856016|856342	hypothetical protein	lcl|FR874854.1_prot_CCC17740.1_897_[locus_tag=LPENT_02436]_[protein=putative_uncharacterized_protein]_[protein_id=CCC17740.1]_[location=2694548..2694874]_[gbkey=CDS]
gene_788|GeneMark.hmm|262_aa|-|856704|857492	alpha/beta hydrolase";Gene "FD24_GL001012";Ontology_term "hydrolase activity";Ontology_id "GO:0016787";COG0596,Predicted hydrolases or acyltransferases (alpha/beta hydrolase superfamily) ,R,General function prediction only	lcl|FR874854.1_prot_CCC17739.1_896_[locus_tag=LPENT_02435]_[protein=alpha/beta_superfamily_hydrolase]_[protein_id=CCC17739.1]_[location=2693398..2694186]_[gbkey=CDS]
gene_789|GeneMark.hmm|1445_aa|-|857834|862171	hypothetical protein";COG0842,ABC-type multidrug transport system, permease component,V,Defense mechanisms	lcl|FR874854.1_prot_CCC17738.1_895_[locus_tag=LPENT_02434]_[protein=integral_membrane_protein]_[protein_id=CCC17738.1]_[location=2689181..2693056]_[gbkey=CDS]
gene_790|GeneMark.hmm|206_aa|-|862196|862816	TetR/AcrR family transcriptional regulator";Gene "FD24_GL001014";Gene "LPE_00614";Ontology_term "DNA binding,transcription, DNA-templated,regulation of transcription, DNA-templated";Ontology_id "GO:0003677,GO:0006351,GO:0006355";COG1309,Transcriptional regulator,K,Transcription	lcl|FR874854.1_prot_CCC17737.1_894_[locus_tag=LPENT_02433]_[protein=transcription_regulator]_[protein_id=CCC17737.1]_[location=2688509..2689156]_[gbkey=CDS]
gene_791|GeneMark.hmm|109_aa|-|862849|863178	transcriptional regulator";Gene "LPENT_02432";Gene "KCA1_2379";Gene "FD24_GL001015";Gene "LPE_00615";Ontology_term "DNA binding,transcription factor activity, sequence-specific DNA binding,transcription, DNA-templated,regulation of transcription, DNA-templated";Ontology_id "GO:0003677,GO:0003700,GO:0006351,GO:0006355";COG0640,Predicted transcriptional regulators,K,Transcription	lcl|FR874854.1_prot_CCC17736.1_893_[locus_tag=LPENT_02432]_[protein=transcription_regulator]_[protein_id=CCC17736.1]_[location=2688174..2688503]_[gbkey=CDS]
gene_793|GeneMark.hmm|309_aa|-|863774|864703	DNA/RNA non-specific endonuclease";Gene "endA";Ontology_term "nucleic acid binding,hydrolase activity,metal ion binding";Ontology_id "GO:0003676,GO:0016787,GO:0046872	lcl|FR874854.1_prot_892_[locus_tag=LPENT_02431]_[protein=DNA-entry_nuclease]_[pseudo=true]_[location=2686625..2687578]_[gbkey=CDS]
gene_794|GeneMark.hmm|179_aa|-|864784|865323	N-acetyltransferase";Gene "FD24_GL001018";Gene "LPE_00618";Ontology_term "N-acetyltransferase activity";Ontology_id "GO:0008080";COG1670,Acetyltransferases, including N-acetylases of ribosomal proteins,J,Translation, ribosomal structure and biogenesis	lcl|FR874854.1_prot_CCC17733.1_890_[locus_tag=LPENT_02429]_[protein=GNAT_family_acetyltransferase]_[protein_id=CCC17733.1]_[location=2686029..2686568]_[gbkey=CDS]
gene_795|GeneMark.hmm|175_aa|-|865547|866074	N-acetyltransferase";Gene "FD24_GL001019";Gene "LPE_00619";Ontology_term "ribosomal-protein-alanine N-acetyltransferase activity";Ontology_id "GO:0008999";Enzyme_code "EC:2.3.1.88,EC:2.3.1.128";Enzyme_name "Peptide alpha-N-acetyltransferase,Ribosomal-protein-alanine N-acetyltransferase";COG1670,Acetyltransferases, including N-acetylases of ribosomal proteins,J,Translation, ribosomal structure and…	lcl|FR874854.1_prot_CCC17732.1_889_[locus_tag=LPENT_02428]_[protein=putative_acetyltransferase]_[protein_id=CCC17732.1]_[location=2685278..2685805]_[gbkey=CDS]
gene_796|GeneMark.hmm|276_aa|-|866151|866981	hypothetical protein	lcl|FR874854.1_prot_CCC17731.1_888_[locus_tag=LPENT_02427]_[protein=putative_uncharacterized_protein]_[protein_id=CCC17731.1]_[location=2684371..2685201]_[gbkey=CDS]
gene_797|GeneMark.hmm|399_aa|-|867457|868656	CPBP family intramembrane metalloprotease domain-containing protein";Gene "LPE_00621";Gene "FD24_GL001021";Ontology_term "integral component of membrane,peptidase activity,proteolysis";Ontology_id "GO:0016021,GO:0008233,GO:0006508	lcl|FR874854.1_prot_CCC17729.1_886_[locus_tag=LPENT_02425]_[protein=membrane-bound_protease,_CAAX_family]_[protein_id=CCC17729.1]_[location=2682696..2683895]_[gbkey=CDS]
gene_798|GeneMark.hmm|540_aa|-|868870|870492	ABC transporter ATP-binding protein";Gene "LPENT_02424";Gene "LPE_00622";Ontology_term "ATP binding,ATPase activity";Ontology_id "GO:0005524,GO:0016887";Enzyme_code "EC:3.6.1.3,EC:3.6.1.15";Enzyme_name "Adenosinetriphosphatase,Nucleoside-triphosphate phosphatase";Thiamine metabolism, Purine metabolism; COG0488,ATPase components of ABC transporters with duplicated ATPase domains,R,General function…	lcl|FR874854.1_prot_CCC17728.1_885_[locus_tag=LPENT_02424]_[protein=ABC_transporter,_ATP-binding_protein]_[protein_id=CCC17728.1]_[location=2680860..2682482]_[gbkey=CDS]
gene_799|GeneMark.hmm|264_aa|-|870822|871616	HAD family hydrolase";Gene "LPE_00623";Ontology_term "sugar-phosphatase activity,dephosphorylation";Ontology_id "GO:0050308,GO:0016311";Enzyme_code "EC:3.1.3.23,EC:3.1.3.41";Enzyme_name "Sugar-phosphatase,4-nitrophenylphosphatase";Aminobenzoate degradation; COG0561,Predicted hydrolases of the HAD superfamily,R,General function prediction only	lcl|FR874854.1_prot_CCC17727.1_884_[locus_tag=LPENT_02423]_[protein=HAD_superfamily_hydrolase]_[protein_id=CCC17727.1]_[location=2679735..2680529]_[gbkey=CDS]
gene_800|GeneMark.hmm|610_aa|-|871696|873528	integral membrane protein";Gene "LPE_00624";Ontology_term "integral component of membrane";Ontology_id "GO:0016021";COG4907,Predicted membrane protein,S,Function unknown	lcl|FR874854.1_prot_CCC17726.1_883_[locus_tag=LPENT_02422]_[protein=integral_membrane_protein]_[protein_id=CCC17726.1]_[location=2677727..2679655]_[gbkey=CDS]
gene_802|GeneMark.hmm|407_aa|-|876408|877631	integral membrane protein";Gene "FD24_GL001026";Ontology_term "integral component of membrane";Ontology_id "GO:0016021	lcl|FR874854.1_prot_CCC17724.1_882_[locus_tag=LPENT_02420]_[protein=integral_membrane_protein]_[protein_id=CCC17724.1]_[location=2673720..2674943]_[gbkey=CDS]
gene_805|GeneMark.hmm|433_aa|-|879395|880696	ATP-binding protein";Gene "LPE_00630";Gene "FD24_GL001029";Ontology_term "ATP binding";Ontology_id "GO:0005524";COG1106,Predicted ATPases,R,General function prediction only	lcl|FR874854.1_prot_CCC17722.1_881_[locus_tag=LPENT_02418]_[protein=abortive_phage_resistance_protein]_[protein_id=CCC17722.1]_[location=2671256..2672557]_[gbkey=CDS]
gene_806|GeneMark.hmm|416_aa|-|880941|882191	MFS transporter";Gene "LPE_00631";Gene "LPENT_02415";Ontology_term "integral component of membrane";Ontology_id "GO:0016021";COG2270,Permeases of the major facilitator superfamily,R,General function prediction only	lcl|FR874854.1_prot_CCC17719.1_880_[locus_tag=LPENT_02415]_[protein=integral_membrane_protein]_[protein_id=CCC17719.1]_[location=2667144..2668394]_[gbkey=CDS]
gene_807|GeneMark.hmm|430_aa|-|882197|883489	alkaline phosphatase family protein";Gene "LPE_00632";Gene "LPENT_02414";Gene "FD24_GL001031";Ontology_term "NADH pyrophosphatase activity,metabolic process";Ontology_id "GO:0035529,GO:0008152";Enzyme_code "EC:3.6.1.9";Enzyme_name "Nucleotide diphosphatase";Pyrimidine metabolism, Pantothenate and CoA biosynthesis, Riboflavin metabolism, Purine metabolism, Starch and sucrose metabolism, Nicotinate…	lcl|FR874854.1_prot_CCC17718.1_879_[locus_tag=LPENT_02414]_[protein=putative_nucleotide_pyrophosphatase]_[protein_id=CCC17718.1]_[location=2665846..2667138]_[gbkey=CDS]
gene_808|GeneMark.hmm|276_aa|-|883614|884444	lipase esterase";Gene "FD24_GL001032";Ontology_term "hydrolase activity,metabolic process";Ontology_id "GO:0016787,GO:0008152";COG0657,Esterase/lipase,I,Lipid transport and metabolism	lcl|FR874854.1_prot_CCC17717.1_878_[locus_tag=LPENT_02413]_[protein=putative_lipase/esterase]_[protein_id=CCC17717.1]_[location=2664869..2665699]_[gbkey=CDS]
gene_810|GeneMark.hmm|823_aa|-|885792|888263	cell surface protein";COG5295,Autotransporter adhesin,UW,Multiple classes	lcl|FR874854.1_prot_877_[locus_tag=LPENT_02411]_[protein=cell_surface_protein]_[pseudo=true]_[location=2661578..2662606]_[gbkey=CDS]
gene_813|GeneMark.hmm|80_aa|-|889664|889906	cytochrome B5";COG4892,Predicted heme/steroid binding protein,R,General function prediction only	lcl|FR874854.1_prot_CCC17714.1_876_[locus_tag=LPENT_02410]_[protein=putative_uncharacterized_protein_lp_2926]_[protein_id=CCC17714.1]_[location=2660265..2660507]_[gbkey=CDS]
gene_814|GeneMark.hmm|177_aa|-|890428|890961	pts, eiia";Gene "FD24_GL000433";Ontology_term "phosphoenolpyruvate-dependent sugar phosphotransferase system";Ontology_id "GO:0009401";COG2190,Phosphotransferase system IIA components,G,Carbohydrate transport and metabolism	lcl|FR874854.1_prot_CCC17713.1_875_[locus_tag=LPENT_02409]_[protein=PTS,_EIIA]_[protein_id=CCC17713.1]_[location=2659210..2659743]_[gbkey=CDS]
gene_815|GeneMark.hmm|377_aa|-|891409|892542	GGDEF domain-containing protein";Gene "FD24_GL000435";Gene "LPENT_02407";Gene "LPE_02274";Ontology_term "integral component of membrane";Ontology_id "GO:0016021";COG2199,FOG: GGDEF domain,T,Signal transduction mechanisms	lcl|FR874854.1_prot_CCC17711.1_873_[locus_tag=LPENT_02407]_[protein=protein_containing_diguanylate_cyclase/phosphodiesterase_domain_1_(GGDEF)]_[protein_id=CCC17711.1]_[location=2657630..2658763]_[gbkey=CDS]
gene_816|GeneMark.hmm|226_aa|-|892558|893238	diguanylate cyclase";COG2200,FOG: EAL domain,T,Signal transduction mechanisms	lcl|FR874854.1_prot_CCC17710.1_872_[locus_tag=LPENT_02406]_[protein=protein_containing_diguanylate_cyclase/phosphodiesterase_domain_2_(EAL)]_[protein_id=CCC17710.1]_[location=2656934..2657614]_[gbkey=CDS]
gene_817|GeneMark.hmm|182_aa|-|893449|893997	anaerobic ribonucleotide reductase activator protein";Gene "FD24_GL000437";Gene "LPENT_02405";Gene "LPE_02272";Ontology_term "cytoplasm,[formate-C-acetyltransferase]-activating enzyme activity,4 iron, 4 sulfur cluster binding,oxidation-reduction process";Ontology_id "GO:0005737,GO:0043365,GO:0051539,GO:0055114";Enzyme_code "EC:1.97.1.4";Enzyme_name "[Formate-C-acetyltransferase]-activating enzyme…	lcl|FR874854.1_prot_CCC17709.1_871_[locus_tag=LPENT_02405]_[protein=Anaerobic_ribonucleotide_reductase_activator_protein]_[protein_id=CCC17709.1]_[location=2656174..2656722]_[gbkey=CDS]
gene_818|GeneMark.hmm|740_aa|-|893963|896185	anaerobic ribonucleoside-triphosphate reductase";Gene "FD24_GL000438";Gene "LPENT_02404";Gene "LPE_02271";Ontology_term "ribonucleoside-triphosphate reductase activity,DNA replication,oxidation-reduction process";Ontology_id "GO:0008998,GO:0006260,GO:0055114";Enzyme_code "EC:1.17.4,EC:1.17.4.2";Enzyme_name "Acting on CH or CH(2) groups,Ribonucleoside-triphosphate reductase";Pyrimidine metabolism,…	lcl|FR874854.1_prot_CCC17708.1_870_[locus_tag=LPENT_02404]_[protein=anaerobic_ribonucleoside-triphosphate_reductase]_[protein_id=CCC17708.1]_[location=2653986..2656208]_[gbkey=CDS]
gene_822|GeneMark.hmm|334_aa|-|898935|899939	tRNA-dihydrouridine synthase";Gene "LPE_02267";Gene "FD24_GL000442";Ontology_term "tRNA dihydrouridine synthase activity,flavin adenine dinucleotide binding,tRNA dihydrouridine synthesis,oxidation-reduction process";Ontology_id "GO:0017150,GO:0050660,GO:0002943,GO:0055114";COG0042,tRNA-dihydrouridine synthase,J,Translation, ribosomal structure and biogenesis	lcl|FR874854.1_prot_CCC17704.1_869_[locus_tag=LPENT_02400]_[protein=tRNA-dihydrouridine_synthase]_[protein_id=CCC17704.1]_[location=2650231..2651235]_[gbkey=CDS]
gene_824|GeneMark.hmm|444_aa|-|900574|901908	cell surface protein";Gene "FD24_GL000444";Gene "LPE_02266";Ontology_term "integral component of membrane";Ontology_id "GO:0016021";COG3096,Uncharacterized protein involved in chromosome partitioning,D,Cell cycle control, cell division, chromosome partitioning	lcl|FR874854.1_prot_CCC17703.1_868_[locus_tag=LPENT_02399]_[protein=cell_surface_protein]_[protein_id=CCC17703.1]_[location=2648358..2649596]_[gbkey=CDS]
gene_826|GeneMark.hmm|459_aa|-|903361|904740	cation transporter";Gene "FD24_GL000446";Gene "LPE_02264";Gene "LPENT_02397";Ontology_term "integral component of membrane,transporter activity,sodium ion transport,transmembrane transport";Ontology_id "GO:0016021,GO:0005215,GO:0006814,GO:0055085";COG0471,Di- and tricarboxylate transporters,P,Inorganic ion transport and metabolism	lcl|FR874854.1_prot_CCC17701.1_867_[locus_tag=LPENT_02397]_[protein=transport_protein]_[protein_id=CCC17701.1]_[location=2645517..2646896]_[gbkey=CDS]
gene_827|GeneMark.hmm|490_aa|-|904882|906354	3,4-dihydroxybenzoate decarboxylase";Gene "FD24_GL000447";Gene "LPENT_02396";Ontology_term "FMN binding,oxidoreductase activity,carboxy-lyase activity,oxidation-reduction process";Ontology_id "GO:0010181,GO:0016491,GO:0016831,GO:0055114";COG0043,3-polyprenyl-4-hydroxybenzoate decarboxylase and related decarboxylases,H,Coenzyme transport and metabolism	lcl|FR874854.1_prot_CCC17700.1_866_[locus_tag=LPENT_02396]_[protein=3-octaprenyl-4-hydroxybenzoate_carboxy-lyase]_[protein_id=CCC17700.1]_[location=2643903..2645375]_[gbkey=CDS]
gene_829|GeneMark.hmm|85_aa|-|906872|907129	hypothetical protein FD24_GL000450	lcl|FR874854.1_prot_CCC17699.1_865_[locus_tag=LPENT_02395]_[protein=putative_uncharacterized_protein_lp_2952]_[protein_id=CCC17699.1]_[location=2643119..2643385]_[gbkey=CDS]
gene_830|GeneMark.hmm|249_aa|-|907325|908074	alpha/beta hydrolase";COG2945,Predicted hydrolase of the alpha/beta superfamily,R,General function prediction only	lcl|FR874854.1_prot_CCC17698.1_864_[locus_tag=LPENT_02394]_[protein=putative_esterase]_[protein_id=CCC17698.1]_[location=2642174..2642932]_[gbkey=CDS]
gene_831|GeneMark.hmm|217_aa|-|908372|909025	DUF4867 domain-containing protein	lcl|FR874854.1_prot_CCC17694.1_863_[locus_tag=LPENT_02390]_[protein=conserved_protein_(putative_uncharacterized_protein)]_[protein_id=CCC17694.1]_[location=2636513..2637166]_[gbkey=CDS]
gene_832|GeneMark.hmm|420_aa|-|909078|910340	PTS galactitol transporter subunit IIC";Gene "LPE_02260";Ontology_term "integral component of membrane,galactitol transmembrane transporter activity,phosphoenolpyruvate-dependent sugar phosphotransferase system,galactitol transport";Ontology_id "GO:0016021,GO:0015577,GO:0009401,GO:0015796";COG3775,Phosphotransferase system, galactitol-specific IIC component,G,Carbohydrate transport and metabolism	lcl|FR874854.1_prot_CCC17693.1_862_[locus_tag=LPENT_02389]_[protein=PTS_system,_galactitol-specific_IIC_component]_[protein_id=CCC17693.1]_[location=2635198..2636460]_[gbkey=CDS]
gene_833|GeneMark.hmm|499_aa|-|910337|911836	carbohydrate kinase";Gene "LPE_02259";Gene "FD24_GL000454";Ontology_term "kinase activity,phosphotransferase activity, alcohol group as acceptor,carbohydrate metabolic process,phosphorylation";Ontology_id "GO:0016301,GO:0016773,GO:0005975,GO:0016310";COG0554,Glycerol kinase,C,Energy production and conversion	lcl|FR874854.1_prot_CCC17692.1_861_[locus_tag=LPENT_02388]_[protein=glycerol_kinase]_[protein_id=CCC17692.1]_[location=2633702..2635201]_[gbkey=CDS]
gene_834|GeneMark.hmm|314_aa|-|911927|912871	transketolase";Gene "FD24_GL000455";Ontology_term "catalytic activity,metabolic process";Ontology_id "GO:0003824,GO:0008152";COG3958,Transketolase, C-terminal subunit,G,Carbohydrate transport and metabolism	lcl|FR874854.1_prot_CCC17691.1_860_[locus_tag=LPENT_02387]_[protein=transketolase]_[protein_id=CCC17691.1]_[location=2632667..2633611]_[gbkey=CDS]
gene_835|GeneMark.hmm|276_aa|-|912864|913694	transketolase";COG3959,Transketolase, N-terminal subunit,G,Carbohydrate transport and metabolism	lcl|FR874854.1_prot_CCC17690.1_859_[locus_tag=LPENT_02386]_[protein=transketolase]_[protein_id=CCC17690.1]_[location=2631844..2632674]_[gbkey=CDS]
gene_836|GeneMark.hmm|475_aa|-|913709|915136	MULTISPECIES: hypothetical protein";Gene "KCA1_2419";Gene "FD24_GL000457";Gene "N692_02895";Gene "LPE_02256";Ontology_term "cytoplasm,intramolecular oxidoreductase activity, interconverting aldoses and ketoses,monosaccharide metabolic process";Ontology_id "GO:0005737,GO:0016861,GO:0005996";COG2407,L-fucose isomerase and related proteins,G,Carbohydrate transport and metabolism	lcl|FR874854.1_prot_CCC17689.1_858_[locus_tag=LPENT_02385]_[protein=L-fucose_isomerase]_[protein_id=CCC17689.1]_[location=2630402..2631829]_[gbkey=CDS]
gene_838|GeneMark.hmm|364_aa|-|916342|917436	PTS sugar transporter subunit IIC";Gene "FD24_GL000459";Gene "LPE_02254";Ontology_term "integral component of membrane,protein-N(PI)-phosphohistidine-sugar phosphotransferase activity,phosphoenolpyruvate-dependent sugar phosphotransferase system,carbohydrate transmembrane transport";Ontology_id "GO:0016021,GO:0008982,GO:0009401,GO:0034219";Enzyme_code "EC:2.7.1.69";Enzyme_name "Transferring phosp…	lcl|FR874854.1_prot_CCC17687.1_857_[locus_tag=LPENT_02383]_[protein=putative_integral_membrane_protein]_[protein_id=CCC17687.1]_[location=2628102..2629196]_[gbkey=CDS]
gene_839|GeneMark.hmm|470_aa|-|918718|920130	hypothetical protein	lcl|FR874854.1_prot_CCC17686.1_856_[locus_tag=LPENT_02382]_[protein=tannase]_[protein_id=CCC17686.1]_[location=2625324..2626736]_[gbkey=CDS]
gene_840|GeneMark.hmm|627_aa|-|920457|922340	cell surface protein";Gene "FD24_GL000462";Ontology_term "extracellular region,cell wall,collagen binding,cell adhesion";Ontology_id "GO:0005576,GO:0005618,GO:0005518,GO:0007155";COG4932,Predicted outer membrane protein,M,Cell wall/membrane/envelope biogenesis	lcl|FR874854.1_prot_855_[locus_tag=LPENT_02381]_[protein=cell_surface_protein]_[pseudo=true]_[location=2623226..2624185]_[gbkey=CDS]
gene_841|GeneMark.hmm|301_aa|-|922477|923382	EamA family transporter";Gene "LPE_02249";Ontology_term "integral component of membrane";Ontology_id "GO:0016021";COG0697,Permeases of the drug/metabolite transporter (DMT) superfamily,GER,Multiple classes	lcl|FR874854.1_prot_CCC17684.1_854_[locus_tag=LPENT_02380]_[protein=DMT_family_permease]_[protein_id=CCC17684.1]_[location=2622184..2623089]_[gbkey=CDS]
gene_843|GeneMark.hmm|307_aa|-|924443|925366	amidohydrolase";COG2159,Predicted metal-dependent hydrolase of the TIM-barrel fold,R,General function prediction only	lcl|FR874854.1_prot_853_[locus_tag=LPENT_02378]_[protein=metal-dependent_hydrolase]_[pseudo=true]_[location=2620182..2621123]_[gbkey=CDS]
gene_845|GeneMark.hmm|295_aa|-|926331|927218	ROK family protein";Gene "FD24_GL000468";Gene "LPE_02245";Ontology_term "kinase activity,phosphorylation";Ontology_id "GO:0016301,GO:0016310";COG1940,Transcriptional regulator/sugar kinase,KG,Multiple classes	lcl|FR874854.1_prot_CCC17680.1_852_[locus_tag=LPENT_02376]_[protein=sugar_kinase_and_transcription_regulator]_[protein_id=CCC17680.1]_[location=2618350..2619237]_[gbkey=CDS]
gene_846|GeneMark.hmm|585_aa|-|927510|929267	ABC transporter ATP-binding protein";Gene "FD24_GL000469";Gene "LPE_02244";Ontology_term "integral component of membrane,ATP binding,ATPase activity, coupled to transmembrane movement of substances,transmembrane transport";Ontology_id "GO:0016021,GO:0005524,GO:0042626,GO:0055085";Enzyme_code "EC:3.6.1.3,EC:3.6.1.15";Enzyme_name "Adenosinetriphosphatase,Nucleoside-triphosphate phosphatase";Thiamin…	lcl|FR874854.1_prot_CCC17679.1_851_[locus_tag=LPENT_02375]_[protein=multidrug_ABC_transporter,_ATP-binding_and_permease_protein]_[protein_id=CCC17679.1]_[location=2616301..2618058]_[gbkey=CDS]
gene_847|GeneMark.hmm|178_aa|-|929295|929831	transcriptional regulator";Gene "LPE_02243";Ontology_term "DNA binding,transcription factor activity, sequence-specific DNA binding,transcription, DNA-templated,regulation of transcription, DNA-templated";Ontology_id "GO:0003677,GO:0003700,GO:0006351,GO:0006355";COG1846,Transcriptional regulators,K,Transcription	lcl|FR874854.1_prot_CCC17678.1_850_[locus_tag=LPENT_02374]_[protein=transcription_regulator]_[protein_id=CCC17678.1]_[location=2615737..2616273]_[gbkey=CDS]
gene_848|GeneMark.hmm|217_aa|-|930064|930717	nitroreductase family protein";Gene "FD24_GL000471";Ontology_term "oxidoreductase activity,oxidation-reduction process";Ontology_id "GO:0016491,GO:0055114";COG0778,Nitroreductase,C,Energy production and conversion	lcl|FR874854.1_prot_849_[locus_tag=LPENT_02373]_[protein=NADH_dehydrogenase]_[pseudo=true]_[location=2614821..2615504]_[gbkey=CDS]
gene_850|GeneMark.hmm|226_aa|-|933857|934537	ABC transporter ATP-binding protein";Gene "LPE_02240";Ontology_term "ATP binding,ATPase activity";Ontology_id "GO:0005524,GO:0016887";Enzyme_code "EC:3.6.1.3,EC:3.6.1.15";Enzyme_name "Adenosinetriphosphatase,Nucleoside-triphosphate phosphatase";Thiamine metabolism, Purine metabolism; COG1101,ABC-type uncharacterized transport system, ATPase component,R,General function prediction only	lcl|FR874854.1_prot_848_[locus_tag=LPENT_02371]_[protein=cobalt_transport_ATP-binding_protein]_[pseudo=true]_[location=2610961..2611764]_[gbkey=CDS]
gene_851|GeneMark.hmm|333_aa|-|934521|935522	ABC transporter permease";Gene "FD24_GL000475";Ontology_term "plasma membrane,integral component of membrane,transporter activity,transport";Ontology_id "GO:0005886,GO:0016021,GO:0005215,GO:0006810";COG4120,ABC-type uncharacterized transport system, permease component,R,General function prediction only	lcl|FR874854.1_prot_CCC17673.1_846_[locus_tag=LPENT_02369]_[protein=ABC_superfamily_ATP_binding_cassette_transporter,_membrane_protein]_[protein_id=CCC17673.1]_[location=2610045..2611046]_[gbkey=CDS]
gene_852|GeneMark.hmm|321_aa|-|935550|936515	ABC transporter substrate-binding protein";COG2984,ABC-type uncharacterized transport system, periplasmic component,R,General function prediction only	lcl|FR874854.1_prot_845_[locus_tag=LPENT_02368]_[protein=ABC_transporter_substrate_binding_protein]_[pseudo=true]_[location=2609052..2610041]_[gbkey=CDS]
gene_853|GeneMark.hmm|503_aa|-|937029|938540	hypothetical protein	lcl|FR874854.1_prot_CCC17670.1_843_[locus_tag=LPENT_02366]_[protein=extracellular_protein]_[protein_id=CCC17670.1]_[location=2607079..2608539]_[gbkey=CDS]
gene_855|GeneMark.hmm|347_aa|-|938975|940018	cell surface protein";Gene "FD24_GL000479";Ontology_term "integral component of membrane";Ontology_id "GO:0016021	lcl|FR874854.1_prot_CCC17669.1_842_[locus_tag=LPENT_02365]_[protein=cell_surface_protein]_[protein_id=CCC17669.1]_[location=2605553..2606593]_[gbkey=CDS]
gene_856|GeneMark.hmm|255_aa|-|940098|940865	WxL domain-containing protein	lcl|FR874854.1_prot_841_[locus_tag=LPENT_02364]_[protein=extracellular_protein]_[pseudo=true]_[location=2604697..2605473]_[gbkey=CDS]
gene_857|GeneMark.hmm|212_aa|-|942346|942984	CBS domain-containing protein";COG0517,FOG: CBS domain,R,General function prediction only	lcl|FR874854.1_prot_839_[locus_tag=LPENT_02362]_[protein=CBS_domain_protein]_[pseudo=true]_[location=2602857..2603495]_[gbkey=CDS]
gene_858|GeneMark.hmm|234_aa|-|942987|943691	ABC transporter ATP-binding protein";Gene "LPE_02232";Gene "FD24_GL000483";Ontology_term "ATP binding,branched-chain amino acid transmembrane transporter activity,ATPase activity,branched-chain amino acid transport";Ontology_id "GO:0005524,GO:0015658,GO:0016887,GO:0015803";Enzyme_code "EC:3.6.1.3,EC:3.6.1.15";Enzyme_name "Adenosinetriphosphatase,Nucleoside-triphosphate phosphatase";Thiamine metab…	lcl|FR874854.1_prot_CCC17665.1_838_[locus_tag=LPENT_02361]_[protein=branched-chain_amino_acid_ABC_transporter,_ATP-binding_protein]_[protein_id=CCC17665.1]_[location=2602150..2602854]_[gbkey=CDS]
gene_859|GeneMark.hmm|259_aa|-|943692|944471	ABC transporter ATP-binding protein";Gene "LPENT_02359";Gene "LPE_02231";Gene "FD24_GL000484";Ontology_term "ATP binding,ATPase activity";Ontology_id "GO:0005524,GO:0016887";Enzyme_code "EC:3.6.1.3,EC:3.6.1.15";Enzyme_name "Adenosinetriphosphatase,Nucleoside-triphosphate phosphatase";Thiamine metabolism, Purine metabolism; COG0411,ABC-type branched-chain amino acid transport systems, ATPase compo…	lcl|FR874854.1_prot_CCC17663.1_836_[locus_tag=LPENT_02359]_[protein=branched-chain_amino_acid_ABC_transporter,_ATP-binding_protein]_[protein_id=CCC17663.1]_[location=2601370..2602149]_[gbkey=CDS]
gene_860|GeneMark.hmm|320_aa|-|944464|945426	branched-chain amino acid ABC transporter permease";Gene "FD24_GL000485";Gene "LPE_02230";Ontology_term "plasma membrane,integral component of membrane,transporter activity,transport";Ontology_id "GO:0005886,GO:0016021,GO:0005215,GO:0006810";COG4177,ABC-type branched-chain amino acid transport system, permease component,E,Amino acid transport and metabolism	lcl|FR874854.1_prot_CCC17662.1_835_[locus_tag=LPENT_02358]_[protein=branched-chain_amino_acid_ABC_superfamily_ATP_binding_cassette_transporter,_permease_protein]_[protein_id=CCC17662.1]_[location=2600415..2601377]_[gbkey=CDS]
gene_861|GeneMark.hmm|292_aa|-|945440|946318	branched-chain amino acid ABC transporter permease";Gene "LPENT_02357";Gene "FD24_GL000486";Gene "LPE_02229";Ontology_term "plasma membrane,integral component of membrane,transporter activity,transport";Ontology_id "GO:0005886,GO:0016021,GO:0005215,GO:0006810";COG0559,Branched-chain amino acid ABC-type transport system, permease components,E,Amino acid transport and metabolism	lcl|FR874854.1_prot_CCC17661.1_834_[locus_tag=LPENT_02357]_[protein=branched-chain_amino_acid_ABC_transporter,_permease_protein]_[protein_id=CCC17661.1]_[location=2599523..2600401]_[gbkey=CDS]
gene_862|GeneMark.hmm|413_aa|-|946346|947587	branched-chain amino acid abc transporter, substrate binding protein";Gene "FD24_GL000487";Ontology_term "amino acid transport";Ontology_id "GO:0006865";COG0683,ABC-type branched-chain amino acid transport systems, periplasmic component,E,Amino acid transport and metabolism	lcl|FR874854.1_prot_CCC17660.1_833_[locus_tag=LPENT_02356]_[protein=branched-chain_amino_acid_ABC_transporter,_substrate_binding_protein]_[protein_id=CCC17660.1]_[location=2598302..2599495]_[gbkey=CDS]
gene_864|GeneMark.hmm|72_aa|-|948038|948256	MULTISPECIES: hypothetical protein	lcl|FR874854.1_prot_CCC17659.1_832_[locus_tag=LPENT_02355]_[protein=putative_uncharacterized_protein_lp_2987]_[protein_id=CCC17659.1]_[location=2597584..2597802]_[gbkey=CDS]
gene_865|GeneMark.hmm|270_aa|-|948346|949158	peptidase M10";Gene "LPENT_02354";Gene "LPE_02226";Gene "FD24_GL000489";Ontology_term "extracellular matrix,metalloendopeptidase activity,zinc ion binding,proteolysis";Ontology_id "GO:0031012,GO:0004222,GO:0008270,GO:0006508";Enzyme_code "EC:3.4.24";Enzyme_name "Acting on peptide bonds (peptidases)";COG1913,Predicted Zn-dependent proteases,R,General function prediction only	lcl|FR874854.1_prot_CCC17658.1_831_[locus_tag=LPENT_02354]_[protein=putative_extracellular_zinc_metalloproteinase]_[protein_id=CCC17658.1]_[location=2596682..2597494]_[gbkey=CDS]
gene_866|GeneMark.hmm|156_aa|-|950362|950832	GtrA family protein";Gene "FD24_GL000490";Ontology_term "integral component of membrane,polysaccharide biosynthetic process,transport";Ontology_id "GO:0016021,GO:0000271,GO:0006810";COG2246,Predicted membrane protein,S,Function unknown	lcl|FR874854.1_prot_830_[locus_tag=LPENT_02353]_[protein=putative_teichoic_acid_glycosylation_protein]_[pseudo=true]_[location=2595529..2596017]_[gbkey=CDS]
gene_868|GeneMark.hmm|220_aa|-|951858|952520	transcriptional regulator";Gene "FD24_GL000492";Ontology_term "integral component of membrane,sequence-specific DNA binding";Ontology_id "GO:0016021,GO:0043565";COG1396,Predicted transcriptional regulators,K,Transcription	lcl|FR874854.1_prot_CCC17655.1_829_[locus_tag=LPENT_02351]_[protein=transcription_regulator]_[protein_id=CCC17655.1]_[location=2593859..2594521]_[gbkey=CDS]
gene_872|GeneMark.hmm|228_aa|-|955627|956313	TVP38/TMEM64 family protein";Gene "FD24_GL000498";Gene "LPE_02219";Ontology_term "integral component of membrane";Ontology_id "GO:0016021";COG0398,Uncharacterized conserved protein,S,Function unknown	lcl|FR874854.1_prot_CCC17651.1_828_[locus_tag=LPENT_02347]_[protein=integral_membrane_protein]_[protein_id=CCC17651.1]_[location=2590063..2590749]_[gbkey=CDS]
gene_873|GeneMark.hmm|104_aa|-|956325|956639	transcriptional regulator";Gene "FD24_GL000499";Ontology_term "DNA binding,transcription factor activity, sequence-specific DNA binding,transcription, DNA-templated,regulation of transcription, DNA-templated";Ontology_id "GO:0003677,GO:0003700,GO:0006351,GO:0006355";COG0640,Predicted transcriptional regulators,K,Transcription	lcl|FR874854.1_prot_CCC17650.1_827_[locus_tag=LPENT_02346]_[protein=transcriptional_regulator]_[protein_id=CCC17650.1]_[location=2589710..2590051]_[gbkey=CDS]
gene_874|GeneMark.hmm|187_aa|-|956663|957226	hypothetical protein";Gene "LPE_02217";Ontology_term "integral component of membrane";Ontology_id "GO:0016021";COG4300,Predicted permease, cadmium resistance protein,P,Inorganic ion transport and metabolism	lcl|FR874854.1_prot_CCC17649.1_826_[locus_tag=LPENT_02345]_[protein=integral_membrane_protein]_[protein_id=CCC17649.1]_[location=2589150..2589713]_[gbkey=CDS]
gene_875|GeneMark.hmm|667_aa|-|957607|959610	ABC transporter ATP-binding protein";Gene "FD24_GL000501";Ontology_term "plasma membrane,integral component of membrane,ATP binding,ATPase activity,transport,response to antibiotic";Ontology_id "GO:0005886,GO:0016021,GO:0005524,GO:0016887,GO:0006810,GO:0046677";Enzyme_code "EC:3.6.1.3,EC:3.6.1.15";Enzyme_name "Adenosinetriphosphatase,Nucleoside-triphosphate phosphatase";Thiamine metabolism, Purin…	lcl|FR874854.1_prot_CCC17648.1_825_[locus_tag=LPENT_02344]_[protein=ABC_transporter,_ATP-binding_and_permease_protein]_[protein_id=CCC17648.1]_[location=2586772..2588775]_[gbkey=CDS]
gene_876|GeneMark.hmm|1135_aa|-|960033|963440	cell surface protein";Gene "FD24_GL000502";Ontology_term "integral component of membrane,catalytic activity,metabolic process";Ontology_id "GO:0016021,GO:0003824,GO:0008152";COG3119,Arylsulfatase A and related enzymes,P,Inorganic ion transport and metabolism	lcl|FR874854.1_prot_CCC17646.1_823_[locus_tag=LPENT_02342]_[protein=putative_cell_surface_protein]_[protein_id=CCC17646.1]_[location=2584108..2585460]_[gbkey=CDS]
gene_877|GeneMark.hmm|122_aa|-|963714|964082	hypothetical protein";Gene "FD24_GL000503";Ontology_term "integral component of membrane";Ontology_id "GO:0016021	lcl|FR874854.1_prot_822_[locus_tag=LPENT_02341]_[protein=integral_membrane_protein]_[pseudo=true]_[location=2582891..2583280]_[gbkey=CDS]
gene_878|GeneMark.hmm|281_aa|-|964145|964990	phosphodiesterase";COG0622,Predicted phosphoesterase,R,General function prediction only	lcl|FR874854.1_prot_CCC17644.1_821_[locus_tag=LPENT_02340]_[protein=putative_uncharacterized_protein_lp_3003]_[protein_id=CCC17644.1]_[location=2582004..2582849]_[gbkey=CDS]
gene_882|GeneMark.hmm|148_aa|-|966874|967320	PTS cellobiose transporter subunit IIA";Gene "LPE_02210";Gene "FD24_GL000507";Ontology_term "protein-N(PI)-phosphohistidine-sugar phosphotransferase activity,kinase activity,D-glucosamine PTS permease activity,phosphoenolpyruvate-dependent sugar phosphotransferase system,phosphorylation,carbohydrate transmembrane transport";Ontology_id "GO:0008982,GO:0016301,GO:0103111,GO:0009401,GO:0016310,GO:00…	lcl|FR874854.1_prot_CCC17641.1_820_[locus_tag=LPENT_02337]_[protein=cellobiose_PTS,_EIIA]_[protein_id=CCC17641.1]_[location=2579674..2580120]_[gbkey=CDS]
gene_883|GeneMark.hmm|108_aa|-|968108|968434	MULTISPECIES: PTS sugar transporter subunit IIB";Gene "pts23B";Gene "LPENT_02336";Gene "FD24_GL000508";Gene "LPE_02209";Gene "N692_03140";Ontology_term "protein-N(PI)-phosphohistidine-sugar phosphotransferase activity,D-glucosamine PTS permease activity,phosphoenolpyruvate-dependent sugar phosphotransferase system,carbohydrate transmembrane transport";Ontology_id "GO:0008982,GO:0103111,GO:0009401…	lcl|FR874854.1_prot_CCC17640.1_819_[locus_tag=LPENT_02336]_[protein=cellobiose_PTS,_EIIB]_[protein_id=CCC17640.1]_[location=2578715..2579041]_[gbkey=CDS]
gene_884|GeneMark.hmm|490_aa|-|968457|969929	PTS cellobiose transporter subunit IIC";Gene "LPE_02208";Ontology_term "plasma membrane,integral component of membrane,protein-N(PI)-phosphohistidine-sugar phosphotransferase activity,phosphoenolpyruvate-dependent sugar phosphotransferase system,carbohydrate transmembrane transport";Ontology_id "GO:0005886,GO:0016021,GO:0008982,GO:0009401,GO:0034219";Enzyme_code "EC:2.7.1.69";Enzyme_name "Transfe…	lcl|FR874854.1_prot_CCC17639.1_818_[locus_tag=LPENT_02335]_[protein=cellobiose_PTS,_EIIC]_[protein_id=CCC17639.1]_[location=2577220..2578692]_[gbkey=CDS]
gene_885|GeneMark.hmm|460_aa|-|969929|971311	6-phospho-beta-glucosidase";Gene "LPE_02206";Ontology_term "6-phospho-beta-glucosidase activity,carbohydrate metabolic process";Ontology_id "GO:0008706,GO:0005975";Enzyme_code "EC:3.2.1.86,EC:3.2.1.21";Enzyme_name "6-phospho-beta-glucosidase,Beta-glucosidase";Glycolysis / Gluconeogenesis, Cyanoamino acid metabolism, Starch and sucrose metabolism, Phenylpropanoid biosynthesis; COG2723,Beta-glucosi…	lcl|FR874854.1_prot_CCC17638.1_817_[locus_tag=LPENT_02334]_[protein=6-phospho-beta-glucosidase]_[protein_id=CCC17638.1]_[location=2575838..2577220]_[gbkey=CDS]
gene_886|GeneMark.hmm|338_aa|-|971594|972610	oxidoreductase";Gene "FD24_GL000511";Ontology_term "catalytic activity,coenzyme binding";Ontology_id "GO:0003824,GO:0050662";COG0451,Nucleoside-diphosphate-sugar epimerases,MG,Multiple classes	lcl|FR874854.1_prot_CCC17637.1_816_[locus_tag=LPENT_02333]_[protein=putative_oxidoreductase]_[protein_id=CCC17637.1]_[location=2574539..2575555]_[gbkey=CDS]
gene_891|GeneMark.hmm|297_aa|-|975971|976864	ABC superfamily ATP binding cassette transporter, binding protein";Gene "FD24_GL000517";Gene "LPE_02200";Ontology_term "metal ion binding,cell adhesion,metal ion transport";Ontology_id "GO:0046872,GO:0007155,GO:0030001";COG0803,ABC-type metal ion transport system, periplasmic component/surface adhesin,P,Inorganic ion transport and metabolism	lcl|FR874854.1_prot_CCC17632.1_815_[locus_tag=LPENT_02328]_[protein=ABC_superfamily_ATP_binding_cassette_transporter,_binding_protein]_[protein_id=CCC17632.1]_[location=2570289..2571191]_[gbkey=CDS]
gene_896|GeneMark.hmm|152_aa|-|979888|980346	hypothetical protein	lcl|FR874854.1_prot_CCC17627.1_814_[locus_tag=LPENT_02323]_[protein=putative_uncharacterized_protein]_[protein_id=CCC17627.1]_[location=2566818..2567276]_[gbkey=CDS]
gene_897|GeneMark.hmm|504_aa|-|980346|981860	LytTR family transcriptional regulator";Gene "LPE_02195";Ontology_term "damaged DNA binding,DNA repair";Ontology_id "GO:0003684,GO:0006281";COG0389,Nucleotidyltransferase/DNA polymerase involved in DNA repair,L,Replication, recombination and repair	lcl|FR874854.1_prot_CCC17626.1_813_[locus_tag=LPENT_02322]_[protein=UV-damage_repair_protein]_[protein_id=CCC17626.1]_[location=2565304..2566818]_[gbkey=CDS]
gene_899|GeneMark.hmm|395_aa|-|982889|984076	hypothetical protein";Gene "FD24_GL000526";Gene "LPE_02193";Ontology_term "integral component of membrane";Ontology_id "GO:0016021	lcl|FR874854.1_prot_CCC17625.1_812_[locus_tag=LPENT_02321]_[protein=putative_ABC_transporter,_permease_protein]_[protein_id=CCC17625.1]_[location=2563090..2564277]_[gbkey=CDS]
gene_900|GeneMark.hmm|593_aa|-|984098|985879	ABC transporter ATP-binding protein";Gene "LPE_02192";Ontology_term "integral component of membrane,ATP binding,ATPase activity, coupled to transmembrane movement of substances,transmembrane transport";Ontology_id "GO:0016021,GO:0005524,GO:0042626,GO:0055085";Enzyme_code "EC:3.6.1.3,EC:3.6.1.15";Enzyme_name "Adenosinetriphosphatase,Nucleoside-triphosphate phosphatase";Thiamine metabolism, Purine …	lcl|FR874854.1_prot_CCC17624.1_811_[locus_tag=LPENT_02320]_[protein=ABC_transporter,_ATP-binding_protein]_[protein_id=CCC17624.1]_[location=2561287..2563068]_[gbkey=CDS]
gene_901|GeneMark.hmm|336_aa|-|985872|986882	ABC transporter, ATP-binding and permease protein";Gene "LPENT_02318";Ontology_term "integral component of membrane,ATP binding,ATPase activity, coupled to transmembrane movement of substances,transmembrane transport";Ontology_id "GO:0016021,GO:0005524,GO:0042626,GO:0055085";Enzyme_code "EC:3.6.1.3,EC:3.6.1.15";Enzyme_name "Adenosinetriphosphatase,Nucleoside-triphosphate phosphatase";Thiamine met…	lcl|FR874854.1_prot_CCC17622.1_809_[locus_tag=LPENT_02318]_[protein=ABC_transporter,_ATP-binding_and_permease_protein]_[protein_id=CCC17622.1]_[location=2559570..2561294]_[gbkey=CDS]
gene_902|GeneMark.hmm|233_aa|-|986895|987596	ABC transporter ATP-binding protein";COG1132,ABC-type multidrug transport system, ATPase and permease components,V,Defense mechanisms	lcl|FR874854.1_prot_808_[locus_tag=LPENT_02317]_[protein=putative_multidrug_ABC_exporter,_membrane-spanning/permease_subunit]_[pseudo=true]_[location=2559561..2560631]_[gbkey=CDS]
gene_905|GeneMark.hmm|296_aa|-|990465|991355	oxidoreductase";Gene "LPENT_02314";Gene "FD24_GL000532";Gene "LPE_00658";Ontology_term "oxidoreductase activity,oxidation-reduction process";Ontology_id "GO:0016491,GO:0055114";COG1028,Dehydrogenases with different specificities (related to short-chain alcohol dehydrogenases),IQR,Multiple classes	lcl|FR874854.1_prot_CCC17618.1_807_[locus_tag=LPENT_02314]_[protein=short-chain_dehydrogenase/oxidoreductase]_[protein_id=CCC17618.1]_[location=2555985..2556875]_[gbkey=CDS]
gene_908|GeneMark.hmm|142_aa|-|992703|993131	hypothetical protein	lcl|FR874854.1_prot_CCC17616.1_806_[locus_tag=LPENT_02312]_[protein=putative_uncharacterized_protein]_[protein_id=CCC17616.1]_[location=2554134..2554637]_[gbkey=CDS]
gene_909|GeneMark.hmm|274_aa|-|993412|994236	transcriptional regulator";Gene "FD24_GL000537";Gene "LPE_00661";Ontology_term "sequence-specific DNA binding";Ontology_id "GO:0043565";COG1426,Uncharacterized protein conserved in bacteria,S,Function unknown	lcl|FR874854.1_prot_CCC17615.1_805_[locus_tag=LPENT_02311]_[protein=putative_uncharacterized_protein_lp_3048]_[protein_id=CCC17615.1]_[location=2553087..2553914]_[gbkey=CDS]
gene_910|GeneMark.hmm|494_aa|-|994412|995896	glutamate/gamma-aminobutyrate family transporter YjeM";Gene "FD24_GL000538";Ontology_term "integral component of membrane,amino acid transmembrane transporter activity,amino acid transmembrane transport";Ontology_id "GO:0016021,GO:0015171,GO:0003333";COG0531,Amino acid transporters,E,Amino acid transport and metabolism	lcl|FR874854.1_prot_CCC17614.1_804_[locus_tag=LPENT_02310]_[protein=amino_acid_transport_protein]_[protein_id=CCC17614.1]_[location=2551427..2552911]_[gbkey=CDS]
gene_913|GeneMark.hmm|373_aa|-|998409|999530	NAD(P)-dependent alcohol dehydrogenase";Gene "LPE_00665";Gene "FD24_GL000541";Ontology_term "zinc ion binding,aryl-alcohol dehydrogenase (NAD+) activity,oxidation-reduction process";Ontology_id "GO:0008270,GO:0018456,GO:0055114";Enzyme_code "EC:1.1.1.90";Enzyme_name "Aryl-alcohol dehydrogenase";Xylene degradation, Tyrosine metabolism, Toluene degradation, Phenylalanine metabolism; COG1062,Zn-depe…	lcl|FR874854.1_prot_CCC17611.1_803_[locus_tag=LPENT_02307]_[protein=aryl-alcohol_dehydrogenase]_[protein_id=CCC17611.1]_[location=2547791..2548912]_[gbkey=CDS]
gene_914|GeneMark.hmm|642_aa|-|999868|1001796	copper-translocating P-type ATPase";Gene "FD24_GL000542";Gene "LPE_00666";Ontology_term "plasma membrane,integral component of membrane,nucleotide binding,cation-transporting ATPase activity,metal ion binding,cation transmembrane transport";Ontology_id "GO:0005886,GO:0016021,GO:0000166,GO:0019829,GO:0046872,GO:0098655";Enzyme_code "EC:3.6.1.3,EC:3.6.1.15";Enzyme_name "Adenosinetriphosphatase,Nucl…	lcl|FR874854.1_prot_CCC17610.1_802_[locus_tag=LPENT_02306]_[protein=copper_transporting_ATPase]_[protein_id=CCC17610.1]_[location=2545526..2547454]_[gbkey=CDS]
gene_915|GeneMark.hmm|89_aa|-|1001793|1002062	cupredoxin domain-containing protein";COG4633,Uncharacterized protein conserved in bacteria,S,Function unknown	lcl|FR874854.1_prot_CCC17609.1_801_[locus_tag=LPENT_02305]_[protein=copper-exporting_ATPase]_[protein_id=CCC17609.1]_[location=2545260..2545529]_[gbkey=CDS]
gene_916|GeneMark.hmm|124_aa|-|1002094|1002468	copper-binding protein";Gene "LPENT_02304";Gene "LPE_00669";Ontology_term "integral component of membrane";Ontology_id "GO:0016021";COG4633,Uncharacterized protein conserved in bacteria,S,Function unknown	lcl|FR874854.1_prot_CCC17608.1_800_[locus_tag=LPENT_02304]_[protein=putative_uncharacterized_protein]_[protein_id=CCC17608.1]_[location=2544854..2545228]_[gbkey=CDS]
gene_917|GeneMark.hmm|253_aa|-|1002971|1003732	AraC family transcriptional regulator";Gene "FD24_GL000545";Gene "LPE_00670";Gene "LPENT_02303";Ontology_term "transcription factor activity, sequence-specific DNA binding,sequence-specific DNA binding,transcription, DNA-templated,regulation of transcription, DNA-templated";Ontology_id "GO:0003700,GO:0043565,GO:0006351,GO:0006355";COG2207,AraC-type DNA-binding domain-containing proteins,K,Transcr…	lcl|FR874854.1_prot_CCC17607.1_799_[locus_tag=LPENT_02303]_[protein=transcription_regulator]_[protein_id=CCC17607.1]_[location=2543590..2544351]_[gbkey=CDS]
gene_918|GeneMark.hmm|87_aa|-|1004163|1004426	hypothetical protein FD24_GL000546	lcl|FR874854.1_prot_798_[locus_tag=LPENT_02302]_[protein=putative_uncharacterized_protein_lp_3062]_[pseudo=true]_[location=2542891..2543160]_[gbkey=CDS]
gene_919|GeneMark.hmm|442_aa|-|1004466|1005794	histidine kinase";COG3290,Signal transduction histidine kinase regulating citrate/malate metabolism,T,Signal transduction mechanisms	lcl|FR874854.1_prot_CCC17605.1_797_[locus_tag=LPENT_02301]_[protein=sensor_histidine_protein_kinase]_[protein_id=CCC17605.1]_[location=2541577..2542857]_[gbkey=CDS]
gene_920|GeneMark.hmm|496_aa|-|1006219|1007709	extracellular protein	lcl|FR874854.1_prot_CCC17604.1_796_[locus_tag=LPENT_02300]_[protein=extracellular_protein]_[protein_id=CCC17604.1]_[location=2539629..2541104]_[gbkey=CDS]
gene_921|GeneMark.hmm|144_aa|-|1007702|1008136	hypothetical protein	lcl|FR874854.1_prot_CCC17603.1_795_[locus_tag=LPENT_02299]_[protein=cell_surface_protein]_[protein_id=CCC17603.1]_[location=2539187..2539621]_[gbkey=CDS]
gene_922|GeneMark.hmm|355_aa|-|1008167|1009234	cell surface protein";Gene "FD24_GL000550";Ontology_term "integral component of membrane";Ontology_id "GO:0016021	lcl|FR874854.1_prot_CCC17602.1_794_[locus_tag=LPENT_02298]_[protein=cell_surface_protein]_[protein_id=CCC17602.1]_[location=2538044..2539156]_[gbkey=CDS]
gene_923|GeneMark.hmm|234_aa|-|1009296|1010000	WxL domain-containing protein	lcl|FR874854.1_prot_CCC17601.1_793_[locus_tag=LPENT_02297]_[protein=extracellular_protein]_[protein_id=CCC17601.1]_[location=2537323..2538027]_[gbkey=CDS]
gene_924|GeneMark.hmm|322_aa|-|1010697|1011665	oxidoreductase";Gene "FD24_GL000553";Ontology_term "zinc ion binding,oxidoreductase activity,oxidation-reduction process";Ontology_id "GO:0008270,GO:0016491,GO:0055114";COG0604,NADPH:quinone reductase and related Zn-dependent oxidoreductases,CR,Multiple classes	lcl|FR874854.1_prot_CCC17600.1_792_[locus_tag=LPENT_02296]_[protein=oxidoreductase]_[protein_id=CCC17600.1]_[location=2535661..2536629]_[gbkey=CDS]
gene_925|GeneMark.hmm|131_aa|-|1011694|1012089	iron-sulfur cluster biosynthesis family protein	lcl|FR874854.1_prot_CCC17599.1_791_[locus_tag=LPENT_02295]_[protein=putative_uncharacterized_protein]_[protein_id=CCC17599.1]_[location=2535237..2535632]_[gbkey=CDS]
gene_926|GeneMark.hmm|208_aa|-|1012190|1012816	putative uncharacterized protein";COG4832,Uncharacterized conserved protein,S,Function unknown	lcl|FR874854.1_prot_CCC17598.1_790_[locus_tag=LPENT_02294]_[protein=putative_uncharacterized_protein]_[protein_id=CCC17598.1]_[location=2534502..2535134]_[gbkey=CDS]
gene_927|GeneMark.hmm|346_aa|-|1014004|1015044	cell surface protein";Gene "FD24_GL000556";Gene "LPE_00679";Ontology_term "integral component of membrane";Ontology_id "GO:0016021	lcl|FR874854.1_prot_CCC17597.1_789_[locus_tag=LPENT_02293]_[protein=cell_surface_protein]_[protein_id=CCC17597.1]_[location=2532278..2533321]_[gbkey=CDS]
gene_928|GeneMark.hmm|202_aa|-|1015119|1015727	WxL domain-containing protein	lcl|FR874854.1_prot_CCC17596.1_788_[locus_tag=LPENT_02292]_[protein=extracellular_protein]_[protein_id=CCC17596.1]_[location=2531649..2532206]_[gbkey=CDS]
gene_929|GeneMark.hmm|124_aa|-|1015724|1016098	cell surface protein";Gene "LPE_00681";Ontology_term "integral component of membrane";Ontology_id "GO:0016021	lcl|FR874854.1_prot_CCC17595.1_787_[locus_tag=LPENT_02291]_[protein=cell_surface_protein]_[protein_id=CCC17595.1]_[location=2531264..2531716]_[gbkey=CDS]
gene_930|GeneMark.hmm|916_aa|-|1016285|1019035	hypothetical protein	lcl|FR874854.1_prot_786_[locus_tag=LPENT_02290]_[protein=cell_surface_protein]_[pseudo=true]_[location=2528330..2531092]_[gbkey=CDS]
gene_931|GeneMark.hmm|867_aa|-|1019273|1021876	BspA family leucine-rich repeat surface protein	lcl|FR874854.1_prot_CCC17593.1_785_[locus_tag=LPENT_02289]_[protein=putative_cell_surface_protein]_[protein_id=CCC17593.1]_[location=2525501..2528104]_[gbkey=CDS]
gene_932|GeneMark.hmm|120_aa|-|1022248|1022610	putative transcription regulator";COG1733,Predicted transcriptional regulators,K,Transcription	lcl|FR874854.1_prot_CCC17592.1_784_[locus_tag=LPENT_02288]_[protein=putative_transcription_regulator]_[protein_id=CCC17592.1]_[location=2524752..2525129]_[gbkey=CDS]
gene_935|GeneMark.hmm|632_aa|-|1025338|1027236	asparagine synthetase B";Gene "LPE_00687";Gene "FD24_GL000564";Ontology_term "asparagine synthase (glutamine-hydrolyzing) activity,asparagine biosynthetic process";Ontology_id "GO:0004066,GO:0006529";Enzyme_code "EC:6.3.5.4";Enzyme_name "Asparagine synthase (glutamine-hydrolyzing)";Alanine, aspartate and glutamate metabolism; COG0367,Asparagine synthase (glutamine-hydrolyzing),E,Amino acid transp…	lcl|FR874854.1_prot_CCC17589.1_783_[locus_tag=LPENT_02285]_[protein=asparagine_synthase_(glutamine-hydrolysing)]_[protein_id=CCC17589.1]_[location=2520160..2522058]_[gbkey=CDS]
gene_936|GeneMark.hmm|246_aa|-|1027668|1028408	DNA-binding response regulator";Gene "FD24_GL000565";Gene "LPE_00688";Ontology_term "intracellular,DNA binding,phosphorelay signal transduction system,transcription, DNA-templated,regulation of transcription, DNA-templated";Ontology_id "GO:0005622,GO:0003677,GO:0000160,GO:0006351,GO:0006355";COG3279,Response regulator of the LytR/AlgR family,KT,Multiple classes	lcl|FR874854.1_prot_CCC17588.1_782_[locus_tag=LPENT_02284]_[protein=response_regulator]_[protein_id=CCC17588.1]_[location=2518986..2519726]_[gbkey=CDS]
gene_937|GeneMark.hmm|416_aa|-|1028405|1029655	histidine kinase";Gene "FD24_GL000566";Ontology_term "integral component of membrane,kinase activity,phosphorylation";Ontology_id "GO:0016021,GO:0016301,GO:0016310";COG2972,Predicted signal transduction protein with a C-terminal ATPase domain,T,Signal transduction mechanisms	lcl|FR874854.1_prot_CCC17587.1_781_[locus_tag=LPENT_02283]_[protein=histidine_protein_kinase;_sensor_protein]_[protein_id=CCC17587.1]_[location=2517736..2518989]_[gbkey=CDS]
gene_938|GeneMark.hmm|188_aa|-|1030020|1030586	TetR family transcriptional regulator";Gene "FD24_GL000567";Gene "LPE_00690";Ontology_term "DNA binding,transcription, DNA-templated,regulation of transcription, DNA-templated";Ontology_id "GO:0003677,GO:0006351,GO:0006355";COG1309,Transcriptional regulator,K,Transcription	lcl|FR874854.1_prot_CCC17586.1_780_[locus_tag=LPENT_02282]_[protein=putative_transcription_regulator]_[protein_id=CCC17586.1]_[location=2516793..2517374]_[gbkey=CDS]
gene_944|GeneMark.hmm|895_aa|-|1035936|1038623	glycoside hydrolase family 25";Gene "FD24_GL000572";Ontology_term "lysozyme activity,carbohydrate metabolic process,peptidoglycan catabolic process,cell wall macromolecule catabolic process";Ontology_id "GO:0003796,GO:0005975,GO:0009253,GO:0016998";Enzyme_code "EC:3.2.1.17";Enzyme_name "Lysozyme";COG5301,Phage-related tail fibre protein,R,General function prediction only	lcl|FR874854.1_prot_CCC17580.1_776_[locus_tag=LPENT_02276]_[protein=putative_muramidase]_[protein_id=CCC17580.1]_[location=2506223..2508490]_[gbkey=CDS]
gene_946|GeneMark.hmm|121_aa|-|1040428|1040793	transcriptional regulator";COG1733,Predicted transcriptional regulators,K,Transcription	lcl|FR874854.1_prot_CCC17577.1_774_[locus_tag=LPENT_02273]_[protein=putative_transcription_regulator]_[protein_id=CCC17577.1]_[location=2503766..2504131]_[gbkey=CDS]
gene_949|GeneMark.hmm|190_aa|-|1042004|1042576	TetR/AcrR family transcriptional regulator";Gene "FD24_GL001942";Gene "LPE_00699";Ontology_term "DNA binding,transcription, DNA-templated,regulation of transcription, DNA-templated";Ontology_id "GO:0003677,GO:0006351,GO:0006355";COG1309,Transcriptional regulator,K,Transcription	lcl|FR874854.1_prot_CCC17575.1_773_[locus_tag=LPENT_02271]_[protein=transcription_regulator]_[protein_id=CCC17575.1]_[location=2501983..2502555]_[gbkey=CDS]
gene_952|GeneMark.hmm|317_aa|-|1044106|1045059	aldo/keto reductase";Gene "LPE_00701";Ontology_term "oxidoreductase activity,oxidation-reduction process";Ontology_id "GO:0016491,GO:0055114";COG4989,Predicted oxidoreductase,R,General function prediction only	lcl|FR874854.1_prot_CCC17573.1_772_[locus_tag=LPENT_02269]_[protein=oxidoreductase]_[protein_id=CCC17573.1]_[location=2499413..2500366]_[gbkey=CDS]
gene_953|GeneMark.hmm|490_aa|-|1045172|1046644	MFS transporter";Gene "FD24_GL001939";Gene "LPE_00702";Ontology_term "plasma membrane,integral component of membrane,transmembrane transport";Ontology_id "GO:0005886,GO:0016021,GO:0055085";COG2211,Na+/melibiose symporter and related transporters,G,Carbohydrate transport and metabolism	lcl|FR874854.1_prot_CCC17571.1_770_[locus_tag=LPENT_02267]_[protein=transport_protein]_[protein_id=CCC17571.1]_[location=2497828..2499300]_[gbkey=CDS]
gene_956|GeneMark.hmm|79_aa|-|1047858|1048097	hypothetical protein	lcl|FR874854.1_prot_CCC17569.1_769_[locus_tag=LPENT_02265]_[protein=putative_uncharacterized_protein]_[protein_id=CCC17569.1]_[location=2496378..2496617]_[gbkey=CDS]
gene_957|GeneMark.hmm|310_aa|-|1048495|1049427	iron chelating ABC transporter, substrate binding protein";COG0614,ABC-type Fe3+-hydroxamate transport system, periplasmic component,P,Inorganic ion transport and metabolism	lcl|FR874854.1_prot_CCC17568.1_768_[locus_tag=LPENT_02264]_[protein=ferrichrome_ABC_superfamily_ATP_binding_cassette_transporter,_binding_protein]_[protein_id=CCC17568.1]_[location=2495048..2495980]_[gbkey=CDS]
gene_961|GeneMark.hmm|248_aa|-|1052728|1053474	NAD(P)-dependent oxidoreductase";Gene "FD24_GL001931";Gene "LPE_00708";Ontology_term "oxidoreductase activity,oxidation-reduction process";Ontology_id "GO:0016491,GO:0055114";COG4221,Short-chain alcohol dehydrogenase of unknown specificity,R,General function prediction only	lcl|FR874854.1_prot_CCC17562.1_767_[locus_tag=LPENT_02258]_[protein=short-chain_dehydrogenase/oxidoreductase]_[protein_id=CCC17562.1]_[location=2489254..2490000]_[gbkey=CDS]
gene_962|GeneMark.hmm|150_aa|-|1053496|1053948	acetyltransferase";COG0110,Acetyltransferase (isoleucine patch superfamily),R,General function prediction only	lcl|FR874854.1_prot_CCC17560.1_765_[locus_tag=LPENT_02256]_[protein=putative_uncharacterized_protein]_[protein_id=CCC17560.1]_[location=2488782..2489234]_[gbkey=CDS]
gene_963|GeneMark.hmm|2183_aa|-|1054378|1060929	mucus-binding protein";Gene "LPE_00710";Ontology_term "integral component of membrane";Ontology_id "GO:0016021";COG0810,Periplasmic protein TonB, links inner and outer membranes,M,Cell wall/membrane/envelope biogenesis	lcl|FR874854.1_prot_CCC17559.1_764_[locus_tag=LPENT_02255]_[protein=cell_surface_protein]_[protein_id=CCC17559.1]_[location=2482534..2488353]_[gbkey=CDS]
gene_964|GeneMark.hmm|354_aa|-|1061111|1062175	cell surface protein";Gene "LPE_00711";Gene "FD24_GL001928";Ontology_term "integral component of membrane";Ontology_id "GO:0016021	lcl|FR874854.1_prot_CCC17558.1_763_[locus_tag=LPENT_02254]_[protein=cell_surface_protein]_[protein_id=CCC17558.1]_[location=2480536..2481594]_[gbkey=CDS]
gene_965|GeneMark.hmm|195_aa|-|1062254|1062841	WxL domain-containing protein	lcl|FR874854.1_prot_CCC17557.1_762_[locus_tag=LPENT_02253]_[protein=extracellular_protein]_[protein_id=CCC17557.1]_[location=2479858..2480451]_[gbkey=CDS]
gene_966|GeneMark.hmm|825_aa|-|1062895|1065372	BspA family leucine-rich repeat surface protein";COG1429,Cobalamin biosynthesis protein CobN and related Mg-chelatases,H,Coenzyme transport and metabolism	lcl|FR874854.1_prot_CCC17556.1_761_[locus_tag=LPENT_02252]_[protein=putative_cell_surface_protein]_[protein_id=CCC17556.1]_[location=2477777..2479804]_[gbkey=CDS]
gene_969|GeneMark.hmm|430_aa|-|1066837|1068129	dna-directed dna polymerase";Gene "FD24_GL001922";Ontology_term "damaged DNA binding,DNA-directed DNA polymerase activity,DNA repair,DNA biosynthetic process";Ontology_id "GO:0003684,GO:0003887,GO:0006281,GO:0071897";Enzyme_code "EC:2.7.7.7";Enzyme_name "DNA-directed DNA polymerase";Pyrimidine metabolism, Purine metabolism; COG0389,Nucleotidyltransferase/DNA polymerase involved in DNA repair,L,Re…	lcl|FR874854.1_prot_CCC17554.1_759_[locus_tag=LPENT_02250]_[protein=nucleotidyltransferase/DNA_polymerase_for_DNA_repair]_[protein_id=CCC17554.1]_[location=2474360..2475622]_[gbkey=CDS]
gene_972|GeneMark.hmm|532_aa|-|1068965|1070563	na(+) h(+) antiporter";Gene "FD24_GL001919";Ontology_term "integral component of membrane,solute:proton antiporter activity,hydrogen ion transmembrane transport";Ontology_id "GO:0016021,GO:0015299,GO:1902600";COG0025,NhaP-type Na+/H+ and K+/H+ antiporters,P,Inorganic ion transport and metabolism	lcl|FR874854.1_prot_CCC17553.1_758_[locus_tag=LPENT_02249]_[protein=Na(+)/H(+)_antiporter]_[protein_id=CCC17553.1]_[location=2471897..2473495]_[gbkey=CDS]
gene_973|GeneMark.hmm|274_aa|-|1070814|1071638	NADH pyrophosphatase";Gene "LPE_00948";Gene "FD24_GL001918";Ontology_term "hydrolase activity,metal ion binding";Ontology_id "GO:0016787,GO:0046872";COG2816,NTP pyrophosphohydrolases containing a Zn-finger, probably nucleic-acid-binding,L,Replication, recombination and repair	lcl|FR874854.1_prot_CCC17552.1_757_[locus_tag=LPENT_02248]_[protein=putative_pyrophosphatase]_[protein_id=CCC17552.1]_[location=2470823..2471647]_[gbkey=CDS]
gene_974|GeneMark.hmm|299_aa|-|1071740|1072639	LysR family transcriptional regulator";Gene "FD24_GL001917";Ontology_term "DNA binding,transcription factor activity, sequence-specific DNA binding,transcription, DNA-templated,regulation of transcription, DNA-templated";Ontology_id "GO:0003677,GO:0003700,GO:0006351,GO:0006355";COG0583,Transcriptional regulator,K,Transcription	lcl|FR874854.1_prot_756_[locus_tag=LPENT_02247]_[protein=transcription_regulator]_[pseudo=true]_[location=2469756..2470721]_[gbkey=CDS]
gene_983|GeneMark.hmm|241_aa|-|1084582|1085307	GntR family transcriptional regulator";Gene "LPE_00940";Ontology_term "DNA binding,transcription factor activity, sequence-specific DNA binding,transcription, DNA-templated,regulation of transcription, DNA-templated";Ontology_id "GO:0003677,GO:0003700,GO:0006351,GO:0006355";COG2188,Transcriptional regulators,K,Transcription	lcl|FR874854.1_prot_CCC17543.1_755_[locus_tag=LPENT_02239]_[protein=transcription_regulator]_[protein_id=CCC17543.1]_[location=2450929..2451654]_[gbkey=CDS]
gene_984|GeneMark.hmm|477_aa|-|1085382|1086815	aryl-phospho-beta-D-glucosidase";Gene "FD24_GL003133";Gene "LPE_00939";Ontology_term "6-phospho-beta-glucosidase activity,carbohydrate metabolic process";Ontology_id "GO:0008706,GO:0005975";Enzyme_code "EC:3.2.1.86,EC:3.2.1.21";Enzyme_name "6-phospho-beta-glucosidase,Beta-glucosidase";Glycolysis / Gluconeogenesis, Cyanoamino acid metabolism, Starch and sucrose metabolism, Phenylpropanoid biosynth…	lcl|FR874854.1_prot_754_[locus_tag=LPENT_02238]_[protein=beta-glucosidase/6-phospho-beta-glucosidase/beta-galactosidase]_[pseudo=true]_[location=2449383..2450855]_[gbkey=CDS]
gene_985|GeneMark.hmm|452_aa|-|1086878|1088236	MULTISPECIES: PTS cellobiose transporter subunit IIC";Gene "LPENT_02236";Gene "FD24_GL003134";Gene "celD";Gene "KCA1_2565";Gene "LPE_00937";Ontology_term "plasma membrane,integral component of membrane,protein-N(PI)-phosphohistidine-sugar phosphotransferase activity,phosphoenolpyruvate-dependent sugar phosphotransferase system,carbohydrate transmembrane transport";Ontology_id "GO:0005886,GO:00160…	lcl|FR874854.1_prot_CCC17540.1_752_[locus_tag=LPENT_02236]_[protein=PTS_lactose/cellobiose_IIC_component]_[protein_id=CCC17540.1]_[location=2448001..2449359]_[gbkey=CDS]
gene_986|GeneMark.hmm|165_aa|-|1088257|1088754	hypothetical protein";Gene "FD24_GL003135";Gene "LPE_00936";Ontology_term "integral component of membrane";Ontology_id "GO:0016021	lcl|FR874854.1_prot_CCC17539.1_751_[locus_tag=LPENT_02235]_[protein=putative_uncharacterized_protein]_[protein_id=CCC17539.1]_[location=2447483..2447980]_[gbkey=CDS]
gene_988|GeneMark.hmm|127_aa|-|1089591|1089974	hypothetical protein";Gene "FD24_GL003137";Ontology_term "integral component of membrane";Ontology_id "GO:0016021	lcl|FR874854.1_prot_CCC17528.1_741_[locus_tag=LPENT_02224]_[protein=integral_membrane_protein]_[protein_id=CCC17528.1]_[location=2432983..2433366]_[gbkey=CDS]
gene_994|GeneMark.hmm|123_aa|-|1093988|1094359	DUF4440 domain-containing protein	lcl|FR874854.1_prot_740_[locus_tag=LPENT_02222]_[db_xref=PSEUDO:CCC17526.1]_[protein=putative_uncharacterized_protein_lp_2870]_[pseudo=true]_[location=2428559..2428969]_[gbkey=CDS]
gene_995|GeneMark.hmm|292_aa|-|1094455|1095333	LysR family transcriptional regulator";Gene "FD24_GL003145";Gene "LPENT_02221";Ontology_term "DNA binding,transcription factor activity, sequence-specific DNA binding,transcription, DNA-templated,regulation of transcription, DNA-templated";Ontology_id "GO:0003677,GO:0003700,GO:0006351,GO:0006355";COG0583,Transcriptional regulator,K,Transcription	lcl|FR874854.1_prot_CCC17525.1_739_[locus_tag=LPENT_02221]_[protein=transcription_regulator]_[protein_id=CCC17525.1]_[location=2427624..2428502]_[gbkey=CDS]
gene_996|GeneMark.hmm|198_aa|-|1095423|1096019	NAD(P)-dependent oxidoreductase";COG1748,Saccharopine dehydrogenase and related proteins,E,Amino acid transport and metabolism	lcl|FR874854.1_prot_CCC17524.1_738_[locus_tag=LPENT_02220]_[protein=putative_oxidoreductase]_[protein_id=CCC17524.1]_[location=2426938..2427534]_[gbkey=CDS]
gene_997|GeneMark.hmm|279_aa|-|1096050|1096889	short-chain dehydrogenase/reductase";COG4221,Short-chain alcohol dehydrogenase of unknown specificity,R,General function prediction only	lcl|FR874854.1_prot_CCC17523.1_737_[locus_tag=LPENT_02219]_[protein=short_chain_dehydrogenase]_[protein_id=CCC17523.1]_[location=2426068..2426907]_[gbkey=CDS]
gene_998|GeneMark.hmm|252_aa|-|1096910|1097668	carboxymuconolactone decarboxylase";Gene "FD24_GL003148";Ontology_term "peroxiredoxin activity,oxidation-reduction process,cellular oxidant detoxification";Ontology_id "GO:0051920,GO:0055114,GO:0098869";Enzyme_code "EC:1.11.1.15";Enzyme_name "Peroxiredoxin";Glutathione metabolism; COG0599,Uncharacterized homolog of gamma-carboxymuconolactone decarboxylase subunit,S,Function unknown	lcl|FR874854.1_prot_CCC17522.1_736_[locus_tag=LPENT_02218]_[protein=putative_carboxymuconolactone_decarboxylase]_[protein_id=CCC17522.1]_[location=2425289..2426047]_[gbkey=CDS]
gene_999|GeneMark.hmm|348_aa|-|1098412|1099458	alcohol dehydrogenase";Gene "LPENT_02217";Gene "LPE_03121";Ontology_term "alcohol dehydrogenase (NAD) activity,zinc ion binding,oxidation-reduction process";Ontology_id "GO:0004022,GO:0008270,GO:0055114";Enzyme_code "EC:1.1.1.1";Enzyme_name "Alcohol dehydrogenase";Naphthalene degradation, Fatty acid degradation, alpha-Linolenic acid metabolism, Glycolysis / Gluconeogenesis, Metabolism of xenobiot…	lcl|FR874854.1_prot_CCC17521.1_735_[locus_tag=LPENT_02217]_[protein=alcohol_dehydrogenase]_[protein_id=CCC17521.1]_[location=2422946..2423992]_[gbkey=CDS]
gene_1000|GeneMark.hmm|527_aa|-|1099522|1101105	sodium:proton antiporter";Gene "FD24_GL003151";Ontology_term "integral component of membrane,solute:proton antiporter activity,hydrogen ion transmembrane transport";Ontology_id "GO:0016021,GO:0015299,GO:1902600";COG0025,NhaP-type Na+/H+ and K+/H+ antiporters,P,Inorganic ion transport and metabolism	lcl|FR874854.1_prot_CCC17519.1_733_[locus_tag=LPENT_02215]_[protein=Na+/H+_antiporter]_[protein_id=CCC17519.1]_[location=2421326..2422882]_[gbkey=CDS]
gene_1001|GeneMark.hmm|215_aa|-|1101254|1101901	oxidoreductase";COG2910,Putative NADH-flavin reductase,R,General function prediction only	lcl|FR874854.1_prot_CCC17518.1_732_[locus_tag=LPENT_02214]_[protein=saccharopine_dehydrogenase_related_protein]_[protein_id=CCC17518.1]_[location=2420455..2421150]_[gbkey=CDS]
gene_1002|GeneMark.hmm|225_aa|-|1101925|1102602	hypothetical protein";Gene "FD24_GL003153";Ontology_term "integral component of membrane,FMN binding";Ontology_id "GO:0016021,GO:0010181	lcl|FR874854.1_prot_CCC17517.1_731_[locus_tag=LPENT_02213]_[protein=putative_flavodoxin]_[protein_id=CCC17517.1]_[location=2419928..2420479]_[gbkey=CDS]
gene_1003|GeneMark.hmm|143_aa|-|1102629|1103060	cupin";COG1917,Uncharacterized conserved protein, contains double-stranded beta-helix domain,S,Function unknown	lcl|FR874854.1_prot_CCC17516.1_730_[locus_tag=LPENT_02212]_[protein=putative_uncharacterized_protein_yphH]_[protein_id=CCC17516.1]_[location=2419344..2419775]_[gbkey=CDS]
gene_1004|GeneMark.hmm|188_aa|-|1103088|1103654	acetyltransferase";Gene "LPE_03127";Gene "FD24_GL003155";Ontology_term "transferase activity";Ontology_id "GO:0016740";COG0110,Acetyltransferase (isoleucine patch superfamily),R,General function prediction only	lcl|FR874854.1_prot_CCC17515.1_729_[locus_tag=LPENT_02211]_[protein=putative_acetyltransferase]_[protein_id=CCC17515.1]_[location=2418750..2419316]_[gbkey=CDS]
gene_1005|GeneMark.hmm|283_aa|-|1103680|1104531	MULTISPECIES: sugar transporter";Gene "KCA1_2592";Gene "FD24_GL003156";Gene "LPE_03128";Gene "N692_03825";Ontology_term "integral component of membrane,carbohydrate transmembrane transporter activity,carbohydrate transmembrane transport";Ontology_id "GO:0016021,GO:0015144,GO:0034219";COG4975,Putative glucose uptake permease,G,Carbohydrate transport and metabolism	lcl|FR874854.1_prot_CCC17514.1_728_[locus_tag=LPENT_02210]_[protein=glucose_uptake_protein]_[protein_id=CCC17514.1]_[location=2417873..2418724]_[gbkey=CDS]
gene_1006|GeneMark.hmm|261_aa|-|1104655|1105440	sugar dehydrogenase";Gene "LPE_03129";Gene "FD24_GL003157";Ontology_term "glucose 1-dehydrogenase [NAD(P)] activity,oxidation-reduction process";Ontology_id "GO:0047936,GO:0055114";Enzyme_code "EC:1.1.1.47";Enzyme_name "Glucose 1-dehydrogenase (NAD(P)(+))";Pentose phosphate pathway; COG1028,Dehydrogenases with different specificities (related to short-chain alcohol dehydrogenases),IQR,Multiple cl…	lcl|FR874854.1_prot_CCC17513.1_727_[locus_tag=LPENT_02209]_[protein=glucose_1-dehydrogenase]_[protein_id=CCC17513.1]_[location=2416964..2417749]_[gbkey=CDS]
gene_1014|GeneMark.hmm|254_aa|-|1112933|1113697	HAD family phosphatase";Gene "FD24_GL003165";Gene "LPE_03133";Ontology_term "hydrolase activity";Ontology_id "GO:0016787";COG0561,Predicted hydrolases of the HAD superfamily,R,General function prediction only	lcl|FR874854.1_prot_CCC17511.1_725_[locus_tag=LPENT_02207]_[protein=putative_hydrolase_of_the_HAD_superfamily]_[protein_id=CCC17511.1]_[location=2415330..2416091]_[gbkey=CDS]
gene_1015|GeneMark.hmm|116_aa|-|1113879|1114229	hypothetical protein FD24_GL003166	lcl|FR874854.1_prot_CCC17510.1_724_[locus_tag=LPENT_02206]_[protein=putative_uncharacterized_protein]_[protein_id=CCC17510.1]_[location=2414903..2415148]_[gbkey=CDS]
gene_1016|GeneMark.hmm|245_aa|-|1114325|1115062	methyltransferase family protein";Gene "FD24_GL003167";Gene "LPENT_02205";Gene "LPE_03135";Ontology_term "integral component of membrane,methyltransferase activity,methylation";Ontology_id "GO:0016021,GO:0008168,GO:0032259";COG2226,Methylase involved in ubiquinone/menaquinone biosynthesis,H,Coenzyme transport and metabolism	lcl|FR874854.1_prot_CCC17509.1_723_[locus_tag=LPENT_02205]_[protein=putative_uncharacterized_protein]_[protein_id=CCC17509.1]_[location=2413965..2414702]_[gbkey=CDS]
gene_1017|GeneMark.hmm|230_aa|-|1115311|1116003	MULTISPECIES: phosphoglyceromutase";Gene "pmg9";Gene "gpmA";Ontology_term "2,3-bisphosphoglycerate-dependent phosphoglycerate mutase activity,gluconeogenesis,glycolytic process";Ontology_id "GO:0046538,GO:0006094,GO:0006096";Enzyme_code "EC:5.4.2.1";Enzyme_name "Intramolecular transferases";COG0588,Phosphoglycerate mutase 1,G,Carbohydrate transport and metabolism	lcl|FR874854.1_prot_CCC17508.1_722_[locus_tag=LPENT_02204]_[protein=2,3-bisphosphoglycerate-dependent_phosphoglycerate_mutase_2]_[protein_id=CCC17508.1]_[location=2413025..2413717]_[gbkey=CDS]
gene_1018|GeneMark.hmm|357_aa|-|1116079|1117152	MULTISPECIES: AI-2E family transporter";Gene "LPE_03137";Gene "LPENT_02203";Gene "FD24_GL003169";Gene "N692_03880";Ontology_term "integral component of membrane";Ontology_id "GO:0016021";COG0628,Predicted permease,R,General function prediction only	lcl|FR874854.1_prot_CCC17507.1_721_[locus_tag=LPENT_02203]_[protein=transport_protein]_[protein_id=CCC17507.1]_[location=2411867..2412949]_[gbkey=CDS]
gene_1019|GeneMark.hmm|384_aa|-|1117308|1118462	ROK family protein";COG1940,Transcriptional regulator/sugar kinase,KG,Multiple classes	lcl|FR874854.1_prot_CCC17505.1_719_[locus_tag=LPENT_02201]_[protein=xylose_operon_regulator]_[protein_id=CCC17505.1]_[location=2410566..2411720]_[gbkey=CDS]
gene_1021|GeneMark.hmm|349_aa|-|1118833|1119882	hypothetical protein	lcl|FR874854.1_prot_CCC17504.1_718_[locus_tag=LPENT_02200]_[protein=putative_uncharacterized_protein_lp_3173]_[protein_id=CCC17504.1]_[location=2409143..2410195]_[gbkey=CDS]
gene_1023|GeneMark.hmm|304_aa|-|1121554|1122468	hypothetical protein";Gene "LPE_03141";Gene "FD24_GL003173";Ontology_term "integral component of membrane";Ontology_id "GO:0016021	lcl|FR874854.1_prot_717_[locus_tag=LPENT_02198]_[protein=integral_membrane_protein]_[pseudo=true]_[location=2406559..2407474]_[gbkey=CDS]
gene_1024|GeneMark.hmm|361_aa|-|1122951|1124036	serine/threonine protein kinase";Gene "FD24_GL003174";Ontology_term "integral component of membrane,protein kinase activity,ATP binding,protein phosphorylation";Ontology_id "GO:0016021,GO:0004672,GO:0005524,GO:0006468";COG0515,Serine/threonine protein kinase,RTKL,Multiple classes	lcl|FR874854.1_prot_CCC17501.1_716_[locus_tag=LPENT_02197]_[protein=serine/threonine_protein_kinase]_[protein_id=CCC17501.1]_[location=2404943..2406076]_[gbkey=CDS]
gene_1028|GeneMark.hmm|238_aa|-|1125677|1126393	anion permease";Gene "LPE_03146";Ontology_term "integral component of membrane";Ontology_id "GO:0016021";COG0730,Predicted permeases,R,General function prediction only	lcl|FR874854.1_prot_CCC17497.1_715_[locus_tag=LPENT_02193]_[protein=transport_protein]_[protein_id=CCC17497.1]_[location=2402634..2403350]_[gbkey=CDS]
gene_1029|GeneMark.hmm|116_aa|-|1126462|1126812	MULTISPECIES: AzlD domain-containing protein";Gene "Lp16_2504";Gene "AN634_07115";Gene "FD24_GL003179";Gene "LPE_03147";Gene "LPENT_02192";Gene "WJL_1945";Gene "zj316_3022";Ontology_term "integral component of membrane";Ontology_id "GO:0016021";COG4392,Predicted membrane protein,S,Function unknown	lcl|FR874854.1_prot_CCC17496.1_714_[locus_tag=LPENT_02192]_[protein=integral_membrane_protein]_[protein_id=CCC17496.1]_[location=2402215..2402565]_[gbkey=CDS]
gene_1030|GeneMark.hmm|254_aa|-|1126833|1127597	MULTISPECIES: branched-chain amino acid ABC transporter";Gene "LPE_03148";Gene "LPENT_02191";Gene "N692_03935";Gene "FD24_GL003180";Ontology_term "integral component of membrane";Ontology_id "GO:0016021";COG1296,Predicted branched-chain amino acid permease (azaleucine resistance),E,Amino acid transport and metabolism	lcl|FR874854.1_prot_CCC17495.1_713_[locus_tag=LPENT_02191]_[protein=branched-chain_amino_acid_transport_protein]_[protein_id=CCC17495.1]_[location=2401409..2402194]_[gbkey=CDS]
gene_1031|GeneMark.hmm|165_aa|-|1127755|1128252	N-acetyltransferase";Gene "LPE_03149";Gene "FD24_GL003181";Ontology_term "N-acetyltransferase activity";Ontology_id "GO:0008080";COG1247,Sortase and related acyltransferases,M,Cell wall/membrane/envelope biogenesis	lcl|FR874854.1_prot_CCC17494.1_712_[locus_tag=LPENT_02190]_[protein=phosphinothricin_N-acetyltransferase]_[protein_id=CCC17494.1]_[location=2400775..2401272]_[gbkey=CDS]
gene_1038|GeneMark.hmm|444_aa|-|1134755|1136089	D-alanyl-D-alanine carboxypeptidase";Gene "FD24_GL003188";Gene "LPE_03153";Ontology_term "serine-type D-Ala-D-Ala carboxypeptidase activity,proteolysis";Ontology_id "GO:0009002,GO:0006508";Enzyme_code "EC:3.4.21,EC:3.4.16,EC:3.4.16.4";Enzyme_name "Acting on peptide bonds (peptidases),Acting on peptide bonds (peptidases),Serine-type D-Ala-D-Ala carboxypeptidase";Peptidoglycan biosynthesis; COG1686…	lcl|FR874854.1_prot_CCC17493.1_711_[locus_tag=LPENT_02189]_[protein=serine-type_D-Ala-D-Ala_carboxypeptidase]_[protein_id=CCC17493.1]_[location=2397587..2398921]_[gbkey=CDS]
gene_1039|GeneMark.hmm|386_aa|-|1136153|1137313	two-component sensor histidine kinase";Gene "FD24_GL003189";Gene "LPE_03154";Gene "LPENT_02188";Ontology_term "intracellular,integral component of membrane,phosphorelay sensor kinase activity,ATP binding,phosphorelay signal transduction system,signal transduction by protein phosphorylation";Ontology_id "GO:0005622,GO:0016021,GO:0000155,GO:0005524,GO:0000160,GO:0023014";Enzyme_code "EC:2.7.13.3";E…	lcl|FR874854.1_prot_CCC17492.1_710_[locus_tag=LPENT_02188]_[protein=histidine_protein_kinase;_sensor_protein]_[protein_id=CCC17492.1]_[location=2396363..2397523]_[gbkey=CDS]
gene_1040|GeneMark.hmm|229_aa|-|1137328|1138017	MULTISPECIES: DNA-binding response regulator";Gene "LPE_03155";Gene "FD24_GL003190";Gene "N692_03955";Gene "rrp11";Gene "LPENT_02187";Ontology_term "intracellular,DNA binding,phosphorelay signal transduction system,transcription, DNA-templated,regulation of transcription, DNA-templated";Ontology_id "GO:0005622,GO:0003677,GO:0000160,GO:0006351,GO:0006355";COG0745,Response regulators consisting of …	lcl|FR874854.1_prot_CCC17491.1_709_[locus_tag=LPENT_02187]_[protein=response_regulator]_[protein_id=CCC17491.1]_[location=2395659..2396348]_[gbkey=CDS]
gene_1041|GeneMark.hmm|383_aa|-|1138527|1139678	MULTISPECIES: guanosine monophosphate reductase";Gene "N692_03970";Gene "LPE_03156";Gene "FD24_GL003191";Ontology_term "IMP dehydrogenase activity,purine nucleotide biosynthetic process,oxidation-reduction process";Ontology_id "GO:0003938,GO:0006164,GO:0055114";Enzyme_code "EC:1.1.1.205";Enzyme_name "IMP dehydrogenase";Drug metabolism - other enzymes, Purine metabolism; COG0516,IMP dehydrogenase/…	lcl|FR874854.1_prot_CCC17490.1_708_[locus_tag=LPENT_02186]_[protein=guanosine_5'-monophosphate_oxidoreductase]_[protein_id=CCC17490.1]_[location=2394016..2395167]_[gbkey=CDS]
gene_1042|GeneMark.hmm|241_aa|-|1140149|1140874	MULTISPECIES: membrane protein";Gene "KCA1_2618";Gene "N692_03975";Gene "LPE_03157";Gene "FD24_GL003192";Gene "LPENT_02185";Ontology_term "integral component of membrane";Ontology_id "GO:0016021";COG4858,Uncharacterized membrane-bound protein conserved in bacteria,S,Function unknown	lcl|FR874854.1_prot_CCC17489.1_707_[locus_tag=LPENT_02185]_[protein=integral_membrane_protein]_[protein_id=CCC17489.1]_[location=2392820..2393545]_[gbkey=CDS]
gene_1043|GeneMark.hmm|366_aa|-|1140894|1141994	MULTISPECIES: GTP-binding protein YchF";Gene "ychF";Ontology_term "ATP binding,GTP binding,ATPase activity,ribosome binding,ribosomal large subunit binding";Ontology_id "GO:0005524,GO:0005525,GO:0016887,GO:0043022,GO:0043023";Enzyme_code "EC:3.6.1.3,EC:3.6.1.15";Enzyme_name "Adenosinetriphosphatase,Nucleoside-triphosphate phosphatase";Thiamine metabolism, Purine metabolism; COG0012,Predicted GTPa…	lcl|FR874854.1_prot_CCC17488.1_706_[locus_tag=LPENT_02184]_[protein=GTP-binding_protein]_[protein_id=CCC17488.1]_[location=2391700..2392800]_[gbkey=CDS]
gene_1044|GeneMark.hmm|63_aa|-|1142024|1142215	MULTISPECIES: hypothetical protein";COG4481,Uncharacterized protein conserved in bacteria,S,Function unknown	lcl|FR874854.1_prot_CCC17487.1_705_[locus_tag=LPENT_02183]_[protein=putative_uncharacterized_protein_lp_3197]_[protein_id=CCC17487.1]_[location=2391479..2391670]_[gbkey=CDS]
gene_1045|GeneMark.hmm|296_aa|-|1142295|1143185	chromosome partitioning protein ParB";Gene "LPENT_02182";Gene "FD24_GL003195";Gene "LPE_03160";Ontology_term "DNA binding";Ontology_id "GO:0003677";COG1475,Predicted transcriptional regulators,K,Transcription	lcl|FR874854.1_prot_CCC17486.1_704_[locus_tag=LPENT_02182]_[protein=chromosome_partitioning_protein,_DNA-binding_protein]_[protein_id=CCC17486.1]_[location=2390509..2391399]_[gbkey=CDS]
gene_1046|GeneMark.hmm|255_aa|-|1143175|1143942	MULTISPECIES: ParA family protein";COG1192,ATPases involved in chromosome partitioning,D,Cell cycle control, cell division, chromosome partitioning	lcl|FR874854.1_prot_CCC17485.1_703_[locus_tag=LPENT_02181]_[protein=chromosome_partitioning_protein,_membrane-associated_ATPase]_[protein_id=CCC17485.1]_[location=2389752..2390519]_[gbkey=CDS]
gene_1047|GeneMark.hmm|283_aa|-|1143945|1144796	nucleoid occlusion protein";Gene "LPE_03162";Ontology_term "DNA binding";Ontology_id "GO:0003677";COG1475,Predicted transcriptional regulators,K,Transcription	lcl|FR874854.1_prot_CCC17484.1_702_[locus_tag=LPENT_02180]_[protein=chromosome_partitioning_protein,_DNA-binding_protein]_[protein_id=CCC17484.1]_[location=2388898..2389749]_[gbkey=CDS]
gene_1048|GeneMark.hmm|244_aa|-|1144814|1145548	MULTISPECIES: 16S rRNA methyltransferase G";Gene "rsmG";Ontology_term "cytoplasm,rRNA (guanine-N7-)-methyltransferase activity,rRNA (guanine-N7)-methylation";Ontology_id "GO:0005737,GO:0070043,GO:0070476";COG0357,Predicted S-adenosylmethionine-dependent methyltransferase involved in bacterial cell division,M,Cell wall/membrane/envelope biogenesis	lcl|FR874854.1_prot_CCC17483.1_701_[locus_tag=LPENT_02179]_[protein=ribosomal_RNA_small_subunit_methyltransferase_G]_[protein_id=CCC17483.1]_[location=2388146..2388880]_[gbkey=CDS]
gene_1050|GeneMark.hmm|427_aa|-|1146836|1148119	nucleoside permease";Gene "FD24_GL003199";Gene "LPE_03164";Gene "LPENT_02177";Ontology_term "integral component of membrane,nucleoside transmembrane transporter activity,nucleoside transmembrane transport";Ontology_id "GO:0016021,GO:0005337,GO:1901642";COG1972,Nucleoside permease,F,Nucleotide transport and metabolism	lcl|FR874854.1_prot_CCC17481.1_699_[locus_tag=LPENT_02177]_[protein=Nucleoside_transport_protein]_[protein_id=CCC17481.1]_[location=2385574..2386857]_[gbkey=CDS]
gene_1051|GeneMark.hmm|691_aa|-|1148584|1150659	hypothetical protein";Gene "FD24_GL003200";Ontology_term "integral component of membrane";Ontology_id "GO:0016021	lcl|FR874854.1_prot_CCC17480.1_698_[locus_tag=LPENT_02176]_[protein=integral_membrane_protein]_[protein_id=CCC17480.1]_[location=2383049..2385109]_[gbkey=CDS]
gene_1052|GeneMark.hmm|331_aa|-|1150659|1151654	glycosyltransferase";Gene "LPE_03166";Ontology_term "integral component of membrane,transferase activity";Ontology_id "GO:0016021,GO:0016740";COG0463,Glycosyltransferases involved in cell wall biogenesis,M,Cell wall/membrane/envelope biogenesis	lcl|FR874854.1_prot_CCC17479.1_697_[locus_tag=LPENT_02175]_[protein=glycosyltransferase]_[protein_id=CCC17479.1]_[location=2382030..2383034]_[gbkey=CDS]
gene_1055|GeneMark.hmm|298_aa|-|1155942|1156838	LysR family transcriptional regulator";Gene "FD24_GL003204";Gene "LPENT_02172";Ontology_term "DNA binding,transcription factor activity, sequence-specific DNA binding,transcription, DNA-templated,regulation of transcription, DNA-templated";Ontology_id "GO:0003677,GO:0003700,GO:0006351,GO:0006355";COG0583,Transcriptional regulator,K,Transcription	lcl|FR874854.1_prot_CCC17476.1_695_[locus_tag=LPENT_02172]_[protein=transcription_regulator]_[protein_id=CCC17476.1]_[location=2376341..2377237]_[gbkey=CDS]
gene_1070|GeneMark.hmm|402_aa|-|1169371|1170579	hypothetical protein";COG1373,Predicted ATPase (AAA+ superfamily),R,General function prediction only	lcl|FR874854.1_prot_CCC17464.1_694_[locus_tag=LPENT_02160]_[protein=ATPase]_[protein_id=CCC17464.1]_[location=2362594..2363811]_[gbkey=CDS]
gene_1073|GeneMark.hmm|360_aa|-|1173552|1174634	hypothetical protein";Gene "FD24_GL003223";Gene "LPE_01372";Ontology_term "integral component of membrane";Ontology_id "GO:0016021";COG1434,Uncharacterized conserved protein,S,Function unknown	lcl|FR874854.1_prot_CCC17461.1_693_[locus_tag=LPENT_02157]_[protein=integral_membrane_protein]_[protein_id=CCC17461.1]_[location=2358587..2359669]_[gbkey=CDS]
gene_1074|GeneMark.hmm|251_aa|-|1174792|1175547	MULTISPECIES: iron export ABC transporter permease subunit FetB";Gene "LPENT_02156";Gene "LPE_01373";Gene "FD24_GL003224";Gene "KCA1_2646";Gene "N692_04110";Ontology_term "integral component of membrane";Ontology_id "GO:0016021";COG0390,ABC-type uncharacterized transport system, permease component,R,General function prediction only	lcl|FR874854.1_prot_CCC17460.1_692_[locus_tag=LPENT_02156]_[protein=transport_protein]_[protein_id=CCC17460.1]_[location=2357674..2358429]_[gbkey=CDS]
gene_1075|GeneMark.hmm|216_aa|-|1175544|1176194	spermidine/putrescine ABC transporter ATP-binding protein";Gene "LPE_01374";Gene "FD24_GL003225";Ontology_term "ATP binding,ATPase activity";Ontology_id "GO:0005524,GO:0016887";Enzyme_code "EC:3.6.1.3,EC:3.6.1.15";Enzyme_name "Adenosinetriphosphatase,Nucleoside-triphosphate phosphatase";Thiamine metabolism, Purine metabolism; COG4619,ABC-type uncharacterized transport system, ATPase component,R,G…	lcl|FR874854.1_prot_CCC17459.1_691_[locus_tag=LPENT_02155]_[protein=ABC_transporter,_ATP-binding_protein]_[protein_id=CCC17459.1]_[location=2357027..2357677]_[gbkey=CDS]
gene_1079|GeneMark.hmm|276_aa|-|1179540|1180370	HAD family phosphatase";Gene "FD24_GL003229";Ontology_term "hydrolase activity";Ontology_id "GO:0016787";COG0561,Predicted hydrolases of the HAD superfamily,R,General function prediction only	lcl|FR874854.1_prot_CCC17451.1_686_[locus_tag=LPENT_02147]_[protein=hydrolase,_HAD_superfamily,_Cof_family]_[protein_id=CCC17451.1]_[location=2346570..2347421]_[gbkey=CDS]
gene_1086|GeneMark.hmm|151_aa|-|1188412|1188867	MerR family transcriptional regulator";Gene "LPENT_02146";Gene "LPE_01385";Gene "FD24_GL003236";Ontology_term "DNA binding,regulation of transcription, DNA-templated";Ontology_id "GO:0003677,GO:0006355";COG0789,Predicted transcriptional regulators,K,Transcription	lcl|FR874854.1_prot_CCC17450.1_685_[locus_tag=LPENT_02146]_[protein=putative_uncharacterized_protein_lp_3238]_[protein_id=CCC17450.1]_[location=2346039..2346494]_[gbkey=CDS]
gene_1087|GeneMark.hmm|287_aa|-|1188961|1189824	NAD(P)-dependent oxidoreductase";COG0702,Predicted nucleoside-diphosphate-sugar epimerases,MG,Multiple classes	lcl|FR874854.1_prot_684_[locus_tag=LPENT_02145]_[protein=oxidoreductase]_[pseudo=true]_[location=2345067..2345945]_[gbkey=CDS]
gene_1088|GeneMark.hmm|663_aa|-|1190108|1192099	PTS beta-glucoside transporter subunit IIABC";Gene "LPE_01387";Ontology_term "plasma membrane,integral component of membrane,protein-N(PI)-phosphohistidine-sugar phosphotransferase activity,kinase activity,D-glucosamine PTS permease activity,phosphoenolpyruvate-dependent sugar phosphotransferase system,phosphorylation,carbohydrate transmembrane transport";Ontology_id "GO:0005886,GO:0016021,GO:000…	lcl|FR874854.1_prot_CCC17447.1_682_[locus_tag=LPENT_02143]_[protein=beta-glucosides_PTS,_EIIABC]_[protein_id=CCC17447.1]_[location=2342782..2344797]_[gbkey=CDS]
gene_1089|GeneMark.hmm|222_aa|-|1192345|1193013	endonuclease III";Gene "LPE_01388";Gene "LPENT_02142";Gene "FD24_GL003240";Ontology_term "DNA-(apurinic or apyrimidinic site) lyase activity,hydrolase activity, acting on glycosyl bonds,metal ion binding,4 iron, 4 sulfur cluster binding,base-excision repair";Ontology_id "GO:0003906,GO:0016798,GO:0046872,GO:0051539,GO:0006284";Enzyme_code "EC:4.2.99.18";Enzyme_name "DNA-(apurinic or apyrimidinic s…	lcl|FR874854.1_prot_CCC17446.1_681_[locus_tag=LPENT_02142]_[protein=DNA-(apurinic_or_apyrimidinic_site)_lyase]_[protein_id=CCC17446.1]_[location=2341892..2342560]_[gbkey=CDS]
gene_1090|GeneMark.hmm|85_aa|-|1193120|1193377	MULTISPECIES: hypothetical protein	lcl|FR874854.1_prot_CCC17445.1_680_[locus_tag=LPENT_02141]_[protein=putative_uncharacterized_protein]_[protein_id=CCC17445.1]_[location=2341528..2341785]_[gbkey=CDS]
gene_1091|GeneMark.hmm|183_aa|-|1193413|1193964	NAD(P)H-dependent oxidoreductase";Gene "FD24_GL003242";Gene "LPE_01390";Ontology_term "oxidoreductase activity,oxidation-reduction process";Ontology_id "GO:0016491,GO:0055114";COG0431,Predicted flavoprotein,R,General function prediction only	lcl|FR874854.1_prot_CCC17444.1_679_[locus_tag=LPENT_02140]_[protein=putative_oxidoreductase]_[protein_id=CCC17444.1]_[location=2340941..2341492]_[gbkey=CDS]
gene_1093|GeneMark.hmm|189_aa|-|1195835|1196404	putative uncharacterized protein	lcl|FR874854.1_prot_CCC17442.1_678_[locus_tag=LPENT_02138]_[protein=putative_uncharacterized_protein]_[protein_id=CCC17442.1]_[location=2338477..2339070]_[gbkey=CDS]
gene_1095|GeneMark.hmm|118_aa|-|1197170|1197526	bacteriocin immunity protein	lcl|FR874854.1_prot_CCC17440.1_677_[locus_tag=LPENT_02136]_[protein=bacteriocin_immunity_protein]_[protein_id=CCC17440.1]_[location=2337379..2337735]_[gbkey=CDS]
gene_1096|GeneMark.hmm|79_aa|-|1197823|1198062	putative uncharacterized protein lp_3250";Gene "LPE_01395";Ontology_term "integral component of membrane";Ontology_id "GO:0016021	lcl|FR874854.1_prot_CCC17439.1_676_[locus_tag=LPENT_02135]_[protein=putative_uncharacterized_protein_lp_3250]_[protein_id=CCC17439.1]_[location=2336834..2337079]_[gbkey=CDS]
gene_1097|GeneMark.hmm|284_aa|-|1198119|1198973	3',5'-cyclic-nucleotide phosphodiesterase";Gene "LPE_01396";Ontology_term "3',5'-cyclic-nucleotide phosphodiesterase activity";Ontology_id "GO:0004114";Enzyme_code "EC:3.1.4.17";Enzyme_name "3',5'-cyclic-nucleotide phosphodiesterase";Purine metabolism; COG1409,Predicted phosphohydrolases,R,General function prediction only	lcl|FR874854.1_prot_CCC17438.1_675_[locus_tag=LPENT_02134]_[protein=3',5'-cyclic-nucleotide_phosphodiesterase]_[protein_id=CCC17438.1]_[location=2335911..2336783]_[gbkey=CDS]
gene_1099|GeneMark.hmm|139_aa|-|1200407|1200826	effector of murein hydrolase LrgA";Gene "FD24_GL003252";Gene "LPE_01398";Gene "LPENT_02132";Ontology_term "plasma membrane,integral component of membrane,hydrolase activity";Ontology_id "GO:0005886,GO:0016021,GO:0016787";COG1380,Putative effector of murein hydrolase LrgA,R,General function prediction only	lcl|FR874854.1_prot_CCC17436.1_674_[locus_tag=LPENT_02132]_[protein=putative_effector_of_murein_hydrolase]_[protein_id=CCC17436.1]_[location=2334076..2334495]_[gbkey=CDS]
gene_1100|GeneMark.hmm|242_aa|-|1200846|1201574	antiholin LrgB";Gene "LPE_01399";Gene "LPENT_02131";Ontology_term "integral component of membrane,hydrolase activity";Ontology_id "GO:0016021,GO:0016787";COG1346,Putative effector of murein hydrolase,M,Cell wall/membrane/envelope biogenesis	lcl|FR874854.1_prot_CCC17435.1_673_[locus_tag=LPENT_02131]_[protein=putative_effector_of_murein_hydrolase]_[protein_id=CCC17435.1]_[location=2333328..2334056]_[gbkey=CDS]
gene_1101|GeneMark.hmm|279_aa|-|1201751|1202590	DegV family protein";Gene "FD24_GL003254";Ontology_term "lipid binding";Ontology_id "GO:0008289";COG1307,Uncharacterized protein conserved in bacteria,S,Function unknown	lcl|FR874854.1_prot_672_[locus_tag=LPENT_02130]_[protein=DegV_family_protein]_[pseudo=true]_[location=2332291..2333151]_[gbkey=CDS]
gene_1102|GeneMark.hmm|55_aa|-|1203297|1203464	MULTISPECIES: hypothetical protein	lcl|FR874854.1_prot_CCC17433.1_671_[locus_tag=LPENT_02129]_[protein=putative_uncharacterized_protein]_[protein_id=CCC17433.1]_[location=2331439..2331606]_[gbkey=CDS]
gene_1106|GeneMark.hmm|372_aa|-|1207159|1208277	glycerate kinase";Gene "LPE_01403";Gene "FD24_GL003260";Ontology_term "glycerate kinase activity,organic acid phosphorylation";Ontology_id "GO:0008887,GO:0031388";Enzyme_code "EC:2.7.1.31";Enzyme_name "Glycerate 3-kinase";Glyoxylate and dicarboxylate metabolism, Glycerolipid metabolism, Glycine, serine and threonine metabolism, Biosynthesis of antibiotics; COG1929,Glycerate kinase,G,Carbohydrate …	lcl|FR874854.1_prot_CCC17430.1_670_[locus_tag=LPENT_02126]_[protein=glycerate_kinase]_[protein_id=CCC17430.1]_[location=2326621..2327739]_[gbkey=CDS]
gene_1108|GeneMark.hmm|432_aa|-|1210846|1212144	adenylosuccinate lyase";Gene "FD24_GL003263";Gene "LPENT_02124";Ontology_term "N6-(1,2-dicarboxyethyl)AMP AMP-lyase (fumarate-forming) activity,(S)-2-(5-amino-1-(5-phospho-D-ribosyl)imidazole-4-carboxamido)succinate AMP-lyase (fumarate-forming) activity,'de novo' IMP biosynthetic process,'de novo' AMP biosynthetic process";Ontology_id "GO:0004018,GO:0070626,GO:0006189,GO:0044208";Enzyme_code "EC:…	lcl|FR874854.1_prot_CCC17428.1_669_[locus_tag=LPENT_02124]_[protein=adenylosuccinate_lyase]_[protein_id=CCC17428.1]_[location=2322768..2324066]_[gbkey=CDS]
gene_1112|GeneMark.hmm|315_aa|-|1214989|1215936	peptide ABC transporter ATP-binding protein";Gene "FD24_GL003267";Gene "LPE_01408";Ontology_term "ATP binding,ATPase activity,peptide transport";Ontology_id "GO:0005524,GO:0016887,GO:0015833";Enzyme_code "EC:3.6.1.3,EC:3.6.1.15";Enzyme_name "Adenosinetriphosphatase,Nucleoside-triphosphate phosphatase";Thiamine metabolism, Purine metabolism; COG1123,ATPase components of various ABC-type transport …	lcl|FR874854.1_prot_CCC17425.1_668_[locus_tag=LPENT_02121]_[protein=oligopeptide_transport_ATP-binding_protein_oppF]_[protein_id=CCC17425.1]_[location=2318975..2319922]_[gbkey=CDS]
gene_1113|GeneMark.hmm|363_aa|-|1215926|1217017	ABC transporter ATP-binding protein";Gene "LPE_01409";Ontology_term "ATP binding,ATPase activity,peptide transport";Ontology_id "GO:0005524,GO:0016887,GO:0015833";Enzyme_code "EC:3.6.1.3,EC:3.6.1.15";Enzyme_name "Adenosinetriphosphatase,Nucleoside-triphosphate phosphatase";Thiamine metabolism, Purine metabolism; COG0444,ABC-type dipeptide/oligopeptide/nickel transport system, ATPase component,EP,…	lcl|FR874854.1_prot_CCC17423.1_666_[locus_tag=LPENT_02119]_[protein=ABC-type_dipeptide/oligopeptide/nickel_transport_system,_ATPase_component]_[protein_id=CCC17423.1]_[location=2317894..2318985]_[gbkey=CDS]
gene_1114|GeneMark.hmm|321_aa|-|1217030|1217995	oligopeptide abc transporter, permease protein";Gene "FD24_GL003269";Ontology_term "plasma membrane,integral component of membrane,transport";Ontology_id "GO:0005886,GO:0016021,GO:0006810";COG1173,ABC-type dipeptide/oligopeptide/nickel transport systems, permease components,EP,Multiple classes	lcl|FR874854.1_prot_CCC17422.1_665_[locus_tag=LPENT_02118]_[protein=oligopeptide_ABC_transporter,_permease_protein]_[protein_id=CCC17422.1]_[location=2316916..2317881]_[gbkey=CDS]
gene_1115|GeneMark.hmm|496_aa|-|1217997|1219487	ABC transporter permease";Gene "FD24_GL003270";Ontology_term "plasma membrane,integral component of membrane,transport";Ontology_id "GO:0005886,GO:0016021,GO:0006810";COG0601,ABC-type dipeptide/oligopeptide/nickel transport systems, permease components,EP,Multiple classes	lcl|FR874854.1_prot_CCC17421.1_664_[locus_tag=LPENT_02117]_[protein=ABC-type_dipeptide/oligopeptide/nickel_transport_system,_permease_component]_[protein_id=CCC17421.1]_[location=2316249..2316914]_[gbkey=CDS]
gene_1116|GeneMark.hmm|655_aa|-|1219590|1221557	peptide ABC transporter substrate-binding protein";COG4166,ABC-type oligopeptide transport system, periplasmic component,E,Amino acid transport and metabolism	lcl|FR874854.1_prot_CCC17420.1_663_[locus_tag=LPENT_02116]_[protein=ABC-type_oligopeptide_transport_system,_periplasmic_component]_[protein_id=CCC17420.1]_[location=2313537..2315321]_[gbkey=CDS]
gene_1118|GeneMark.hmm|482_aa|-|1222990|1224438	Cardiolipin synthetase";Gene "cls";Gene "FD24_GL003273";Ontology_term "plasma membrane,integral component of membrane,cardiolipin synthase activity,cardiolipin biosynthetic process";Ontology_id "GO:0005886,GO:0016021,GO:0008808,GO:0032049";COG1502,Phosphatidylserine/phosphatidylglycerophosphate/cardiolipin synthases and related enzymes,I,Lipid transport and metabolism	lcl|FR874854.1_prot_CCC17415.1_659_[locus_tag=LPENT_02111]_[protein=cardiolipin_synthase_(CL_synthase)]_[protein_id=CCC17415.1]_[location=2310464..2311921]_[gbkey=CDS]
gene_1120|GeneMark.hmm|156_aa|-|1224971|1225441	hypothetical protein";Gene "FD24_GL003275";Ontology_term "integral component of membrane";Ontology_id "GO:0016021	lcl|FR874854.1_prot_CCC17414.1_658_[locus_tag=LPENT_02110]_[protein=putative_uncharacterized_protein_lp_3275]_[protein_id=CCC17414.1]_[location=2309488..2309940]_[gbkey=CDS]
gene_1124|GeneMark.hmm|215_aa|-|1230066|1230713	acetyltransferase";Gene "FD24_GL003278";Ontology_term "N-acetyltransferase activity";Ontology_id "GO:0008080";COG3153,Predicted acetyltransferase,R,General function prediction only	lcl|FR874854.1_prot_CCC17409.1_655_[locus_tag=LPENT_02105]_[protein=acetyltransferase]_[protein_id=CCC17409.1]_[location=2300431..2301078]_[gbkey=CDS]
gene_1129|GeneMark.hmm|115_aa|+|1232559|1232906	MazF/PemK family toxin";Gene "LPE_01418";Gene "FD24_GL003281";Ontology_term "DNA binding";Ontology_id "GO:0003677";COG2337,Growth inhibitor,T,Signal transduction mechanisms	lcl|FR874849.1_prot_23_[locus_tag=LPENT_00095]_[protein=PemK-like_protein]_[pseudo=true]_[location=56161..56298]_[gbkey=CDS]
gene_1130|GeneMark.hmm|347_aa|-|1233326|1234369	AI-2E family transporter";Gene "KCA1_2686";Ontology_term "integral component of membrane";Ontology_id "GO:0016021";COG0628,Predicted permease,R,General function prediction only	lcl|FR874854.1_prot_654_[locus_tag=LPENT_02103]_[protein=transport_protein]_[pseudo=true]_[location=2297423..2298465]_[gbkey=CDS]
gene_1132|GeneMark.hmm|126_aa|-|1236101|1236481	QacE family quaternary ammonium compound efflux SMR transporter";Gene "FD24_GL003284";Ontology_term "plasma membrane,integral component of membrane,transport";Ontology_id "GO:0005886,GO:0016021,GO:0006810";COG2076,Membrane transporters of cations and cationic drugs,P,Inorganic ion transport and metabolism	lcl|FR874854.1_prot_CCC17405.1_653_[locus_tag=LPENT_02101]_[protein=quaternary_ammonium_compound-resistance_protein]_[protein_id=CCC17405.1]_[location=2295305..2295691]_[gbkey=CDS]
gene_1133|GeneMark.hmm|102_aa|-|1236501|1236809	MULTISPECIES: quaternary ammonium transporter";Gene "FD24_GL003285";Gene "LPE_01422";Gene "qacH";Gene "LPENT_02100";Gene "N692_04340";Ontology_term "plasma membrane,integral component of membrane,transport";Ontology_id "GO:0005886,GO:0016021,GO:0006810";COG2076,Membrane transporters of cations and cationic drugs,P,Inorganic ion transport and metabolism	lcl|FR874854.1_prot_CCC17404.1_652_[locus_tag=LPENT_02100]_[protein=quaternary_ammonium_compound-resistance_protein]_[protein_id=CCC17404.1]_[location=2294983..2295291]_[gbkey=CDS]
gene_1134|GeneMark.hmm|212_aa|-|1237185|1237823	hemolysin III";Gene "FD24_GL003286";Gene "LPE_01423";Gene "LPENT_02099";Ontology_term "integral component of membrane,cytolysis";Ontology_id "GO:0016021,GO:0019835";COG1272,Predicted membrane protein, hemolysin III homolog,R,General function prediction only	lcl|FR874854.1_prot_CCC17403.1_651_[locus_tag=LPENT_02099]_[protein=hemolysin_III]_[protein_id=CCC17403.1]_[location=2293960..2294607]_[gbkey=CDS]
gene_1135|GeneMark.hmm|115_aa|-|1237944|1238291	ArsR family transcriptional regulator";Gene "FD24_GL003287";Gene "LPE_01424";Gene "LPENT_02098";Ontology_term "DNA binding,transcription factor activity, sequence-specific DNA binding,transcription, DNA-templated,regulation of transcription, DNA-templated";Ontology_id "GO:0003677,GO:0003700,GO:0006351,GO:0006355";COG0640,Predicted transcriptional regulators,K,Transcription	lcl|FR874854.1_prot_CCC17402.1_650_[locus_tag=LPENT_02098]_[protein=ArsR_family_transcriptional_regulator]_[protein_id=CCC17402.1]_[location=2293498..2293848]_[gbkey=CDS]
gene_1139|GeneMark.hmm|177_aa|-|1241355|1241888	DNA-3-methyladenine glycosylase I";Gene "LPE_01426";Ontology_term "integral component of membrane,DNA-3-methyladenine glycosylase activity,base-excision repair";Ontology_id "GO:0016021,GO:0008725,GO:0006284";Enzyme_code "EC:3.2.2.21,EC:3.2.2.20";Enzyme_name "DNA-3-methyladenine glycosylase II,DNA-3-methyladenine glycosylase I";COG2818,3-methyladenine DNA glycosylase,L,Replication, recombination a…	lcl|FR874854.1_prot_649_[locus_tag=LPENT_02096]_[protein=DNA-3-methyladenine_glycosylase_I]_[pseudo=true]_[location=2288584..2289135]_[gbkey=CDS]
gene_1140|GeneMark.hmm|382_aa|-|1241881|1243029	dihydropteroate synthase";Gene "FD24_GL002365";Gene "LPE_01427";Ontology_term "dihydropteroate synthase activity,folic acid-containing compound biosynthetic process";Ontology_id "GO:0004156,GO:0009396";Enzyme_code "EC:2.5.1.15";Enzyme_name "Dihydropteroate synthase";Folate biosynthesis; COG0294,Dihydropteroate synthase and related enzymes,H,Coenzyme transport and metabolism	lcl|FR874854.1_prot_CCC17399.1_648_[locus_tag=LPENT_02095]_[protein=dihydropteroate_synthase]_[protein_id=CCC17399.1]_[location=2287467..2288615]_[gbkey=CDS]
gene_1141|GeneMark.hmm|195_aa|-|1243054|1243641	non-canonical purine NTP pyrophosphatase";Gene "FD24_GL002364";Ontology_term "hydrolase activity";Ontology_id "GO:0016787";COG0127,Xanthosine triphosphate pyrophosphatase,F,Nucleotide transport and metabolism	lcl|FR874854.1_prot_CCC17398.1_647_[locus_tag=LPENT_02094]_[protein=Ham1_family_protein]_[protein_id=CCC17398.1]_[location=2286855..2287442]_[gbkey=CDS]
gene_1142|GeneMark.hmm|454_aa|-|1243638|1245002	folylpolyglutamate synthase";Gene "FD24_GL002363";Gene "LPE_01429";Ontology_term "tetrahydrofolylpolyglutamate synthase activity,ATP binding,tetrahydrofolylpolyglutamate biosynthetic process";Ontology_id "GO:0004326,GO:0005524,GO:0046901";Enzyme_code "EC:6.3.2.17";Enzyme_name "Tetrahydrofolate synthase";Folate biosynthesis; COG0285,Folylpolyglutamate synthase,H,Coenzyme transport and metabolism	lcl|FR874854.1_prot_CCC17397.1_646_[locus_tag=LPENT_02093]_[protein=folylpolyglutamate_synthase]_[protein_id=CCC17397.1]_[location=2285494..2286858]_[gbkey=CDS]
gene_1143|GeneMark.hmm|189_aa|-|1245011|1245580	MULTISPECIES: GTP cyclohydrolase I FolE";Gene "folE";Ontology_term "cytoplasm,GTP cyclohydrolase I activity,GTP binding,zinc ion binding,one-carbon metabolic process,7,8-dihydroneopterin 3'-triphosphate biosynthetic process,tetrahydrofolate biosynthetic process";Ontology_id "GO:0005737,GO:0003934,GO:0005525,GO:0008270,GO:0006730,GO:0035998,GO:0046654";Enzyme_code "EC:3.5.4.16";Enzyme_name "GTP cy…	lcl|FR874854.1_prot_CCC17396.1_645_[locus_tag=LPENT_02092]_[protein=GTP_cyclohydrolase_1]_[protein_id=CCC17396.1]_[location=2284916..2285485]_[gbkey=CDS]
gene_1145|GeneMark.hmm|122_aa|-|1246075|1246443	dihydroneopterin aldolase";Gene "LPE_01432";Gene "LPENT_02091";Ontology_term "dihydroneopterin aldolase activity,tetrahydrofolate biosynthetic process,folic acid biosynthetic process";Ontology_id "GO:0004150,GO:0046654,GO:0046656";Enzyme_code "EC:4.1.2.25";Enzyme_name "Dihydroneopterin aldolase";Folate biosynthesis; COG1539,Dihydroneopterin aldolase,H,Coenzyme transport and metabolism	lcl|FR874854.1_prot_CCC17395.1_644_[locus_tag=LPENT_02091]_[protein=dihydroneopterin_aldolase]_[protein_id=CCC17395.1]_[location=2284026..2284421]_[gbkey=CDS]
gene_1146|GeneMark.hmm|178_aa|-|1247638|1248174	bacteriocin transporter";Gene "LPE_01433";Gene "LPENT_02089";Ontology_term "integral component of membrane,toxin biosynthetic process";Ontology_id "GO:0016021,GO:0009403";COG1286,Uncharacterized membrane protein, required for colicin V production,R,General function prediction only	lcl|FR874854.1_prot_CCC17393.1_642_[locus_tag=LPENT_02089]_[protein=putative_integral_membrane_protein]_[protein_id=CCC17393.1]_[location=2278651..2279187]_[gbkey=CDS]
gene_1148|GeneMark.hmm|470_aa|-|1249461|1250873	MFS transporter";Gene "LPE_01435";Gene "FD24_GL002353";Ontology_term "integral component of membrane,transmembrane transport";Ontology_id "GO:0016021,GO:0055085";COG2814,Arabinose efflux permease,G,Carbohydrate transport and metabolism	lcl|FR874854.1_prot_CCC17386.1_636_[locus_tag=LPENT_02082]_[protein=putative_multidrug_transport_protein]_[protein_id=CCC17386.1]_[location=2269030..2270442]_[gbkey=CDS]
gene_1149|GeneMark.hmm|86_aa|-|1251100|1251360	putative uncharacterized protein lp_3305	lcl|FR874854.1_prot_CCC17385.1_635_[locus_tag=LPENT_02081]_[protein=putative_uncharacterized_protein_lp_3305]_[protein_id=CCC17385.1]_[location=2268534..2268803]_[gbkey=CDS]
gene_1153|GeneMark.hmm|330_aa|-|1258396|1259388	serine hydrolase";COG1680,Beta-lactamase class C and other penicillin binding proteins,V,Defense mechanisms	lcl|FR874854.1_prot_CCC17383.1_634_[locus_tag=LPENT_02079]_[protein=putative_esterase]_[protein_id=CCC17383.1]_[location=2260483..2261475]_[gbkey=CDS]
gene_1156|GeneMark.hmm|103_aa|-|1263507|1263818	N-6 adenine-specific DNA methylase YitW";Gene "LPE_01222";Ontology_term "methyltransferase activity,methylation";Ontology_id "GO:0008168,GO:0032259";COG2151,Predicted metal-sulfur cluster biosynthetic enzyme,R,General function prediction only	lcl|FR874854.1_prot_633_[locus_tag=LPENT_02076]_[protein=putative_uncharacterized_protein]_[pseudo=true]_[location=2256052..2256474]_[gbkey=CDS]
gene_1157|GeneMark.hmm|409_aa|-|1265188|1266417	hypothetical protein";Gene "LPE_01221";Ontology_term "integral component of membrane,transmembrane transport";Ontology_id "GO:0016021,GO:0055085";COG2814,Arabinose efflux permease,G,Carbohydrate transport and metabolism	lcl|FR874854.1_prot_CCC17378.1_631_[locus_tag=LPENT_02074]_[protein=macrolide-efflux_protein]_[protein_id=CCC17378.1]_[location=2253446..2254675]_[gbkey=CDS]
gene_1159|GeneMark.hmm|464_aa|-|1267735|1269129	MFS transporter";Gene "LPE_01220";Gene "FD24_GL001286";Ontology_term "integral component of membrane,transmembrane transport";Ontology_id "GO:0016021,GO:0055085";COG2814,Arabinose efflux permease,G,Carbohydrate transport and metabolism	lcl|FR874854.1_prot_CCC17376.1_629_[locus_tag=LPENT_02072]_[protein=permease_of_the_major_facilitator_superfamily]_[protein_id=CCC17376.1]_[location=2250734..2252128]_[gbkey=CDS]
gene_1162|GeneMark.hmm|81_aa|-|1271221|1271466	hypothetical protein	lcl|FR874854.1_prot_CCC17373.1_628_[locus_tag=LPENT_02069]_[protein=putative_uncharacterized_protein_lp_3321]_[protein_id=CCC17373.1]_[location=2248396..2248641]_[gbkey=CDS]
gene_1164|GeneMark.hmm|216_aa|-|1272172|1272822	SGNH/GDSL hydrolase family protein";COG2755,Lysophospholipase L1 and related esterases,E,Amino acid transport and metabolism	lcl|FR874854.1_prot_CCC17371.1_627_[locus_tag=LPENT_02067]_[protein=putative_uncharacterized_protein]_[protein_id=CCC17371.1]_[location=2247058..2247690]_[gbkey=CDS]
gene_1166|GeneMark.hmm|555_aa|-|1274103|1275770	glycine/betaine ABC transporter";Gene "LPE_01214";Gene "FD24_GL001275";Ontology_term "integral component of membrane,transporter activity,transport";Ontology_id "GO:0016021,GO:0005215,GO:0006810";COG1292,Choline-glycine betaine transporter,M,Cell wall/membrane/envelope biogenesis	lcl|FR874854.1_prot_CCC17370.1_626_[locus_tag=LPENT_02066]_[protein=glycine_betaine/carnitine/choline_transport_protein]_[protein_id=CCC17370.1]_[location=2244093..2245760]_[gbkey=CDS]
gene_1170|GeneMark.hmm|567_aa|-|1280517|1282220	adenine deaminase";Gene "ade";Ontology_term "adenine deaminase activity,adenine catabolic process";Ontology_id "GO:0000034,GO:0006146";Enzyme_code "EC:3.5.4.2";Enzyme_name "Adenine deaminase";Purine metabolism; COG1001,Adenine deaminase,F,Nucleotide transport and metabolism	lcl|FR874854.1_prot_CCC17368.1_625_[locus_tag=LPENT_02064]_[protein=adenine_deaminase]_[protein_id=CCC17368.1]_[location=2237643..2239346]_[gbkey=CDS]
gene_1172|GeneMark.hmm|474_aa|-|1284763|1286187	Na+/H+ antiporter NhaC";Gene "LPE_01209";Gene "FD24_GL001267";Ontology_term "integral component of membrane,antiporter activity,transmembrane transport";Ontology_id "GO:0016021,GO:0015297,GO:0055085";COG1757,Na+/H+ antiporter,C,Energy production and conversion	lcl|FR874854.1_prot_CCC17366.1_624_[locus_tag=LPENT_02062]_[protein=Na(+)/H(+)_antiporter]_[protein_id=CCC17366.1]_[location=2233480..2234904]_[gbkey=CDS]
gene_1173|GeneMark.hmm|460_aa|-|1286641|1288023	amino acid permease";Gene "LPENT_02061";Gene "LPE_01208";Ontology_term "integral component of membrane,amino acid transmembrane transporter activity,amino acid transmembrane transport";Ontology_id "GO:0016021,GO:0015171,GO:0003333";COG1113,Gamma-aminobutyrate permease and related permeases,E,Amino acid transport and metabolism	lcl|FR874854.1_prot_CCC17365.1_623_[locus_tag=LPENT_02061]_[protein=amino_acid_transport_protein]_[protein_id=CCC17365.1]_[location=2231644..2233026]_[gbkey=CDS]
gene_1174|GeneMark.hmm|300_aa|-|1288335|1289237	cell surface hydrolase, membrane-bound";Gene "LPE_01206";Ontology_term "hydrolase activity";Ontology_id "GO:0016787";COG4814,Uncharacterized protein with an alpha/beta hydrolase fold,R,General function prediction only	lcl|FR874854.1_prot_CCC17364.1_622_[locus_tag=LPENT_02060]_[protein=cell_surface_hydrolase,_membrane-bound]_[protein_id=CCC17364.1]_[location=2230410..2231330]_[gbkey=CDS]
gene_1176|GeneMark.hmm|286_aa|-|1290174|1291034	NAD(P)-dependent oxidoreductase";COG0702,Predicted nucleoside-diphosphate-sugar epimerases,MG,Multiple classes	lcl|FR874854.1_prot_CCC17362.1_621_[locus_tag=LPENT_02058]_[protein=putative_uncharacterized_protein_lp_3343]_[protein_id=CCC17362.1]_[location=2228631..2229491]_[gbkey=CDS]
gene_1177|GeneMark.hmm|142_aa|-|1291031|1291459	MarR family transcriptional regulator";Gene "LPENT_02057";Gene "LPE_01203";Gene "FD24_GL001261";Ontology_term "DNA binding,transcription factor activity, sequence-specific DNA binding,transcription, DNA-templated,regulation of transcription, DNA-templated";Ontology_id "GO:0003677,GO:0003700,GO:0006351,GO:0006355";COG1846,Transcriptional regulators,K,Transcription	lcl|FR874854.1_prot_CCC17361.1_620_[locus_tag=LPENT_02057]_[protein=transcription_regulator]_[protein_id=CCC17361.1]_[location=2228206..2228634]_[gbkey=CDS]
gene_1178|GeneMark.hmm|134_aa|-|1291615|1292019	MULTISPECIES: transcriptional regulator Spx";COG1393,Arsenate reductase and related proteins, glutaredoxin family,P,Inorganic ion transport and metabolism	lcl|FR874854.1_prot_CCC17360.1_619_[locus_tag=LPENT_02056]_[protein=Negative_regulator_of_proteolysis]_[protein_id=CCC17360.1]_[location=2227646..2228050]_[gbkey=CDS]
gene_1179|GeneMark.hmm|128_aa|-|1292215|1292601	protein of hypothetical function DUF488";COG3189,Uncharacterized conserved protein,S,Function unknown	lcl|FR874854.1_prot_CCC17359.1_618_[locus_tag=LPENT_02055]_[protein=protein_of_hypothetical_function_DUF488]_[protein_id=CCC17359.1]_[location=2227037..2227450]_[gbkey=CDS]
gene_1181|GeneMark.hmm|107_aa|-|1293780|1294103	MULTISPECIES: hypothetical protein	lcl|FR874854.1_prot_CCC17358.1_617_[locus_tag=LPENT_02054]_[protein=putative_uncharacterized_protein_lp_3348]_[protein_id=CCC17358.1]_[location=2225673..2225996]_[gbkey=CDS]
gene_1182|GeneMark.hmm|366_aa|-|1294194|1295294	A/G-specific adenine glycosylase";Gene "LPE_01199";Gene "FD24_GL001256";Ontology_term "DNA N-glycosylase activity,base-excision repair";Ontology_id "GO:0019104,GO:0006284";COG1194,A/G-specific DNA glycosylase,L,Replication, recombination and repair	lcl|FR874854.1_prot_CCC17357.1_616_[locus_tag=LPENT_02053]_[protein=putative_a8/G-specific_adenine_glycosylase]_[protein_id=CCC17357.1]_[location=2224482..2225582]_[gbkey=CDS]
gene_1183|GeneMark.hmm|121_aa|-|1295362|1295727	MULTISPECIES: hypothetical protein	lcl|FR874854.1_prot_CCC17356.1_615_[locus_tag=LPENT_02052]_[protein=putative_uncharacterized_protein_lp_3350]_[protein_id=CCC17356.1]_[location=2224049..2224414]_[gbkey=CDS]
gene_1184|GeneMark.hmm|168_aa|-|1295762|1296268	MULTISPECIES: hypothetical protein	lcl|FR874854.1_prot_CCC17355.1_614_[locus_tag=LPENT_02051]_[protein=putative_uncharacterized_protein]_[protein_id=CCC17355.1]_[location=2223508..2224014]_[gbkey=CDS]
gene_1185|GeneMark.hmm|147_aa|-|1296502|1296945	hsp20/alpha crystallin family protein";COG0071,Molecular chaperone (small heat shock protein),O,Posttranslational modification, protein turnover, chaperones	lcl|FR874854.1_prot_CCC17354.1_613_[locus_tag=LPENT_02050]_[protein=small_heat_shock_protein]_[protein_id=CCC17354.1]_[location=2222831..2223274]_[gbkey=CDS]
gene_1186|GeneMark.hmm|112_aa|-|1297040|1297378	hypothetical protein	lcl|FR874854.1_prot_CCC17353.1_612_[locus_tag=LPENT_02049]_[protein=putative_uncharacterized_protein]_[protein_id=CCC17353.1]_[location=2222380..2222736]_[gbkey=CDS]
gene_1190|GeneMark.hmm|304_aa|-|1299644|1300558	transport protein";Gene "LPENT_02045";Gene "LPE_01191";Ontology_term "integral component of membrane";Ontology_id "GO:0016021";COG0697,Permeases of the drug/metabolite transporter (DMT) superfamily,GER,Multiple classes	lcl|FR874854.1_prot_CCC17349.1_610_[locus_tag=LPENT_02045]_[protein=transport_protein]_[protein_id=CCC17349.1]_[location=2219218..2220132]_[gbkey=CDS]
gene_1191|GeneMark.hmm|232_aa|-|1301189|1301887	VIT family protein";Gene "LPE_01190";Ontology_term "integral component of membrane";Ontology_id "GO:0016021";COG1814,Uncharacterized membrane protein,S,Function unknown	lcl|FR874854.1_prot_CCC17348.1_609_[locus_tag=LPENT_02044]_[protein=integral_membrane_protein]_[protein_id=CCC17348.1]_[location=2217890..2218588]_[gbkey=CDS]
gene_1192|GeneMark.hmm|225_aa|-|1301914|1302591	MULTISPECIES: VIT family protein";Gene "N692_12335";Gene "LPE_01189";Gene "FD24_GL001246";Gene "KCA1_2743";Ontology_term "integral component of membrane";Ontology_id "GO:0016021";COG1814,Uncharacterized membrane protein,S,Function unknown	lcl|FR874854.1_prot_CCC17347.1_608_[locus_tag=LPENT_02043]_[protein=integral_membrane_protein]_[protein_id=CCC17347.1]_[location=2217186..2217863]_[gbkey=CDS]
gene_1193|GeneMark.hmm|328_aa|-|1302876|1303862	penicillin acylase";Gene "LPE_01188";Gene "FD24_GL001245";Ontology_term "choloylglycine hydrolase activity";Ontology_id "GO:0045302";Enzyme_code "EC:3.5.1.24";Enzyme_name "Choloylglycine hydrolase";Secondary bile acid biosynthesis, Primary bile acid biosynthesis; COG3049,Penicillin V acylase and related amidases,M,Cell wall/membrane/envelope biogenesis	lcl|FR874854.1_prot_CCC17346.1_607_[locus_tag=LPENT_02042]_[protein=bile_salt_hydrolase]_[protein_id=CCC17346.1]_[location=2215915..2216901]_[gbkey=CDS]
gene_1194|GeneMark.hmm|679_aa|-|1303959|1305998	copper-translocating P-type ATPase";Gene "FD24_GL001244";Gene "LPE_01185";Ontology_term "plasma membrane,integral component of membrane,nucleotide binding,cation-transporting ATPase activity,metal ion binding,cation transmembrane transport";Ontology_id "GO:0005886,GO:0016021,GO:0000166,GO:0019829,GO:0046872,GO:0098655";Enzyme_code "EC:3.6.1.3,EC:3.6.1.15";Enzyme_name "Adenosinetriphosphatase,Nucl…	lcl|FR874854.1_prot_CCC17344.1_605_[locus_tag=LPENT_02040]_[protein=copper_transporting_ATPase]_[protein_id=CCC17344.1]_[location=2213779..2215818]_[gbkey=CDS]
gene_1195|GeneMark.hmm|142_aa|-|1306237|1306665	penicillinase repressor";Gene "LPE_01184";Gene "FD24_GL001243";Ontology_term "DNA binding,negative regulation of transcription, DNA-templated";Ontology_id "GO:0003677,GO:0045892";COG3682,Predicted transcriptional regulator,K,Transcription	lcl|FR874854.1_prot_CCC17343.1_604_[locus_tag=LPENT_02039]_[protein=penicillinase_repressor]_[protein_id=CCC17343.1]_[location=2213102..2213542]_[gbkey=CDS]
gene_1196|GeneMark.hmm|91_aa|-|1306829|1307104	hypothetical protein	lcl|FR874854.1_prot_CCC17342.1_603_[locus_tag=LPENT_02038]_[protein=putative_uncharacterized_protein]_[protein_id=CCC17342.1]_[location=2212676..2212948]_[gbkey=CDS]
gene_1202|GeneMark.hmm|127_aa|-|1310979|1311362	putative uncharacterized protein	lcl|FR874854.1_prot_CCC17337.1_602_[locus_tag=LPENT_02033]_[protein=putative_uncharacterized_protein]_[protein_id=CCC17337.1]_[location=2208434..2208820]_[gbkey=CDS]
gene_1203|GeneMark.hmm|457_aa|-|1311411|1312784	purine-cytosine transport protein";Gene "FD24_GL001235";Ontology_term "integral component of membrane,cytosine transmembrane transporter activity,cytosine transport,transmembrane transport";Ontology_id "GO:0016021,GO:0015209,GO:0015856,GO:0055085";COG1457,Purine-cytosine permease and related proteins,F,Nucleotide transport and metabolism	lcl|FR874854.1_prot_CCC17336.1_601_[locus_tag=LPENT_02032]_[protein=purine-cytosine_transport_protein]_[protein_id=CCC17336.1]_[location=2207015..2208388]_[gbkey=CDS]
gene_1206|GeneMark.hmm|312_aa|-|1316129|1317067	cell surface hydrolase";Gene "LPE_02628";Ontology_term "integral component of membrane,hydrolase activity";Ontology_id "GO:0016021,GO:0016787";COG1073,Hydrolases of the alpha/beta superfamily,R,General function prediction only	lcl|FR874854.1_prot_CCC17333.1_599_[locus_tag=LPENT_02029]_[protein=cell_surface_hydrolase]_[protein_id=CCC17333.1]_[location=2203253..2204212]_[gbkey=CDS]
gene_1207|GeneMark.hmm|155_aa|-|1317101|1317568	hypothetical protein	lcl|FR874854.1_prot_CCC17332.1_598_[locus_tag=LPENT_02028]_[protein=putative_uncharacterized_protein_lp_3394]_[protein_id=CCC17332.1]_[location=2202773..2203240]_[gbkey=CDS]
gene_1209|GeneMark.hmm|870_aa|-|1318632|1321244	metal ABC transporter ATPase";COG0474,Cation transport ATPase,P,Inorganic ion transport and metabolism	lcl|FR874854.1_prot_CCC17330.1_597_[locus_tag=LPENT_02026]_[protein=cation_transporting_P-type_ATPase]_[protein_id=CCC17330.1]_[location=2199097..2201709]_[gbkey=CDS]
gene_1211|GeneMark.hmm|329_aa|-|1323286|1324275	transport protein";Gene "FD24_GL001225";Ontology_term "integral component of membrane,transmembrane transport";Ontology_id "GO:0016021,GO:0055085";COG0679,Predicted permeases,R,General function prediction only	lcl|FR874854.1_prot_CCC17328.1_596_[locus_tag=LPENT_02024]_[protein=transport_protein]_[protein_id=CCC17328.1]_[location=2195637..2196536]_[gbkey=CDS]
gene_1214|GeneMark.hmm|286_aa|-|1325018|1325878	2,5-diketo-D-gluconate reductase";Gene "LPE_02621";Ontology_term "2,5-didehydrogluconate reductase activity,oxidation-reduction process";Ontology_id "GO:0050580,GO:0055114";Enzyme_code "EC:1.1.1.274";Enzyme_name "2,5-didehydrogluconate reductase (2-dehydro-D-gluconate-forming)";COG0656,Aldo/keto reductases, related to diketogulonate reductase,R,General function prediction only	lcl|FR874854.1_prot_CCC17326.1_594_[locus_tag=LPENT_02022]_[protein=2,5-diketo-D-gluconate_reductase]_[protein_id=CCC17326.1]_[location=2193898..2194803]_[gbkey=CDS]
gene_1218|GeneMark.hmm|88_aa|-|1328220|1328486	AbrB/MazE/SpoVT family DNA-binding domain-containing protein";Gene "FD24_GL001219";Ontology_term "DNA binding";Ontology_id "GO:0003677";COG2336,Growth regulator,T,Signal transduction mechanisms	lcl|FR874849.1_prot_CCC15399.1_22_[locus_tag=LPENT_00094]_[protein=PemI-like_protein]_[protein_id=CCC15399.1]_[location=55904..56167]_[gbkey=CDS]
gene_1219|GeneMark.hmm|275_aa|-|1328828|1329655	MULTISPECIES: undecaprenyl-diphosphatase";Gene "uppP";Ontology_term "plasma membrane,integral component of membrane,undecaprenyl-diphosphatase activity,regulation of cell shape,peptidoglycan biosynthetic process,dephosphorylation,response to antibiotic,cell wall organization";Ontology_id "GO:0005886,GO:0016021,GO:0050380,GO:0008360,GO:0009252,GO:0016311,GO:0046677,GO:0071555";Enzyme_code "EC:3.6.…	lcl|FR874854.1_prot_CCC17322.1_593_[locus_tag=LPENT_02018]_[protein=undecaprenyl-diphosphatase]_[protein_id=CCC17322.1]_[location=2190166..2190993]_[gbkey=CDS]
gene_1220|GeneMark.hmm|168_aa|-|1329802|1330308	RNase III inhibitor";COG2110,Predicted phosphatase homologous to the C-terminal domain of histone macroH2A1,R,General function prediction only	lcl|FR874854.1_prot_CCC17321.1_592_[locus_tag=LPENT_02017]_[protein=UPF0189_protein_lp_3408]_[protein_id=CCC17321.1]_[location=2189501..2190019]_[gbkey=CDS]
gene_1221|GeneMark.hmm|190_aa|-|1330310|1330882	TetR family transcriptional regulator";Gene "FD24_GL001215";Ontology_term "DNA binding,transcription, DNA-templated,regulation of transcription, DNA-templated";Ontology_id "GO:0003677,GO:0006351,GO:0006355";COG1309,Transcriptional regulator,K,Transcription	lcl|FR874854.1_prot_CCC17320.1_591_[locus_tag=LPENT_02016]_[protein=putative_transcription_regulator]_[protein_id=CCC17320.1]_[location=2188894..2189499]_[gbkey=CDS]
gene_1222|GeneMark.hmm|107_aa|-|1330916|1331239	MULTISPECIES: hypothetical protein";Gene "LPENT_02015";Gene "FD24_GL001214";Gene "KCA1_2774";Gene "LPE_02614";Gene "N692_12480";Ontology_term "integral component of membrane";Ontology_id "GO:0016021	lcl|FR874854.1_prot_CCC17319.1_590_[locus_tag=LPENT_02015]_[protein=putative_integral_membrane_protein]_[protein_id=CCC17319.1]_[location=2188570..2188893]_[gbkey=CDS]
gene_1224|GeneMark.hmm|165_aa|-|1332921|1333418	MULTISPECIES: MarR family transcriptional regulator";Gene "N692_12495";Gene "LPENT_02013";Gene "LPE_02612";Gene "KCA1_2776";Ontology_term "DNA binding,transcription factor activity, sequence-specific DNA binding,transcription, DNA-templated,regulation of transcription, DNA-templated";Ontology_id "GO:0003677,GO:0003700,GO:0006351,GO:0006355";COG1846,Transcriptional regulators,K,Transcription	lcl|FR874854.1_prot_CCC17317.1_589_[locus_tag=LPENT_02013]_[protein=putative_transcription_regulator]_[protein_id=CCC17317.1]_[location=2185510..2186007]_[gbkey=CDS]
gene_1225|GeneMark.hmm|222_aa|-|1333574|1334242	transcription regulator, TetR family";Gene "KCA1_2777";Ontology_term "DNA binding,transcription, DNA-templated,regulation of transcription, DNA-templated";Ontology_id "GO:0003677,GO:0006351,GO:0006355";COG1309,Transcriptional regulator,K,Transcription	lcl|FR874854.1_prot_CCC17316.1_588_[locus_tag=LPENT_02012]_[protein=transcription_regulator]_[protein_id=CCC17316.1]_[location=2184686..2185354]_[gbkey=CDS]
gene_1228|GeneMark.hmm|357_aa|-|1337919|1338992	gamma-D-glutamyl-meso-diaminopimelate peptidase";COG0791,Cell wall-associated hydrolases (invasion-associated proteins),M,Cell wall/membrane/envelope biogenesis	lcl|FR874854.1_prot_CCC17313.1_587_[locus_tag=LPENT_02009]_[protein=putative_extracellular_protein,_gamma-D-glutamate-meso-diaminopimelate_muropeptidase]_[protein_id=CCC17313.1]_[location=2180771..2181088]_[gbkey=CDS]
gene_1229|GeneMark.hmm|111_aa|-|1339319|1339654	hypothetical protein	lcl|FR874854.1_prot_CCC17311.1_585_[locus_tag=LPENT_02007]_[protein=putative_uncharacterized_protein_lp_3422]_[protein_id=CCC17311.1]_[location=2179344..2179688]_[gbkey=CDS]
gene_1231|GeneMark.hmm|193_aa|-|1340482|1341063	VanZ family protein";Gene "LPE_02604";Ontology_term "integral component of membrane";Ontology_id "GO:0016021";COG4767,Glycopeptide antibiotics resistance protein,V,Defense mechanisms	lcl|FR874854.1_prot_584_[locus_tag=LPENT_02005]_[protein=integral_membrane_protein]_[pseudo=true]_[location=2176443..2177025]_[gbkey=CDS]
gene_1232|GeneMark.hmm|103_aa|-|1341302|1341613	hypothetical protein";COG4367,Uncharacterized protein conserved in bacteria,S,Function unknown	lcl|FR874854.1_prot_CCC17308.1_583_[locus_tag=LPENT_02004]_[protein=putative_uncharacterized_protein]_[protein_id=CCC17308.1]_[location=2175893..2176204]_[gbkey=CDS]
gene_1235|GeneMark.hmm|425_aa|-|1343702|1344979	MULTISPECIES: MFS transporter";Gene "LPE_02600";Gene "FD24_GL001117";Gene "N692_07215";Ontology_term "integral component of membrane,transmembrane transport";Ontology_id "GO:0016021,GO:0055085";COG2814,Arabinose efflux permease,G,Carbohydrate transport and metabolism	lcl|FR874854.1_prot_CCC17305.1_582_[locus_tag=LPENT_02001]_[protein=transmembrane_efflux_protein]_[protein_id=CCC17305.1]_[location=2172468..2173805]_[gbkey=CDS]
gene_1238|GeneMark.hmm|133_aa|-|1346110|1346511	MerR family transcriptional regulator";Gene "FD24_GL001116";Ontology_term "DNA binding,regulation of transcription, DNA-templated";Ontology_id "GO:0003677,GO:0006355";COG0789,Predicted transcriptional regulators,K,Transcription	lcl|FR874854.1_prot_CCC17304.1_581_[locus_tag=LPENT_02000]_[protein=putative_transcriptional_regulator,_merR_family_(C-terminal)]_[protein_id=CCC17304.1]_[location=2172007..2172252]_[gbkey=CDS]
gene_1242|GeneMark.hmm|327_aa|-|1348462|1349445	endoglucanase	lcl|FR874854.1_prot_CCC17301.1_580_[locus_tag=LPENT_01997]_[protein=putative_uncharacterized_protein_lp_3433]_[protein_id=CCC17301.1]_[location=2168899..2169882]_[gbkey=CDS]
gene_1244|GeneMark.hmm|250_aa|-|1351814|1352566	MULTISPECIES: aquaporin";Gene "glpF5";Gene "LPE_02594";Gene "LPENT_01995";Gene "N692_07245";Ontology_term "integral component of membrane,transporter activity,transport";Ontology_id "GO:0016021,GO:0005215,GO:0006810";COG0580,Glycerol uptake facilitator and related permeases (Major Intrinsic Protein Family),G,Carbohydrate transport and metabolism	lcl|FR874854.1_prot_CCC17299.1_579_[locus_tag=LPENT_01995]_[protein=glycerol_uptake_facilitator_protein]_[protein_id=CCC17299.1]_[location=2165778..2166530]_[gbkey=CDS]
gene_1245|GeneMark.hmm|112_aa|-|1353021|1353359	PbsX family transcriptional regulator	lcl|FR874854.1_prot_CCC17298.1_578_[locus_tag=LPENT_01994]_[protein=PapB_(putative_pediocin_Ach/PA-1_immunity_protein)]_[protein_id=CCC17298.1]_[location=2164987..2165325]_[gbkey=CDS]
gene_1248|GeneMark.hmm|171_aa|-|1354469|1354984	hypothetical protein FD24_GL001106	lcl|FR874854.1_prot_CCC17295.1_577_[locus_tag=LPENT_01991]_[protein=putative_uncharacterized_protein_lp_2880]_[protein_id=CCC17295.1]_[location=2163361..2163876]_[gbkey=CDS]
gene_1249|GeneMark.hmm|67_aa|-|1355956|1356159	hypothetical protein";Gene "LPE_02589";Gene "FD24_GL001105";Gene "LPENT_01989";Ontology_term "integral component of membrane";Ontology_id "GO:0016021	lcl|FR874854.1_prot_CCC17293.1_575_[locus_tag=LPENT_01989]_[protein=putative_uncharacterized_protein]_[protein_id=CCC17293.1]_[location=2161898..2162101]_[gbkey=CDS]
gene_1250|GeneMark.hmm|184_aa|-|1356286|1356840	MULTISPECIES: DNA starvation/stationary phase protection protein";Gene "LPE_02588";Gene "FD24_GL001104";Gene "N692_07265";Gene "LPENT_01988";Ontology_term "cell,DNA binding,ferric iron binding,cellular iron ion homeostasis";Ontology_id "GO:0005623,GO:0003677,GO:0008199,GO:0006879";COG0783,DNA-binding ferritin-like protein (oxidative damage protectant),P,Inorganic ion transport and metabolism	lcl|FR874854.1_prot_CCC17292.1_574_[locus_tag=LPENT_01988]_[protein=putative_stress_induced_DNA_binding_protein]_[protein_id=CCC17292.1]_[location=2161217..2161771]_[gbkey=CDS]
gene_1251|GeneMark.hmm|72_aa|-|1356853|1357071	heavy metal-associated domain protein";Gene "LPE_02587";Gene "N692_07270";Gene "FD24_GL001103";Gene "LBAT_1583";Ontology_term "metal ion binding,metal ion transport";Ontology_id "GO:0046872,GO:0030001";COG2608,Copper chaperone,P,Inorganic ion transport and metabolism	lcl|FR874854.1_prot_CCC17291.1_573_[locus_tag=LPENT_01987]_[protein=putative_uncharacterized_protein_lp_3442]_[protein_id=CCC17291.1]_[location=2160986..2161204]_[gbkey=CDS]
gene_1255|GeneMark.hmm|450_aa|-|1361192|1362544	NADH oxidase";Gene "LPE_02581";Gene "FD24_GL001099";Gene "Nox1";Ontology_term "cell,oxidoreductase activity,flavin adenine dinucleotide binding,cell redox homeostasis,oxidation-reduction process";Ontology_id "GO:0005623,GO:0016491,GO:0050660,GO:0045454,GO:0055114";COG0446,Uncharacterized NAD(FAD)-dependent dehydrogenases,R,General function prediction only	lcl|FR874854.1_prot_CCC17287.1_572_[locus_tag=LPENT_01983]_[protein=NADH_oxidase]_[protein_id=CCC17287.1]_[location=2155487..2156839]_[gbkey=CDS]
gene_1256|GeneMark.hmm|716_aa|-|1362866|1365016	cell surface protein	lcl|FR874854.1_prot_CCC17286.1_571_[locus_tag=LPENT_01982]_[protein=extracellular_protein]_[protein_id=CCC17286.1]_[location=2153015..2155165]_[gbkey=CDS]
gene_1257|GeneMark.hmm|337_aa|-|1365038|1366051	cell surface protein";Gene "LPE_02579";Ontology_term "integral component of membrane";Ontology_id "GO:0016021	lcl|FR874854.1_prot_CCC17285.1_570_[locus_tag=LPENT_01981]_[protein=cell_surface_protein]_[protein_id=CCC17285.1]_[location=2151980..2152993]_[gbkey=CDS]
gene_1258|GeneMark.hmm|228_aa|-|1366144|1366830	WxL domain-containing protein	lcl|FR874854.1_prot_CCC17284.1_569_[locus_tag=LPENT_01980]_[protein=extracellular_protein]_[protein_id=CCC17284.1]_[location=2151195..2151887]_[gbkey=CDS]
gene_1259|GeneMark.hmm|187_aa|-|1366877|1367440	WxL domain-containing protein	lcl|FR874854.1_prot_CCC17283.1_568_[locus_tag=LPENT_01979]_[protein=extracellular_protein]_[protein_id=CCC17283.1]_[location=2150591..2151154]_[gbkey=CDS]
gene_1260|GeneMark.hmm|39_aa|-|1367437|1367556	cell surface protein";Gene "N692_07325";Ontology_term "integral component of membrane";Ontology_id "GO:0016021	lcl|FR874854.1_prot_CCC17282.1_567_[locus_tag=LPENT_01978]_[protein=putative_uncharacterized_protein]_[protein_id=CCC17282.1]_[location=2150295..2150594]_[gbkey=CDS]
gene_1262|GeneMark.hmm|99_aa|-|1369080|1369379	putative uncharacterized protein	lcl|FR874854.1_prot_CCC17280.1_566_[locus_tag=LPENT_01976]_[protein=putative_uncharacterized_protein]_[protein_id=CCC17280.1]_[location=2148643..2148951]_[gbkey=CDS]
gene_1263|GeneMark.hmm|454_aa|-|1369363|1370727	hypothetical protein FD24_GL001091";COG3864,Uncharacterized protein conserved in bacteria,S,Function unknown	lcl|FR874854.1_prot_CCC17279.1_565_[locus_tag=LPENT_01975]_[protein=putative_uncharacterized_protein]_[protein_id=CCC17279.1]_[location=2147304..2148668]_[gbkey=CDS]
gene_1264|GeneMark.hmm|397_aa|-|1370743|1371936	ATP-binding protein";COG0714,MoxR-like ATPases,R,General function prediction only	lcl|FR874854.1_prot_CCC17278.1_564_[locus_tag=LPENT_01974]_[protein=putative_uncharacterized_protein_lp_3461]_[protein_id=CCC17278.1]_[location=2146095..2147288]_[gbkey=CDS]
gene_1266|GeneMark.hmm|578_aa|-|1373246|1374982	2-octaprenylphenol hydroxylase";Gene "LPENT_01972";Gene "LPE_02571";Gene "FD24_GL001087";Ontology_term "integral component of membrane,kinase activity,phosphorylation";Ontology_id "GO:0016021,GO:0016301,GO:0016310";COG0661,Predicted unusual protein kinase,R,General function prediction only	lcl|FR874854.1_prot_CCC17276.1_563_[locus_tag=LPENT_01972]_[protein=protein_kinase,_ABC1_family]_[protein_id=CCC17276.1]_[location=2143049..2144785]_[gbkey=CDS]
gene_1267|GeneMark.hmm|113_aa|-|1375155|1375496	phage killer protein";COG3654,Prophage maintenance system killer protein,R,General function prediction only	lcl|FR874854.1_prot_CCC17275.1_562_[locus_tag=LPENT_01971]_[protein=putative_uncharacterized_protein]_[protein_id=CCC17275.1]_[location=2142475..2142876]_[gbkey=CDS]
gene_1270|GeneMark.hmm|654_aa|-|1377925|1379889	PTS sugar transporter subunit IIA";Gene "FD24_GL001082";Gene "LPE_02569";Ontology_term "integral component of membrane,transporter activity,kinase activity,sodium ion transport,phosphoenolpyruvate-dependent sugar phosphotransferase system,phosphorylation";Ontology_id "GO:0016021,GO:0005215,GO:0016301,GO:0006814,GO:0009401,GO:0016310";COG2190,Phosphotransferase system IIA components,G,Carbohydrate…	lcl|FR874854.1_prot_CCC17273.1_561_[locus_tag=LPENT_01969]_[protein=lactose_transport_protein]_[protein_id=CCC17273.1]_[location=2138082..2140046]_[gbkey=CDS]
gene_1271|GeneMark.hmm|683_aa|-|1379908|1381959	beta-galactosidase";Gene "FD24_GL001081";Ontology_term "beta-galactosidase complex,beta-galactosidase activity,metal ion binding,galactose metabolic process";Ontology_id "GO:0009341,GO:0004565,GO:0046872,GO:0006012";Enzyme_code "EC:3.2.1.23";Enzyme_name "Beta-galactosidase";Sphingolipid metabolism, Glycosphingolipid biosynthesis - ganglio series, Galactose metabolism, Glycosaminoglycan degradatio…	lcl|FR874854.1_prot_CCC17272.1_560_[locus_tag=LPENT_01968]_[protein=beta-galactosidase_(beta-gal)]_[protein_id=CCC17272.1]_[location=2136012..2138063]_[gbkey=CDS]
gene_1273|GeneMark.hmm|432_aa|-|1383413|1384711	hypothetical protein	lcl|FR874854.1_prot_CCC17270.1_559_[locus_tag=LPENT_01966]_[protein=putative_uncharacterized_protein]_[protein_id=CCC17270.1]_[location=2133290..2134558]_[gbkey=CDS]
gene_1274|GeneMark.hmm|198_aa|-|1384795|1385391	cell filamentation protein Fic";COG2184,Protein involved in cell division,D,Cell cycle control, cell division, chromosome partitioning	lcl|FR874854.1_prot_CCC17269.1_558_[locus_tag=LPENT_01965]_[protein=putative_uncharacterized_protein]_[protein_id=CCC17269.1]_[location=2132607..2133206]_[gbkey=CDS]
gene_1275|GeneMark.hmm|148_aa|-|1385388|1385834	transcriptional regulator";COG2944,Predicted transcriptional regulator,K,Transcription	lcl|FR874854.1_prot_557_[locus_tag=LPENT_01964]_[protein=transcription_regulator]_[pseudo=true]_[location=2132068..2132610]_[gbkey=CDS]
gene_1280|GeneMark.hmm|333_aa|-|1388691|1389692	galactose operon repressor";Gene "LPE_02560";Ontology_term "DNA binding,transcription factor activity, sequence-specific DNA binding,transcription, DNA-templated,regulation of transcription, DNA-templated";Ontology_id "GO:0003677,GO:0003700,GO:0006351,GO:0006355";COG1609,Transcriptional regulators,K,Transcription	lcl|FR874854.1_prot_556_[locus_tag=LPENT_01962]_[protein=lacI_family_transcriptional_regulator_lacR]_[pseudo=true]_[location=2128305..2129321]_[gbkey=CDS]
gene_1281|GeneMark.hmm|487_aa|-|1389816|1391279	galactose-1-phosphate uridylyltransferase";Gene "galT";Ontology_term "cytoplasm,UDP-glucose:hexose-1-phosphate uridylyltransferase activity,galactose metabolic process";Ontology_id "GO:0005737,GO:0008108,GO:0006012";Enzyme_code "EC:2.7.7.12";Enzyme_name "UDP-glucose--hexose-1-phosphate uridylyltransferase";Galactose metabolism, Amino sugar and nucleotide sugar metabolism; COG4468,Galactose-1-phos…	lcl|FR874854.1_prot_CCC17264.1_554_[locus_tag=LPENT_01960]_[protein=galactose-1-phosphate_uridylyltransferase_(gal-1-P_uridylyltransferase)]_[protein_id=CCC17264.1]_[location=2126719..2128182]_[gbkey=CDS]
gene_1282|GeneMark.hmm|334_aa|-|1391279|1392283	MULTISPECIES: UDP-glucose 4-epimerase GalE";Gene "FD24_GL001070";Gene "N692_07435";Gene "galE2";Gene "LPE_02558";Ontology_term "UDP-glucose 4-epimerase activity,coenzyme binding,galactose metabolic process";Ontology_id "GO:0003978,GO:0050662,GO:0006012";Enzyme_code "EC:5.1.3.2";Enzyme_name "UDP-glucose 4-epimerase";Galactose metabolism, Amino sugar and nucleotide sugar metabolism; COG1087,UDP-glu…	lcl|FR874854.1_prot_CCC17263.1_553_[locus_tag=LPENT_01959]_[protein=UDP-glucose_4-epimerase]_[protein_id=CCC17263.1]_[location=2125715..2126719]_[gbkey=CDS]
gene_1283|GeneMark.hmm|387_aa|-|1392735|1393898	galactokinase";Gene "galK";Ontology_term "cytoplasm,magnesium ion binding,galactokinase activity,ATP binding,galactose metabolic process,carbohydrate phosphorylation";Ontology_id "GO:0005737,GO:0000287,GO:0004335,GO:0005524,GO:0006012,GO:0046835";Enzyme_code "EC:2.7.1.6";Enzyme_name "Galactokinase";Galactose metabolism, Amino sugar and nucleotide sugar metabolism; COG0153,Galactokinase,G,Carbohyd…	lcl|FR874854.1_prot_CCC17262.1_552_[locus_tag=LPENT_01958]_[protein=galactokinase]_[protein_id=CCC17262.1]_[location=2124097..2125260]_[gbkey=CDS]
gene_1286|GeneMark.hmm|738_aa|-|1397299|1399515	alpha-galactosidase";Gene "LPE_02551";Gene "FD24_GL001066";Ontology_term "alpha-galactosidase activity,carbohydrate metabolic process";Ontology_id "GO:0004557,GO:0005975";Enzyme_code "EC:3.2.1.22";Enzyme_name "Alpha-galactosidase";Sphingolipid metabolism, Galactose metabolism, Glycerolipid metabolism, Glycosphingolipid biosynthesis - globo and isoglobo series; COG3345,Alpha-galactosidase,G,Carboh…	lcl|FR874854.1_prot_CCC17257.1_550_[locus_tag=LPENT_01953]_[protein=alpha-galactosidase]_[protein_id=CCC17257.1]_[location=2118479..2120695]_[gbkey=CDS]
gene_1287|GeneMark.hmm|652_aa|-|1399606|1401564	PTS sugar transporter subunit IIA";Gene "LPE_02550";Ontology_term "integral component of membrane,transporter activity,transferase activity,sodium ion transport,phosphoenolpyruvate-dependent sugar phosphotransferase system";Ontology_id "GO:0016021,GO:0005215,GO:0016740,GO:0006814,GO:0009401";COG2190,Phosphotransferase system IIA components,G,Carbohydrate transport and metabolism	lcl|FR874854.1_prot_CCC17256.1_549_[locus_tag=LPENT_01952]_[protein=putative_raffinose_permease_(sugar_transport_prot_ein)]_[protein_id=CCC17256.1]_[location=2116430..2118388]_[gbkey=CDS]
gene_1288|GeneMark.hmm|342_aa|-|1401922|1402950	aldose 1-epimerase";Gene "FD24_GL001064";Ontology_term "isomerase activity,carbohydrate binding,carbohydrate metabolic process";Ontology_id "GO:0016853,GO:0030246,GO:0005975";COG2017,Galactose mutarotase and related enzymes,G,Carbohydrate transport and metabolism	lcl|FR874854.1_prot_548_[locus_tag=LPENT_01951]_[protein=aldose_1-epimerase]_[pseudo=true]_[location=2115040..2116071]_[gbkey=CDS]
gene_1289|GeneMark.hmm|331_aa|-|1403076|1404071	LacI family transcriptional regulator";Gene "LPE_02547";Gene "FD24_GL001063";Ontology_term "DNA binding,transcription factor activity, sequence-specific DNA binding,transcription, DNA-templated,regulation of transcription, DNA-templated";Ontology_id "GO:0003677,GO:0003700,GO:0006351,GO:0006355";COG1609,Transcriptional regulators,K,Transcription	lcl|FR874854.1_prot_CCC17254.1_547_[locus_tag=LPENT_01950]_[protein=galactose_operon_repressor]_[protein_id=CCC17254.1]_[location=2113922..2114917]_[gbkey=CDS]
gene_1290|GeneMark.hmm|340_aa|-|1404408|1405430	oxidoreductase";COG0667,Predicted oxidoreductases (related to aryl-alcohol dehydrogenases),C,Energy production and conversion	lcl|FR874854.1_prot_CCC17253.1_546_[locus_tag=LPENT_01949]_[protein=oxidoreductase]_[protein_id=CCC17253.1]_[location=2112563..2113585]_[gbkey=CDS]
gene_1300|GeneMark.hmm|763_aa|-|1419625|1421916	fumarate reductase";Gene "LPE_02540";Gene "FD24_GL001052";Ontology_term "membrane,succinate dehydrogenase activity,FMN binding,oxidation-reduction process";Ontology_id "GO:0016020,GO:0000104,GO:0010181,GO:0055114";Enzyme_code "EC:1.3.99.1";Enzyme_name "Deleted entry";COG3976,Uncharacterized protein conserved in bacteria,S,Function unknown	lcl|FR874854.1_prot_CCC17251.1_545_[locus_tag=LPENT_01947]_[protein=fumarate_reductase,_flavoprotein_subunit]_[protein_id=CCC17251.1]_[location=2108065..2110356]_[gbkey=CDS]
gene_1301|GeneMark.hmm|318_aa|-|1421909|1422865	FAD:protein FMN transferase";Gene "FD24_GL001051";Gene "LPE_02537";Ontology_term "transferase activity,metal ion binding,protein flavinylation";Ontology_id "GO:0016740,GO:0046872,GO:0017013";COG1477,Membrane-associated lipoprotein involved in thiamine biosynthesis,H,Coenzyme transport and metabolism	lcl|FR874854.1_prot_CCC17248.1_542_[locus_tag=LPENT_01944]_[protein=thiamin_biosynthesis_lipoprotein_ApbE]_[protein_id=CCC17248.1]_[location=2107116..2108072]_[gbkey=CDS]
gene_1302|GeneMark.hmm|252_aa|-|1422907|1423665	3-dehydroquinase";Gene "aroD";Ontology_term "3-dehydroquinate dehydratase activity,aromatic amino acid family biosynthetic process,chorismate biosynthetic process";Ontology_id "GO:0003855,GO:0009073,GO:0009423";Enzyme_code "EC:4.2.1.10";Enzyme_name "3-dehydroquinate dehydratase";Phenylalanine, tyrosine and tryptophan biosynthesis, Biosynthesis of antibiotics; COG0710,3-dehydroquinate dehydratase,…	lcl|FR874854.1_prot_CCC17247.1_541_[locus_tag=LPENT_01943]_[protein=3-dehydroquinate_dehydratase_(3-dehydroquinase]_[protein_id=CCC17247.1]_[location=2106316..2107074]_[gbkey=CDS]
gene_1303|GeneMark.hmm|410_aa|-|1423649|1424881	MFS transporter";Gene "LPE_02535";Ontology_term "integral component of membrane,transporter activity,transmembrane transport";Ontology_id "GO:0016021,GO:0005215,GO:0055085";COG2814,Arabinose efflux permease,G,Carbohydrate transport and metabolism	lcl|FR874854.1_prot_CCC17246.1_540_[locus_tag=LPENT_01942]_[protein=permease]_[protein_id=CCC17246.1]_[location=2105115..2106332]_[gbkey=CDS]
gene_1304|GeneMark.hmm|296_aa|-|1424895|1425785	shikimate dehydrogenase";Gene "aroE";Ontology_term "shikimate 3-dehydrogenase (NADP+) activity,aromatic amino acid family biosynthetic process,chorismate biosynthetic process,oxidation-reduction process";Ontology_id "GO:0004764,GO:0009073,GO:0009423,GO:0055114";Enzyme_code "EC:1.1.1.25,EC:1.1.1.282";Enzyme_name "Shikimate dehydrogenase,Quinate/shikimate dehydrogenase";Phenylalanine, tyrosine and …	lcl|FR874854.1_prot_CCC17245.1_539_[locus_tag=LPENT_01941]_[protein=shikimate_dehydrogenase_2]_[protein_id=CCC17245.1]_[location=2104196..2105086]_[gbkey=CDS]
gene_1306|GeneMark.hmm|267_aa|-|1426910|1427713	MFS transporter";COG2271,Sugar phosphate permease,G,Carbohydrate transport and metabolism	lcl|FR874854.1_prot_CCC17243.1_538_[locus_tag=LPENT_01939]_[protein=MFS_family_major_facilitator_transporter]_[protein_id=CCC17243.1]_[location=2101929..2103071]_[gbkey=CDS]
gene_1308|GeneMark.hmm|162_aa|-|1428304|1428792	PTS glucose transporter subunit IIABC";Gene "LPE_02531";Gene "FD24_GL001045";Ontology_term "kinase activity,phosphoenolpyruvate-dependent sugar phosphotransferase system,phosphorylation";Ontology_id "GO:0016301,GO:0009401,GO:0016310";COG2190,Phosphotransferase system IIA components,G,Carbohydrate transport and metabolism	lcl|FR874854.1_prot_CCC17242.1_537_[locus_tag=LPENT_01938]_[protein=glucose_PTS,_EIIA]_[protein_id=CCC17242.1]_[location=2101192..2101680]_[gbkey=CDS]
gene_1309|GeneMark.hmm|282_aa|-|1428804|1429652	MurR/RpiR family transcriptional regulator";Gene "LPE_02530";Gene "LPENT_01937";Ontology_term "DNA binding,transcription factor activity, sequence-specific DNA binding,carbohydrate binding,carbohydrate metabolic process,regulation of transcription, DNA-templated";Ontology_id "GO:0003677,GO:0003700,GO:0030246,GO:0005975,GO:0006355";COG1737,Transcriptional regulators,K,Transcription	lcl|FR874854.1_prot_CCC17241.1_536_[locus_tag=LPENT_01937]_[protein=transcription_regulator]_[protein_id=CCC17241.1]_[location=2100332..2101180]_[gbkey=CDS]
gene_1310|GeneMark.hmm|498_aa|-|1429692|1431188	permease";Gene "LPE_02529";Ontology_term "plasma membrane,integral component of membrane,protein-N(PI)-phosphohistidine-sugar phosphotransferase activity,kinase activity,D-glucosamine PTS permease activity,phosphoenolpyruvate-dependent sugar phosphotransferase system,phosphorylation,carbohydrate transmembrane transport";Ontology_id "GO:0005886,GO:0016021,GO:0008982,GO:0016301,GO:0103111,GO:000940…	lcl|FR874854.1_prot_CCC17239.1_534_[locus_tag=LPENT_01935]_[protein=sucrose_PTS,_EIIBC]_[protein_id=CCC17239.1]_[location=2098796..2100292]_[gbkey=CDS]
gene_1311|GeneMark.hmm|296_aa|-|1431203|1432093	N-acetylmuramic acid 6-phosphate etherase";Gene "murQ";Ontology_term "carbon-oxygen lyase activity,carbohydrate binding,carbohydrate metabolic process,N-acetylmuramic acid catabolic process";Ontology_id "GO:0016835,GO:0030246,GO:0005975,GO:0097173";COG2103,Predicted sugar phosphate isomerase,R,General function prediction only	lcl|FR874854.1_prot_CCC17238.1_533_[locus_tag=LPENT_01934]_[protein=N-acetylmuramic_acid_6-phosphate_etherase_2_(MurN_Ac-6-P_etherase_2)]_[protein_id=CCC17238.1]_[location=2097891..2098781]_[gbkey=CDS]
gene_1312|GeneMark.hmm|348_aa|-|1432100|1433146	DUF871 domain-containing protein";Gene "LPE_02526";Gene "FD24_GL001041";Ontology_term "catalytic activity";Ontology_id "GO:0003824";COG3589,Uncharacterized conserved protein,S,Function unknown	lcl|FR874854.1_prot_CCC17237.1_532_[locus_tag=LPENT_01933]_[protein=putative_uncharacterized_protein_lp_3524]_[protein_id=CCC17237.1]_[location=2096838..2097884]_[gbkey=CDS]
gene_1315|GeneMark.hmm|536_aa|-|1434253|1435863	hypothetical protein";Gene "FD24_GL001038";Ontology_term "ligase activity,metabolic process";Ontology_id "GO:0016874,GO:0008152";COG0318,Acyl-CoA synthetases (AMP-forming)/AMP-acid ligases II,IQ,Multiple classes	lcl|FR874854.1_prot_CCC17236.1_531_[locus_tag=LPENT_01932]_[protein=2-succinylbenzoate--CoA_ligase]_[protein_id=CCC17236.1]_[location=2094163..2095731]_[gbkey=CDS]
gene_1318|GeneMark.hmm|381_aa|-|1437662|1438807	acyl-CoA dehydrogenase";Gene "FD24_GL002372";Gene "LPE_02524";Gene "LPENT_01931";Ontology_term "acyl-CoA dehydrogenase activity,flavin adenine dinucleotide binding,oxidation-reduction process";Ontology_id "GO:0003995,GO:0050660,GO:0055114";Enzyme_code "EC:1.3.99.3";Enzyme_name "Acting on the CH-CH group of donors";COG1960,Acyl-CoA dehydrogenases,I,Lipid transport and metabolism	lcl|FR874854.1_prot_CCC17235.1_530_[locus_tag=LPENT_01931]_[protein=butyryl-CoA_dehydrogenase]_[protein_id=CCC17235.1]_[location=2091177..2092322]_[gbkey=CDS]
gene_1319|GeneMark.hmm|412_aa|-|1438820|1440058	CoA transferase";Gene "LPENT_01930";Gene "FD24_GL002371";Ontology_term "formyl-CoA transferase activity";Ontology_id "GO:0033608";Enzyme_code "EC:2.8.3.16";Enzyme_name "Formyl-CoA transferase";COG1804,Predicted acyl-CoA transferases/carnitine dehydratase,C,Energy production and conversion	lcl|FR874854.1_prot_CCC17234.1_529_[locus_tag=LPENT_01930]_[protein=formyl-coenzyme_A_transferase]_[protein_id=CCC17234.1]_[location=2089926..2091164]_[gbkey=CDS]
gene_1320|GeneMark.hmm|408_aa|-|1440130|1441356	acyl-CoA dehydrogenase";Gene "FD24_GL002370";Ontology_term "acyl-CoA dehydrogenase activity,flavin adenine dinucleotide binding,oxidation-reduction process";Ontology_id "GO:0003995,GO:0050660,GO:0055114";Enzyme_code "EC:1.3.99.3";Enzyme_name "Acting on the CH-CH group of donors";COG1960,Acyl-CoA dehydrogenases,I,Lipid transport and metabolism	lcl|FR874854.1_prot_CCC17233.1_528_[locus_tag=LPENT_01929]_[protein=butyryl-CoA_dehydrogenase]_[protein_id=CCC17233.1]_[location=2088742..2089854]_[gbkey=CDS]
gene_1321|GeneMark.hmm|410_aa|-|1441356|1442588	MFS transporter";Gene "LPE_02523";Ontology_term "integral component of membrane,transmembrane transport";Ontology_id "GO:0016021,GO:0055085";COG2814,Arabinose efflux permease,G,Carbohydrate transport and metabolism	lcl|FR874854.1_prot_CCC17232.1_527_[locus_tag=LPENT_01928]_[protein=major_facilitator_transporter]_[protein_id=CCC17232.1]_[location=2087396..2088628]_[gbkey=CDS]
gene_1331|GeneMark.hmm|376_aa|-|1453069|1454199	glycerate kinase";Gene "LPE_02514";Ontology_term "glycerate kinase activity,organic acid phosphorylation";Ontology_id "GO:0008887,GO:0031388";Enzyme_code "EC:2.7.1.31";Enzyme_name "Glycerate 3-kinase";Glyoxylate and dicarboxylate metabolism, Glycerolipid metabolism, Glycine, serine and threonine metabolism, Biosynthesis of antibiotics; COG1929,Glycerate kinase,G,Carbohydrate transport and metabol…	lcl|FR874854.1_prot_CCC17230.1_526_[locus_tag=LPENT_01926]_[protein=glycerate_kinase]_[protein_id=CCC17230.1]_[location=2084837..2085967]_[gbkey=CDS]
gene_1332|GeneMark.hmm|858_aa|-|1454203|1456779	hypothetical protein";Gene "LPE_02513";Ontology_term "alpha-mannosidase activity,zinc ion binding,carbohydrate binding,mannose metabolic process";Ontology_id "GO:0004559,GO:0008270,GO:0030246,GO:0006013";Enzyme_code "EC:3.2.1.24";Enzyme_name "Alpha-mannosidase";Other glycan degradation; COG0383,Alpha-mannosidase,G,Carbohydrate transport and metabolism	lcl|FR874854.1_prot_CCC17229.1_525_[locus_tag=LPENT_01925]_[protein=alpha-mannosidase_(GH38)_(putative_alpha-mannosidase)]_[protein_id=CCC17229.1]_[location=2082257..2084833]_[gbkey=CDS]
gene_1333|GeneMark.hmm|639_aa|-|1456800|1458719	PTS 2-O-a-mannosyl-D-glycerate transporter subunit IIABC";Gene "LPE_02512";Gene "LPENT_01923";Ontology_term "plasma membrane,integral component of membrane,sugar:proton symporter activity,protein-N(PI)-phosphohistidine-fructose phosphotransferase system transporter activity,phosphoenolpyruvate-dependent sugar phosphotransferase system,fructose transport,proton transport,carbohydrate transmembrane…	lcl|FR874854.1_prot_CCC17227.1_523_[locus_tag=LPENT_01923]_[protein=PTS_system,_fructose-specific,_IIABC_component]_[protein_id=CCC17227.1]_[location=2080317..2082236]_[gbkey=CDS]
gene_1335|GeneMark.hmm|485_aa|-|1459886|1461343	aryl-phospho-beta-D-glucosidase";COG2723,Beta-glucosidase/6-phospho-beta-glucosidase/beta-galactosidase,G,Carbohydrate transport and metabolism	lcl|FR874854.1_prot_522_[locus_tag=LPENT_01922]_[protein=beta-glucosidase]_[pseudo=true]_[location=2077693..2079273]_[gbkey=CDS]
gene_1336|GeneMark.hmm|430_aa|-|1461350|1462642	PTS cellobiose transporter subunit IIC";Gene "LPE_02510";Gene "LPENT_01921";Ontology_term "plasma membrane,integral component of membrane,protein-N(PI)-phosphohistidine-sugar phosphotransferase activity,phosphoenolpyruvate-dependent sugar phosphotransferase system,carbohydrate transmembrane transport";Ontology_id "GO:0005886,GO:0016021,GO:0008982,GO:0009401,GO:0034219";Enzyme_code "EC:2.7.1.69";E…	lcl|FR874854.1_prot_CCC17225.1_521_[locus_tag=LPENT_01921]_[protein=phosphoenolpyruvate-dependent_sugar_phosphotransferase_system_EIIC,_putative_cellobiose_specific]_[protein_id=CCC17225.1]_[location=2076394..2077686]_[gbkey=CDS]
gene_1337|GeneMark.hmm|385_aa|-|1462951|1464108	ROK family protein";Gene "LPENT_01920";Ontology_term "kinase activity,phosphorylation";Ontology_id "GO:0016301,GO:0016310";COG1940,Transcriptional regulator/sugar kinase,KG,Multiple classes	lcl|FR874854.1_prot_CCC17224.1_520_[locus_tag=LPENT_01920]_[protein=transcriptional_regulator/sugar_kinase,_xylose_operon_regulator]_[protein_id=CCC17224.1]_[location=2074928..2076085]_[gbkey=CDS]
gene_1338|GeneMark.hmm|581_aa|-|1464649|1466394	transcriptional regulator";Gene "LPE_02508";Ontology_term "transporter activity,transport";Ontology_id "GO:0005215,GO:0006810";COG3711,Transcriptional antiterminator,K,Transcription	lcl|FR874854.1_prot_CCC17223.1_519_[locus_tag=LPENT_01919]_[protein=transcription_regulator]_[protein_id=CCC17223.1]_[location=2072642..2074387]_[gbkey=CDS]
gene_1339|GeneMark.hmm|387_aa|-|1466398|1467561	beta-cystathionase";Gene "LPE_02507";Ontology_term "cystathionine beta-lyase activity,pyridoxal phosphate binding,biosynthetic process";Ontology_id "GO:0004121,GO:0030170,GO:0009058";Enzyme_code "EC:4.4.1.8";Enzyme_name "Cystathionine beta-lyase";Cysteine and methionine metabolism, Selenocompound metabolism; COG1168,Bifunctional PLP-dependent enzyme with beta-cystathionase and maltose regulon rep…	lcl|FR874854.1_prot_CCC17222.1_518_[locus_tag=LPENT_01918]_[protein=cystathionine_beta-lyase]_[protein_id=CCC17222.1]_[location=2071475..2072638]_[gbkey=CDS]
gene_1340|GeneMark.hmm|485_aa|-|1467653|1469110	PTS subunit IIBC";Gene "LPE_02505";Ontology_term "plasma membrane,integral component of membrane,sugar:proton symporter activity,protein-N(PI)-phosphohistidine-fructose phosphotransferase system transporter activity,D-glucosamine PTS permease activity,phosphoenolpyruvate-dependent sugar phosphotransferase system,fructose transport,proton transport,carbohydrate transmembrane transport";Ontology_id…	lcl|FR874854.1_prot_CCC17220.1_516_[locus_tag=LPENT_01916]_[protein=PTS,_EIIBC]_[protein_id=CCC17220.1]_[location=2069926..2071383]_[gbkey=CDS]
gene_1341|GeneMark.hmm|147_aa|-|1469128|1469571	PTS fructose transporter subunit IIA";COG1762,Phosphotransferase system mannitol/fructose-specific IIA domain (Ntr-type),GT,Multiple classes	lcl|FR874854.1_prot_CCC17219.1_515_[locus_tag=LPENT_01915]_[protein=PTS_system_D-fructose-specific_IIA_component_(F1P-forming)]_[protein_id=CCC17219.1]_[location=2069480..2069908]_[gbkey=CDS]
gene_1353|GeneMark.hmm|327_aa|-|1483790|1484773	LacI family transcriptional regulator";COG1609,Transcriptional regulators,K,Transcription	lcl|FR874854.1_prot_513_[locus_tag=LPENT_01908]_[protein=transcription_regulator]_[pseudo=true]_[location=2063758..2064798]_[gbkey=CDS]
gene_1356|GeneMark.hmm|273_aa|-|1488763|1489584	sugar-phosphatase";COG0561,Predicted hydrolases of the HAD superfamily,R,General function prediction only	lcl|FR874854.1_prot_CCC17209.1_512_[locus_tag=LPENT_01905]_[protein=HAD_superfamily_hydrolase]_[protein_id=CCC17209.1]_[location=2059004..2059825]_[gbkey=CDS]
gene_1357|GeneMark.hmm|665_aa|-|1489655|1491652	transketolase";Gene "LPE_02490";Ontology_term "transketolase activity,metal ion binding,metabolic process";Ontology_id "GO:0004802,GO:0046872,GO:0008152";Enzyme_code "EC:2.2.1.1";Enzyme_name "Transketolase";Carbon fixation in photosynthetic organisms, Pentose phosphate pathway, Biosynthesis of antibiotics, Biosynthesis of ansamycins; COG0021,Transketolase,G,Carbohydrate transport and metabolism	lcl|FR874854.1_prot_CCC17208.1_511_[locus_tag=LPENT_01904]_[protein=transketolase]_[protein_id=CCC17208.1]_[location=2056936..2058933]_[gbkey=CDS]
gene_1358|GeneMark.hmm|217_aa|-|1491681|1492334	transaldolase";Gene "tal";Ontology_term "cytoplasm,sedoheptulose-7-phosphate:D-glyceraldehyde-3-phosphate glyceronetransferase activity,carbohydrate metabolic process,pentose-phosphate shunt";Ontology_id "GO:0005737,GO:0004801,GO:0005975,GO:0006098";Enzyme_code "EC:2.2.1.2";Enzyme_name "Transaldolase";Pentose phosphate pathway, Biosynthesis of antibiotics; COG0176,Transaldolase,G,Carbohydrate tra…	lcl|FR874854.1_prot_CCC17207.1_510_[locus_tag=LPENT_01903]_[protein=putative_transaldolase]_[protein_id=CCC17207.1]_[location=2056253..2056906]_[gbkey=CDS]
gene_1359|GeneMark.hmm|230_aa|-|1492348|1493040	allulose-6-phosphate 3-epimerase";Gene "LPENT_01902";Ontology_term "racemase and epimerase activity, acting on carbohydrates and derivatives,carbohydrate metabolic process";Ontology_id "GO:0016857,GO:0005975";COG0036,Pentose-5-phosphate-3-epimerase,G,Carbohydrate transport and metabolism	lcl|FR874854.1_prot_CCC17206.1_509_[locus_tag=LPENT_01902]_[protein=allulose-6-phosphate_3-epimerase_(Ribulose-phosphate_3-epimerase)]_[protein_id=CCC17206.1]_[location=2055547..2056239]_[gbkey=CDS]
gene_1360|GeneMark.hmm|368_aa|-|1493055|1494161	PTS system IIC component (PTS system, fructose-specific IIC component)";Gene "LPENT_01901";Ontology_term "integral component of membrane,sugar:proton symporter activity,protein-N(PI)-phosphohistidine-sugar phosphotransferase activity,phosphoenolpyruvate-dependent sugar phosphotransferase system,proton transport,carbohydrate transmembrane transport";Ontology_id "GO:0016021,GO:0005351,GO:0008982,GO…	lcl|FR874854.1_prot_CCC17205.1_508_[locus_tag=LPENT_01901]_[protein=PTS_system_IIC_component_(PTS_system,_fructose-specific_IIC_component)]_[protein_id=CCC17205.1]_[location=2054417..2055532]_[gbkey=CDS]
gene_1362|GeneMark.hmm|153_aa|-|1494535|1494996	PTS fructose transporter subunit IIA";COG1762,Phosphotransferase system mannitol/fructose-specific IIA domain (Ntr-type),GT,Multiple classes	lcl|FR874854.1_prot_CCC17204.1_507_[locus_tag=LPENT_01900]_[protein=fruA]_[protein_id=CCC17204.1]_[location=2053615..2054052]_[gbkey=CDS]
gene_1364|GeneMark.hmm|492_aa|-|1495439|1496917	hypothetical protein";Gene "LPE_02485";Gene "LPENT_01899";Ontology_term "protein-N(PI)-phosphohistidine-sugar phosphotransferase activity,regulation of transcription, DNA-templated,phosphoenolpyruvate-dependent sugar phosphotransferase system,carbohydrate transmembrane transport";Ontology_id "GO:0008982,GO:0006355,GO:0009401,GO:0034219";Enzyme_code "EC:2.7.1.69";Enzyme_name "Transferring phosphor…	lcl|FR874854.1_prot_CCC17203.1_506_[locus_tag=LPENT_01899]_[protein=transcription_antiterminator_BglG_family_protein_(transcriptional_regulator)]_[protein_id=CCC17203.1]_[location=2051670..2053148]_[gbkey=CDS]
gene_1365|GeneMark.hmm|664_aa|-|1497130|1499124	transketolase";COG0021,Transketolase,G,Carbohydrate transport and metabolism	lcl|FR874854.1_prot_505_[locus_tag=LPENT_01898]_[protein=transketolase]_[pseudo=true]_[location=2049457..2051457]_[gbkey=CDS]
gene_1366|GeneMark.hmm|217_aa|-|1499154|1499807	fructose-6-phosphate aldolase";Gene "tal";Ontology_term "cytoplasm,sedoheptulose-7-phosphate:D-glyceraldehyde-3-phosphate glyceronetransferase activity,carbohydrate metabolic process,pentose-phosphate shunt";Ontology_id "GO:0005737,GO:0004801,GO:0005975,GO:0006098";Enzyme_code "EC:2.2.1.2";Enzyme_name "Transaldolase";Pentose phosphate pathway, Biosynthesis of antibiotics; COG0176,Transaldolase,G,…	lcl|FR874854.1_prot_CCC17201.1_504_[locus_tag=LPENT_01897]_[protein=putative_transaldolase]_[protein_id=CCC17201.1]_[location=2048780..2049433]_[gbkey=CDS]
gene_1367|GeneMark.hmm|456_aa|-|1499874|1501244	PTS ascorbate transporter subunit IIC";Gene "LPENT_01896";Gene "LPE_02482";Ontology_term "integral component of membrane,phosphoenolpyruvate-dependent sugar phosphotransferase system";Ontology_id "GO:0016021,GO:0009401";COG3037,Uncharacterized protein conserved in bacteria,S,Function unknown	lcl|FR874854.1_prot_CCC17200.1_503_[locus_tag=LPENT_01896]_[protein=transport_protein]_[protein_id=CCC17200.1]_[location=2047343..2048713]_[gbkey=CDS]
gene_1368|GeneMark.hmm|98_aa|-|1501267|1501563	PTS lactose transporter subunit IIB";Gene "LPENT_01895";Gene "LPE_02481";Ontology_term "protein-N(PI)-phosphohistidine-sugar phosphotransferase activity,phosphoenolpyruvate-dependent sugar phosphotransferase system,carbohydrate transmembrane transport";Ontology_id "GO:0008982,GO:0009401,GO:0034219";Enzyme_code "EC:2.7.1.69";Enzyme_name "Transferring phosphorus-containing groups";COG3414,Phosphotr…	lcl|FR874854.1_prot_CCC17199.1_502_[locus_tag=LPENT_01895]_[protein=PTS,_EIIB]_[protein_id=CCC17199.1]_[location=2047024..2047320]_[gbkey=CDS]
gene_1369|GeneMark.hmm|152_aa|-|1501576|1502034	PTS mannitol transporter subunit IIA";Gene "LPENT_01894";Ontology_term "transporter activity,transport";Ontology_id "GO:0005215,GO:0006810";COG1762,Phosphotransferase system mannitol/fructose-specific IIA domain (Ntr-type),GT,Multiple classes	lcl|FR874854.1_prot_CCC17198.1_501_[locus_tag=LPENT_01894]_[protein=multidomain_protein]_[protein_id=CCC17198.1]_[location=2046553..2047011]_[gbkey=CDS]
gene_1371|GeneMark.hmm|369_aa|-|1504335|1505444	sorbitol dehydrogenase";COG1063,Threonine dehydrogenase and related Zn-dependent dehydrogenases,ER,Multiple classes	lcl|FR874854.1_prot_CCC17196.1_500_[locus_tag=LPENT_01892]_[protein=L-iditol_2-dehydrogenase]_[protein_id=CCC17196.1]_[location=2043186..2044244]_[gbkey=CDS]
gene_1372|GeneMark.hmm|423_aa|-|1505476|1506747	PTS galactitol transporter subunit IIC";Gene "LPE_02477";Gene "FD24_GL001210";Gene "LPENT_01891";Ontology_term "integral component of membrane,protein-N(PI)-phosphohistidine-sugar phosphotransferase activity,galactitol transmembrane transporter activity,D-glucosamine PTS permease activity,phosphoenolpyruvate-dependent sugar phosphotransferase system,galactitol transport,carbohydrate transmembrane…	lcl|FR874854.1_prot_CCC17195.1_499_[locus_tag=LPENT_01891]_[protein=galacitol_PTS,_EIIC]_[protein_id=CCC17195.1]_[location=2041832..2043103]_[gbkey=CDS]
gene_1373|GeneMark.hmm|98_aa|-|1506782|1507078	PTS galactitol transporter subunit IIB";Gene "FD24_GL001209";Gene "LPE_02476";Gene "LPENT_01890";Ontology_term "protein-N(PI)-phosphohistidine-sugar phosphotransferase activity,D-glucosamine PTS permease activity,phosphoenolpyruvate-dependent sugar phosphotransferase system,carbohydrate transmembrane transport";Ontology_id "GO:0008982,GO:0103111,GO:0009401,GO:0034219";Enzyme_code "EC:2.7.1.69";En…	lcl|FR874854.1_prot_CCC17194.1_498_[locus_tag=LPENT_01890]_[protein=galactitol_PTS,_EIIB]_[protein_id=CCC17194.1]_[location=2041501..2041797]_[gbkey=CDS]
gene_1374|GeneMark.hmm|155_aa|-|1507111|1507578	PTS fructose transporter subunit IIA";Gene "FD24_GL001208";Gene "LPE_02475";Gene "LPENT_01889";Ontology_term "protein-N(PI)-phosphohistidine-sugar phosphotransferase activity,D-glucosamine PTS permease activity,carbohydrate transmembrane transport";Ontology_id "GO:0008982,GO:0103111,GO:0034219";Enzyme_code "EC:2.7.1.69";Enzyme_name "Transferring phosphorus-containing groups";COG1762,Phosphotransf…	lcl|FR874854.1_prot_CCC17193.1_497_[locus_tag=LPENT_01889]_[protein=galacitol_PTS,_EIIA]_[protein_id=CCC17193.1]_[location=2041001..2041468]_[gbkey=CDS]
gene_1377|GeneMark.hmm|132_aa|-|1511322|1511720	hypothetical protein";COG5506,Uncharacterized conserved protein,S,Function unknown	lcl|FR874854.1_prot_CCC17190.1_496_[locus_tag=LPENT_01886]_[protein=putative_uncharacterized_protein]_[protein_id=CCC17190.1]_[location=2036858..2037256]_[gbkey=CDS]
gene_1378|GeneMark.hmm|189_aa|-|1511785|1512354	maltose acetyltransferase";Gene "LPE_02471";Ontology_term "acetyltransferase activity";Ontology_id "GO:0016407";COG0110,Acetyltransferase (isoleucine patch superfamily),R,General function prediction only	lcl|FR874854.1_prot_CCC17189.1_495_[locus_tag=LPENT_01885]_[protein=maltose_O-acetyltransferase]_[protein_id=CCC17189.1]_[location=2036215..2036793]_[gbkey=CDS]
gene_1379|GeneMark.hmm|474_aa|-|1512429|1513853	L-arabinose isomerase";Gene "araA";Ontology_term "cytoplasm,L-arabinose isomerase activity,manganese ion binding,L-arabinose catabolic process to xylulose 5-phosphate";Ontology_id "GO:0005737,GO:0008733,GO:0030145,GO:0019569";Enzyme_code "EC:5.3.1.4";Enzyme_name "L-arabinose isomerase";Pentose and glucuronate interconversions; COG2160,L-arabinose isomerase,G,Carbohydrate transport and metabolism	lcl|FR874854.1_prot_CCC17188.1_494_[locus_tag=LPENT_01884]_[protein=L-arabinose_isomerase]_[protein_id=CCC17188.1]_[location=2034725..2036149]_[gbkey=CDS]
gene_1380|GeneMark.hmm|242_aa|-|1513907|1514635	ribulose phosphate epimerase";Gene "LPE_02468";Gene "LPENT_01883";Ontology_term "L-ribulose-phosphate 4-epimerase activity";Ontology_id "GO:0008742";Enzyme_code "EC:5.1.3.4";Enzyme_name "L-ribulose-5-phosphate 4-epimerase";Pentose and glucuronate interconversions, Ascorbate and aldarate metabolism; COG0235,Ribulose-5-phosphate 4-epimerase and related epimerases and aldolases,G,Carbohydrate transp…	lcl|FR874854.1_prot_CCC17187.1_493_[locus_tag=LPENT_01883]_[protein=L-ribulose_5-phosphate_4-epimerase]_[protein_id=CCC17187.1]_[location=2033943..2034671]_[gbkey=CDS]
gene_1381|GeneMark.hmm|533_aa|-|1514653|1516254	ATPase";Gene "LPE_02467";Gene "FD24_GL001201";Ontology_term "ribulokinase activity,carbohydrate phosphorylation";Ontology_id "GO:0008741,GO:0046835";Enzyme_code "EC:2.7.1.16";Enzyme_name "Ribulokinase";Pentose and glucuronate interconversions; COG1070,Sugar (pentulose and hexulose) kinases,G,Carbohydrate transport and metabolism	lcl|FR874854.1_prot_492_[locus_tag=LPENT_01882]_[protein=putative_l-ribulokinase]_[pseudo=true]_[location=2032323..2033925]_[gbkey=CDS]
gene_1382|GeneMark.hmm|466_aa|-|1516271|1517671	MFS transporter";Gene "LPE_02466";Gene "LPENT_01881";Gene "FD24_GL001200";Ontology_term "integral component of membrane,substrate-specific transmembrane transporter activity,transmembrane transport";Ontology_id "GO:0016021,GO:0022891,GO:0055085";COG2814,Arabinose efflux permease,G,Carbohydrate transport and metabolism	lcl|FR874854.1_prot_CCC17185.1_491_[locus_tag=LPENT_01881]_[protein=arabinose_transport_protein]_[protein_id=CCC17185.1]_[location=2030906..2032306]_[gbkey=CDS]
gene_1383|GeneMark.hmm|358_aa|-|1517980|1519056	GntR family transcriptional regulator";Gene "LPE_02465";Gene "FD24_GL001199";Ontology_term "DNA binding,transcription factor activity, sequence-specific DNA binding,transcription, DNA-templated,regulation of transcription, DNA-templated";Ontology_id "GO:0003677,GO:0003700,GO:0006351,GO:0006355";COG2188,Transcriptional regulators,K,Transcription	lcl|FR874854.1_prot_CCC17184.1_490_[locus_tag=LPENT_01880]_[protein=arabinose_operon_repressor]_[protein_id=CCC17184.1]_[location=2029520..2030596]_[gbkey=CDS]
gene_1384|GeneMark.hmm|273_aa|+|1519588|1520409	MurR/RpiR family transcriptional regulator";Gene "LPE_02464";Gene "FD24_GL001198";Ontology_term "DNA binding,transcription factor activity, sequence-specific DNA binding,carbohydrate binding,carbohydrate metabolic process,regulation of transcription, DNA-templated";Ontology_id "GO:0003677,GO:0003700,GO:0030246,GO:0005975,GO:0006355";COG1737,Transcriptional regulators,K,Transcription	lcl|FR874854.1_prot_CCC17583.1_779_[locus_tag=LPENT_02279]_[protein=transcription_regulator]_[protein_id=CCC17583.1]_[location=2513214..2514029]_[gbkey=CDS]
gene_1385|GeneMark.hmm|135_aa|-|1520441|1520848	hypothetical protein";COG5506,Uncharacterized conserved protein,S,Function unknown	lcl|FR874854.1_prot_CCC17182.1_489_[locus_tag=LPENT_01878]_[protein=putative_uncharacterized_protein_lp_3560]_[protein_id=CCC17182.1]_[location=2027728..2028135]_[gbkey=CDS]
gene_1386|GeneMark.hmm|278_aa|-|1520861|1521697	alpha/beta hydrolase";Gene "LPE_02462";Gene "LPENT_01877";Gene "FD24_GL001196";Ontology_term "hydrolase activity,metabolic process";Ontology_id "GO:0016787,GO:0008152";COG0657,Esterase/lipase,I,Lipid transport and metabolism	lcl|FR874854.1_prot_CCC17181.1_488_[locus_tag=LPENT_01877]_[protein=putative_lipase/esterase]_[protein_id=CCC17181.1]_[location=2026879..2027715]_[gbkey=CDS]
gene_1387|GeneMark.hmm|278_aa|-|1521711|1522547	alpha/beta hydrolase";Gene "LPE_02460";Gene "FD24_GL001195";Ontology_term "hydrolase activity,metabolic process";Ontology_id "GO:0016787,GO:0008152";COG0657,Esterase/lipase,I,Lipid transport and metabolism	lcl|FR874854.1_prot_CCC17179.1_486_[locus_tag=LPENT_01875]_[protein=putative_lipase/esterase]_[protein_id=CCC17179.1]_[location=2026029..2026865]_[gbkey=CDS]
gene_1388|GeneMark.hmm|502_aa|-|1522701|1524209	Na+/proline symporter";Gene "LPE_02459";Ontology_term "integral component of membrane,transporter activity,transmembrane transport";Ontology_id "GO:0016021,GO:0005215,GO:0055085";COG0591,Na+/proline symporter,ER,Multiple classes	lcl|FR874854.1_prot_CCC17178.1_485_[locus_tag=LPENT_01874]_[protein=transport_protein]_[protein_id=CCC17178.1]_[location=2024367..2025875]_[gbkey=CDS]
gene_1389|GeneMark.hmm|398_aa|-|1524206|1525402	cation:proton antiporter";Gene "LPE_02458";Gene "LPENT_01873";Ontology_term "integral component of membrane,solute:proton antiporter activity,hydrogen ion transmembrane transport";Ontology_id "GO:0016021,GO:0015299,GO:1902600";COG0475,Kef-type K+ transport systems, membrane components,P,Inorganic ion transport and metabolism	lcl|FR874854.1_prot_CCC17177.1_484_[locus_tag=LPENT_01873]_[protein=Na(+)/H(+)_antiporter]_[protein_id=CCC17177.1]_[location=2023174..2024370]_[gbkey=CDS]
gene_1390|GeneMark.hmm|243_aa|-|1525418|1526149	acetylglucosamine 2-epimerase";COG1082,Sugar phosphate isomerases/epimerases,G,Carbohydrate transport and metabolism	lcl|FR874854.1_prot_CCC17176.1_483_[locus_tag=LPENT_01872]_[protein=putative_uncharacterized_protein_lp_3566]_[protein_id=CCC17176.1]_[location=2022427..2023158]_[gbkey=CDS]
gene_1391|GeneMark.hmm|286_aa|-|1526359|1527219	ROK family protein";Gene "LPE_02456";Ontology_term "kinase activity,phosphorylation";Ontology_id "GO:0016301,GO:0016310";COG1940,Transcriptional regulator/sugar kinase,KG,Multiple classes	lcl|FR874854.1_prot_482_[locus_tag=LPENT_01871]_[protein=sugar_kinase_and_transcription_regulator]_[pseudo=true]_[location=2021366..2022217]_[gbkey=CDS]
gene_1393|GeneMark.hmm|228_aa|+|1528392|1529078	MULTISPECIES: N-acetylmannosamine-6-phosphate 2-epimerase";Gene "nanE";Ontology_term "N-acylglucosamine-6-phosphate 2-epimerase activity,carbohydrate metabolic process,N-acetylmannosamine metabolic process,N-acetylneuraminate catabolic process";Ontology_id "GO:0047465,GO:0005975,GO:0006051,GO:0019262";Enzyme_code "EC:5.1.3.9";Enzyme_name "N-acylglucosamine-6-phosphate 2-epimerase";Amino sugar and…	lcl|FR874854.1_prot_CCC17581.1_777_[locus_tag=LPENT_02277]_[protein=putative_N-acetylmannosamine-6-phosphate_2-epimerase]_[protein_id=CCC17581.1]_[location=2508839..2509531]_[gbkey=CDS]
gene_1394|GeneMark.hmm|400_aa|-|1529219|1530421	pyridine nucleotide-disulfide oxidoreductase";Gene "LPE_02453";Ontology_term "cell,oxidoreductase activity,flavin adenine dinucleotide binding,cell redox homeostasis,oxidation-reduction process";Ontology_id "GO:0005623,GO:0016491,GO:0050660,GO:0045454,GO:0055114";COG0446,Uncharacterized NAD(FAD)-dependent dehydrogenases,R,General function prediction only	lcl|FR874854.1_prot_CCC17172.1_481_[locus_tag=LPENT_01868]_[protein=oxidoreductase]_[protein_id=CCC17172.1]_[location=2018156..2019358]_[gbkey=CDS]
gene_1396|GeneMark.hmm|133_aa|-|1532321|1532722	hypothetical protein";COG5506,Uncharacterized conserved protein,S,Function unknown	lcl|FR874854.1_prot_CCC17170.1_480_[locus_tag=LPENT_01866]_[protein=putative_uncharacterized_protein_lp_3590]_[protein_id=CCC17170.1]_[location=2015869..2016270]_[gbkey=CDS]
gene_1397|GeneMark.hmm|228_aa|-|1532811|1533497	hypothetical protein";COG2364,Predicted membrane protein,S,Function unknown	lcl|FR874854.1_prot_CCC17169.1_479_[locus_tag=LPENT_01865]_[protein=putative_sugar_specific_permease]_[protein_id=CCC17169.1]_[location=2015094..2015780]_[gbkey=CDS]
gene_1398|GeneMark.hmm|281_aa|-|1533523|1534368	rhamnulose-1-phosphate aldolase";Gene "rhaD";Ontology_term "cytoplasm,rhamnulose-1-phosphate aldolase activity,metal ion binding,rhamnose catabolic process";Ontology_id "GO:0005737,GO:0008994,GO:0046872,GO:0019301";Enzyme_code "EC:4.1.2.19";Enzyme_name "Rhamnulose-1-phosphate aldolase";Pentose and glucuronate interconversions, Fructose and mannose metabolism; COG0235,Ribulose-5-phosphate 4-epimer…	lcl|FR874854.1_prot_CCC17168.1_478_[locus_tag=LPENT_01864]_[protein=rhamnulose-1-phosphate_aldolase]_[protein_id=CCC17168.1]_[location=2014223..2015068]_[gbkey=CDS]
gene_1399|GeneMark.hmm|427_aa|-|1534429|1535712	MULTISPECIES: L-rhamnose isomerase";Gene "rhaA";Ontology_term "cytoplasm,L-rhamnose isomerase activity,manganese ion binding,rhamnose catabolic process";Ontology_id "GO:0005737,GO:0008740,GO:0030145,GO:0019301";Enzyme_code "EC:5.3.1.14";Enzyme_name "L-rhamnose isomerase";Fructose and mannose metabolism; COG4806,L-rhamnose isomerase,G,Carbohydrate transport and metabolism	lcl|FR874854.1_prot_CCC17167.1_477_[locus_tag=LPENT_01863]_[protein=L-rhamnose_isomerase]_[protein_id=CCC17167.1]_[location=2012879..2014162]_[gbkey=CDS]
gene_1400|GeneMark.hmm|104_aa|-|1535731|1536045	MULTISPECIES: L-rhamnose mutarotase";Gene "FD24_GL001182";Gene "LPENT_01862";Gene "LPE_02447";Gene "N692_13710";Ontology_term "cytoplasm,racemase and epimerase activity, acting on carbohydrates and derivatives,rhamnose metabolic process";Ontology_id "GO:0005737,GO:0016857,GO:0019299";COG3254,Uncharacterized conserved protein,S,Function unknown	lcl|FR874854.1_prot_CCC17166.1_476_[locus_tag=LPENT_01862]_[protein=L-rhamnose_mutarotase]_[protein_id=CCC17166.1]_[location=2012546..2012860]_[gbkey=CDS]
gene_1401|GeneMark.hmm|488_aa|-|1536046|1537512	rhamnulokinase";Gene "rhaB";Ontology_term "ATP binding,rhamnulokinase activity,rhamnose catabolic process,carbohydrate phosphorylation";Ontology_id "GO:0005524,GO:0008993,GO:0019301,GO:0046835";Enzyme_code "EC:2.7.1.5";Enzyme_name "Rhamnulokinase";Pentose and glucuronate interconversions, Fructose and mannose metabolism; COG1070,Sugar (pentulose and hexulose) kinases,G,Carbohydrate transport and …	lcl|FR874854.1_prot_CCC17165.1_475_[locus_tag=LPENT_01861]_[protein=rhamnulokinase]_[protein_id=CCC17165.1]_[location=2011079..2012545]_[gbkey=CDS]
gene_1402|GeneMark.hmm|442_aa|-|1537512|1538840	MFS transporter";Gene "LPE_02445";Gene "FD24_GL001180";Ontology_term "integral component of membrane,transporter activity,carbohydrate transport,transmembrane transport";Ontology_id "GO:0016021,GO:0005215,GO:0008643,GO:0055085";COG2814,Arabinose efflux permease,G,Carbohydrate transport and metabolism	lcl|FR874854.1_prot_CCC17164.1_474_[locus_tag=LPENT_01860]_[protein=sugar_transport_protein]_[protein_id=CCC17164.1]_[location=2009751..2011079]_[gbkey=CDS]
gene_1404|GeneMark.hmm|219_aa|-|1540022|1540681	DeoR/GlpR transcriptional regulator";COG1349,Transcriptional regulators of sugar metabolism,KG,Multiple classes	lcl|FR874854.1_prot_CCC17162.1_473_[locus_tag=LPENT_01858]_[protein=transcription_regulator]_[protein_id=CCC17162.1]_[location=2007754..2008569]_[gbkey=CDS]
gene_1410|GeneMark.hmm|470_aa|-|1544617|1546029	MFS transporter";Gene "LPENT_01852";Gene "LPE_02438";Ontology_term "integral component of membrane,substrate-specific transmembrane transporter activity,carbohydrate transport,transmembrane transport";Ontology_id "GO:0016021,GO:0022891,GO:0008643,GO:0055085";COG2814,Arabinose efflux permease,G,Carbohydrate transport and metabolism	lcl|FR874854.1_prot_CCC17156.1_472_[locus_tag=LPENT_01852]_[protein=sugar_transport_protein]_[protein_id=CCC17156.1]_[location=2002562..2003974]_[gbkey=CDS]
gene_1411|GeneMark.hmm|345_aa|-|1546067|1547104	myo-inositol 2-dehydrogenase";Gene "LPENT_01851";Ontology_term "inositol 2-dehydrogenase activity,oxidation-reduction process";Ontology_id "GO:0050112,GO:0055114";Enzyme_code "EC:1.1.1.18,EC:1.1.1.1";Enzyme_name "Inositol 2-dehydrogenase,Alcohol dehydrogenase";Naphthalene degradation, Glycolysis / Gluconeogenesis, Glycine, serine and threonine metabolism, Drug metabolism - cytochrome P450, Strept…	lcl|FR874854.1_prot_CCC17155.1_471_[locus_tag=LPENT_01851]_[protein=myo-inositol_2-dehydrogenase]_[protein_id=CCC17155.1]_[location=2001487..2002524]_[gbkey=CDS]
gene_1412|GeneMark.hmm|350_aa|-|1547139|1548191	gfo/Idh/MocA family oxidoreductase";Gene "iolG";Ontology_term "inositol 2-dehydrogenase activity,inositol catabolic process,oxidation-reduction process";Ontology_id "GO:0050112,GO:0019310,GO:0055114";Enzyme_code "EC:1.1.1.18,EC:1.1.1.1";Enzyme_name "Inositol 2-dehydrogenase,Alcohol dehydrogenase";Naphthalene degradation, Glycolysis / Gluconeogenesis, Glycine, serine and threonine metabolism, Drug…	lcl|FR874854.1_prot_CCC17154.1_470_[locus_tag=LPENT_01850]_[protein=inositol_2-dehydrogenase/D-chiro-inositol_3-dehydrogenase]_[protein_id=CCC17154.1]_[location=2000400..2001452]_[gbkey=CDS]
gene_1413|GeneMark.hmm|300_aa|-|1548259|1549161	myo-inosose-2 dehydratase";Gene "iolE";Ontology_term "manganese ion binding,myo-inosose-2 dehydratase activity,inositol catabolic process";Ontology_id "GO:0030145,GO:0050114,GO:0019310";Enzyme_code "EC:4.2.1.44";Enzyme_name "Myo-inosose-2 dehydratase";Inositol phosphate metabolism; COG1082,Sugar phosphate isomerases/epimerases,G,Carbohydrate transport and metabolism	lcl|FR874854.1_prot_CCC17153.1_469_[locus_tag=LPENT_01849]_[protein=inosose_dehydratase]_[protein_id=CCC17153.1]_[location=1999430..2000332]_[gbkey=CDS]
gene_1414|GeneMark.hmm|342_aa|-|1549185|1550213	inositol 2-dehydrogenase";Gene "LPE_02434";Gene "FD24_GL001169";Gene "LPENT_01848";Ontology_term "inositol 2-dehydrogenase activity,oxidation-reduction process";Ontology_id "GO:0050112,GO:0055114";Enzyme_code "EC:1.1.1.18,EC:1.1.1.1";Enzyme_name "Inositol 2-dehydrogenase,Alcohol dehydrogenase";Naphthalene degradation, Glycolysis / Gluconeogenesis, Glycine, serine and threonine metabolism, Drug me…	lcl|FR874854.1_prot_CCC17152.1_468_[locus_tag=LPENT_01848]_[protein=myo-inositol_2-dehydrogenase]_[protein_id=CCC17152.1]_[location=1998378..1999406]_[gbkey=CDS]
gene_1420|GeneMark.hmm|466_aa|-|1556004|1557404	hypothetical membrane spanning protein";Gene "LPENT_01842";Ontology_term "integral component of membrane,transporter activity,sodium ion transport";Ontology_id "GO:0016021,GO:0005215,GO:0006814";COG2211,Na+/melibiose symporter and related transporters,G,Carbohydrate transport and metabolism	lcl|FR874854.1_prot_CCC17146.1_467_[locus_tag=LPENT_01842]_[protein=hypothetical_membrane_spanning_protein]_[protein_id=CCC17146.1]_[location=1991193..1992587]_[gbkey=CDS]
gene_1421|GeneMark.hmm|479_aa|-|1557444|1558883	MFS transporter";Gene "FD24_GL001162";Ontology_term "integral component of membrane";Ontology_id "GO:0016021";COG2211,Na+/melibiose symporter and related transporters,G,Carbohydrate transport and metabolism	lcl|FR874854.1_prot_CCC17145.1_466_[locus_tag=LPENT_01841]_[protein=hypothetical_membrane_spanning_protein]_[protein_id=CCC17145.1]_[location=1989708..1991147]_[gbkey=CDS]
gene_1422|GeneMark.hmm|847_aa|-|1558889|1561432	hypothetical protein";Gene "FD24_GL001161";Ontology_term "beta-galactosidase complex,beta-galactosidase activity,carbohydrate metabolic process";Ontology_id "GO:0009341,GO:0004565,GO:0005975";Enzyme_code "EC:3.2.1.23";Enzyme_name "Beta-galactosidase";Sphingolipid metabolism, Glycosphingolipid biosynthesis - ganglio series, Galactose metabolism, Glycosaminoglycan degradation, Other glycan degradat…	lcl|FR874854.1_prot_465_[locus_tag=LPENT_01840]_[protein=beta-galactosidase_(beta-gal)]_[pseudo=true]_[location=1987672..1989147]_[gbkey=CDS]
gene_1424|GeneMark.hmm|156_aa|-|1562585|1563055	transaldolase";Gene "FD24_GL001159";Ontology_term "cytoplasm,sedoheptulose-7-phosphate:D-glyceraldehyde-3-phosphate glyceronetransferase activity,carbohydrate metabolic process,pentose-phosphate shunt";Ontology_id "GO:0005737,GO:0004801,GO:0005975,GO:0006098";Enzyme_code "EC:2.2.1.2";Enzyme_name "Transaldolase";Pentose phosphate pathway, Biosynthesis of antibiotics; COG0176,Transaldolase,G,Carboh…	lcl|FR874854.1_prot_CCC17142.1_464_[locus_tag=LPENT_01838]_[protein=transaldolase]_[protein_id=CCC17142.1]_[location=1985332..1986006]_[gbkey=CDS]
gene_1425|GeneMark.hmm|124_aa|-|1563285|1563659	PTS sorbitol transporter subunit IIA";Gene "LPENT_01837";Gene "LPE_01129";Ontology_term "cytoplasm,protein-N(PI)-phosphohistidine-sugar phosphotransferase activity,D-glucosamine PTS permease activity,phosphoenolpyruvate-dependent sugar phosphotransferase system,carbohydrate transmembrane transport";Ontology_id "GO:0005737,GO:0008982,GO:0103111,GO:0009401,GO:0034219";Enzyme_code "EC:2.7.1.69";Enzy…	lcl|FR874854.1_prot_CCC17141.1_463_[locus_tag=LPENT_01837]_[protein=sorbitol_PTS,_EIIA]_[protein_id=CCC17141.1]_[location=1984932..1985306]_[gbkey=CDS]
gene_1426|GeneMark.hmm|337_aa|-|1563679|1564692	sorbitol pts, eiibc";Gene "FD24_GL001157";Ontology_term "integral component of membrane,protein-N(PI)-phosphohistidine-sugar phosphotransferase activity,phosphoenolpyruvate-dependent sugar phosphotransferase system,carbohydrate transmembrane transport";Ontology_id "GO:0016021,GO:0008982,GO:0009401,GO:0034219";Enzyme_code "EC:2.7.1.69";Enzyme_name "Transferring phosphorus-containing groups";COG373…	lcl|FR874854.1_prot_462_[locus_tag=LPENT_01836]_[protein=sorbitol_PTS,_EIIBC]_[pseudo=true]_[location=1984322..1984912]_[gbkey=CDS]
gene_1427|GeneMark.hmm|188_aa|-|1564706|1565272	PTS glucitol/sorbitol transporter subunit IIC";Gene "LPE_01131";Gene "LPENT_01834";Gene "FD24_GL001156";Ontology_term "integral component of membrane,protein-N(PI)-phosphohistidine-sugar phosphotransferase activity,D-glucosamine PTS permease activity,phosphoenolpyruvate-dependent sugar phosphotransferase system,carbohydrate transmembrane transport";Ontology_id "GO:0016021,GO:0008982,GO:0103111,GO…	lcl|FR874854.1_prot_CCC17138.1_460_[locus_tag=LPENT_01834]_[protein=sorbitol_PTS,_EIIC]_[protein_id=CCC17138.1]_[location=1981338..1981904]_[gbkey=CDS]
gene_1428|GeneMark.hmm|171_aa|-|1565269|1565784	transcriptional regulator";COG4578,Glucitol operon activator,K,Transcription	lcl|FR874854.1_prot_CCC17137.1_459_[locus_tag=LPENT_01833]_[protein=sorbitol_operon_activator]_[protein_id=CCC17137.1]_[location=1980826..1981341]_[gbkey=CDS]
gene_1429|GeneMark.hmm|618_aa|-|1565785|1567641	hypothetical protein";Gene "LPE_01133";Gene "FD24_GL001154";Ontology_term "transporter activity,regulation of transcription, DNA-templated,transport";Ontology_id "GO:0005215,GO:0006355,GO:0006810";COG3711,Transcriptional antiterminator,K,Transcription	lcl|FR874854.1_prot_CCC17136.1_458_[locus_tag=LPENT_01832]_[protein=sorbitol_operon_transcription_regulator]_[protein_id=CCC17136.1]_[location=1978969..1980825]_[gbkey=CDS]
gene_1430|GeneMark.hmm|267_aa|-|1567658|1568461	NAD(P)-dependent oxidoreductase";Gene "LPENT_01831";Gene "LPE_01134";Gene "FD24_GL001153";Ontology_term "sorbitol-6-phosphate 2-dehydrogenase activity,oxidation-reduction process";Ontology_id "GO:0009010,GO:0055114";Enzyme_code "EC:1.1.1.140";Enzyme_name "Sorbitol-6-phosphate 2-dehydrogenase";Fructose and mannose metabolism; COG1028,Dehydrogenases with different specificities (related to short-ch…	lcl|FR874854.1_prot_CCC17135.1_457_[locus_tag=LPENT_01831]_[protein=sorbitol-6-phosphate_2-dehydrogenase]_[protein_id=CCC17135.1]_[location=1978149..1978952]_[gbkey=CDS]
gene_1431|GeneMark.hmm|335_aa|-|1568815|1569822	LacI family transcriptional regulator";Gene "LPE_01135";Gene "LPENT_01830";Gene "FD24_GL001152";Ontology_term "DNA binding,transcription factor activity, sequence-specific DNA binding,transcription, DNA-templated,regulation of transcription, DNA-templated";Ontology_id "GO:0003677,GO:0003700,GO:0006351,GO:0006355";COG1609,Transcriptional regulators,K,Transcription	lcl|FR874854.1_prot_CCC17134.1_456_[locus_tag=LPENT_01830]_[protein=transcription_regulator]_[protein_id=CCC17134.1]_[location=1976787..1977794]_[gbkey=CDS]
gene_1432|GeneMark.hmm|462_aa|-|1569907|1571295	MFS transporter";COG2211,Na+/melibiose symporter and related transporters,G,Carbohydrate transport and metabolism	lcl|FR874854.1_prot_455_[locus_tag=LPENT_01829]_[db_xref=PSEUDO:CCC17133.1]_[protein=sugar_transport_protein]_[pseudo=true]_[location=1975311..1976702]_[gbkey=CDS]
gene_1433|GeneMark.hmm|558_aa|-|1571317|1572993	alpha-glucosidase";Gene "FD24_GL001150";Gene "LPE_01137";Ontology_term "oligo-1,6-glucosidase activity,carbohydrate metabolic process";Ontology_id "GO:0004574,GO:0005975";Enzyme_code "EC:3.2.1.10";Enzyme_name "Oligo-1,6-glucosidase";Galactose metabolism, Starch and sucrose metabolism; COG0366,Glycosidases,G,Carbohydrate transport and metabolism	lcl|FR874854.1_prot_453_[locus_tag=LPENT_01827]_[protein=alpha-glucosidase]_[pseudo=true]_[location=1972967..1974019]_[gbkey=CDS]
gene_1434|GeneMark.hmm|187_aa|-|1573218|1573781	6-phospho-3-hexuloisomerase";Gene "FD24_GL001149";Ontology_term "isomerase activity,carbohydrate binding,carbohydrate metabolic process";Ontology_id "GO:0016853,GO:0030246,GO:0005975";COG0794,Predicted sugar phosphate isomerase involved in capsule formation,M,Cell wall/membrane/envelope biogenesis	lcl|FR874854.1_prot_451_[locus_tag=LPENT_01825]_[db_xref=PSEUDO:CCC17129.1]_[protein=6-phospho-3-hexuloisomerase]_[pseudo=true]_[location=1972176..1972742]_[gbkey=CDS]
gene_1435|GeneMark.hmm|217_aa|-|1573799|1574452	MULTISPECIES: 3-hexulose-6-phosphate synthase";Gene "N692_13755";Gene "FD24_GL001148";Gene "LPENT_01824";Ontology_term "orotidine-5'-phosphate decarboxylase activity,hexulose-6-phosphate synthase activity,carbohydrate metabolic process,'de novo' pyrimidine nucleobase biosynthetic process";Ontology_id "GO:0004590,GO:0043801,GO:0005975,GO:0006207";Enzyme_code "EC:4.1.1.23";Enzyme_name "Orotidine-5'…	lcl|FR874854.1_prot_CCC17128.1_450_[locus_tag=LPENT_01824]_[protein=putative_hexulose_6_phosphate_synthase]_[protein_id=CCC17128.1]_[location=1971508..1972161]_[gbkey=CDS]
gene_1437|GeneMark.hmm|385_aa|-|1575487|1576644	mannitol dehydrogenase";Gene "LPE_01142";Ontology_term "oxidoreductase activity,coenzyme binding,oxidation-reduction process";Ontology_id "GO:0016491,GO:0050662,GO:0055114";COG0246,Mannitol-1-phosphate/altronate dehydrogenases,G,Carbohydrate transport and metabolism	lcl|FR874854.1_prot_CCC17126.1_449_[locus_tag=LPENT_01822]_[protein=mannitol_dehydrogenase-like_protein]_[protein_id=CCC17126.1]_[location=1969316..1970473]_[gbkey=CDS]
gene_1438|GeneMark.hmm|633_aa|-|1576671|1578572	PTS mannose transporter subunit IIB";Gene "LPE_01143";Ontology_term "plasma membrane,integral component of membrane,protein-N(PI)-phosphohistidine-mannitol phosphotransferase system transmembrane transporter activity,D-glucosamine PTS permease activity,phosphoenolpyruvate-dependent sugar phosphotransferase system,mannitol transport,carbohydrate transmembrane transport";Ontology_id "GO:0005886,GO:…	lcl|FR874854.1_prot_CCC17125.1_448_[locus_tag=LPENT_01821]_[protein=PTS_system,_mannitol-specific_IIABC_component]_[protein_id=CCC17125.1]_[location=1967388..1969289]_[gbkey=CDS]
gene_1440|GeneMark.hmm|461_aa|-|1578901|1580286	6-phospho-beta-glucosidase";Gene "FD24_GL001144";Ontology_term "hydrolase activity, hydrolyzing O-glycosyl compounds,carbohydrate metabolic process";Ontology_id "GO:0004553,GO:0005975";COG2723,Beta-glucosidase/6-phospho-beta-glucosidase/beta-galactosidase,G,Carbohydrate transport and metabolism	lcl|FR874854.1_prot_447_[locus_tag=LPENT_01820]_[protein=beta_glucosidase]_[pseudo=true]_[location=1965671..1967059]_[gbkey=CDS]
gene_1441|GeneMark.hmm|292_aa|-|1580299|1581177	rok family protein";COG1940,Transcriptional regulator/sugar kinase,KG,Multiple classes	lcl|FR874854.1_prot_CCC17123.1_446_[locus_tag=LPENT_01819]_[protein=ROK_family_protein]_[protein_id=CCC17123.1]_[location=1964783..1965661]_[gbkey=CDS]
gene_1442|GeneMark.hmm|900_aa|-|1581177|1583879	alpha-mannosidase";Gene "LPE_01146";Ontology_term "alpha-mannosidase activity,zinc ion binding,carbohydrate binding,mannose metabolic process";Ontology_id "GO:0004559,GO:0008270,GO:0030246,GO:0006013";Enzyme_code "EC:3.2.1.24";Enzyme_name "Alpha-mannosidase";Other glycan degradation; COG0383,Alpha-mannosidase,G,Carbohydrate transport and metabolism	lcl|FR874854.1_prot_CCC17122.1_445_[locus_tag=LPENT_01818]_[protein=putative_alpha-mannosidase]_[protein_id=CCC17122.1]_[location=1962081..1964783]_[gbkey=CDS]
gene_1443|GeneMark.hmm|429_aa|-|1583886|1585175	glycosyl hydrolase";Gene "LPE_01148";Gene "FD24_GL001141";Ontology_term "catalytic activity";Ontology_id "GO:0003824";COG3538,Uncharacterized conserved protein,S,Function unknown	lcl|FR874854.1_prot_CCC17121.1_444_[locus_tag=LPENT_01817]_[protein=putative_uncharacterized_protein_lp_3632]_[protein_id=CCC17121.1]_[location=1960785..1962074]_[gbkey=CDS]
gene_1447|GeneMark.hmm|378_aa|-|1589128|1590264	ABC transporter ATP-binding protein";Gene "FD24_GL001135";Gene "LPE_01151";Gene "LPENT_01814";Ontology_term "ATP-binding cassette (ABC) transporter complex,ATP binding,hydrolase activity, acting on acid anhydrides, catalyzing transmembrane movement of substances,ATPase activity,transmembrane transport";Ontology_id "GO:0043190,GO:0005524,GO:0016820,GO:0016887,GO:0055085";Enzyme_code "EC:3.6.1.3,EC…	lcl|FR874854.1_prot_CCC17118.1_443_[locus_tag=LPENT_01814]_[protein=multiple_sugar_ABC_transporter,_ATP-binding_protein]_[protein_id=CCC17118.1]_[location=1955696..1956832]_[gbkey=CDS]
gene_1448|GeneMark.hmm|287_aa|-|1590560|1591423	fructokinase";Gene "LPE_01153";Gene "FD24_GL001134";Ontology_term "kinase activity,phosphorylation";Ontology_id "GO:0016301,GO:0016310";COG1940,Transcriptional regulator/sugar kinase,KG,Multiple classes	lcl|FR874854.1_prot_CCC17117.1_442_[locus_tag=LPENT_01813]_[protein=fructokinase]_[protein_id=CCC17117.1]_[location=1954543..1955406]_[gbkey=CDS]
gene_1449|GeneMark.hmm|487_aa|-|1591513|1592976	AraC family transcriptional regulator";Gene "LPE_01155";Gene "LPENT_01812";Ontology_term "intracellular,transcription factor activity, sequence-specific DNA binding,sequence-specific DNA binding,phosphorelay signal transduction system,transcription, DNA-templated,regulation of transcription, DNA-templated";Ontology_id "GO:0005622,GO:0003700,GO:0043565,GO:0000160,GO:0006351,GO:0006355";COG4753,Res…	lcl|FR874854.1_prot_CCC17116.1_441_[locus_tag=LPENT_01812]_[protein=response_regulator]_[protein_id=CCC17116.1]_[location=1952990..1954453]_[gbkey=CDS]
gene_1450|GeneMark.hmm|566_aa|-|1592996|1594696	two-component sensor histidine kinase";Gene "LPENT_01811";Gene "LPE_01156";Gene "FD24_GL001132";Ontology_term "intracellular,integral component of membrane,phosphorelay sensor kinase activity,phosphorelay signal transduction system,signal transduction by protein phosphorylation";Ontology_id "GO:0005622,GO:0016021,GO:0000155,GO:0000160,GO:0023014";Enzyme_code "EC:2.7.13.3";Enzyme_name "Histidine k…	lcl|FR874854.1_prot_CCC17115.1_440_[locus_tag=LPENT_01811]_[protein=histidine_protein_kinase;_sensor_protein]_[protein_id=CCC17115.1]_[location=1951270..1952970]_[gbkey=CDS]
gene_1451|GeneMark.hmm|203_aa|-|1594697|1595308	hypothetical protein";COG5578,Predicted integral membrane protein,S,Function unknown	lcl|FR874854.1_prot_439_[locus_tag=LPENT_01810]_[protein=integral_membrane_protein]_[pseudo=true]_[location=1950586..1951269]_[gbkey=CDS]
gene_1452|GeneMark.hmm|541_aa|-|1595383|1597008	alpha-glucosidase";COG0366,Glycosidases,G,Carbohydrate transport and metabolism	lcl|FR874854.1_prot_CCC17113.1_438_[locus_tag=LPENT_01809]_[protein=glucan_1,6-alpha-glucosidase]_[protein_id=CCC17113.1]_[location=1948958..1950583]_[gbkey=CDS]
gene_1453|GeneMark.hmm|489_aa|-|1597102|1598571	sugar ABC transporter substrate-binding protein";Gene "FD24_GL001129";Gene "LPE_01160";Gene "LPENT_01808";Ontology_term "transporter activity,transport";Ontology_id "GO:0005215,GO:0006810";COG1653,ABC-type sugar transport system, periplasmic component,G,Carbohydrate transport and metabolism	lcl|FR874854.1_prot_CCC17112.1_437_[locus_tag=LPENT_01808]_[protein=sugar_ABC_transporter,_substrate_binding_protein]_[protein_id=CCC17112.1]_[location=1947395..1948864]_[gbkey=CDS]
gene_1454|GeneMark.hmm|305_aa|-|1598662|1599579	carbohydrate ABC superfamily ATP binding cassette transporter, membrane protein";Gene "FD24_GL001128";Gene "LPE_01161";Ontology_term "plasma membrane,integral component of membrane,transport";Ontology_id "GO:0005886,GO:0016021,GO:0006810";COG0395,ABC-type sugar transport system, permease component,G,Carbohydrate transport and metabolism	lcl|FR874854.1_prot_CCC17111.1_436_[locus_tag=LPENT_01807]_[protein=carbohydrate_ABC_superfamily_ATP_binding_cassette_transporter,_membrane_protein]_[protein_id=CCC17111.1]_[location=1946378..1947304]_[gbkey=CDS]
gene_1455|GeneMark.hmm|320_aa|-|1599592|1600554	sugar ABC transporter permease";Gene "FD24_GL001127";Gene "LPE_01162";Gene "LPENT_01806";Ontology_term "plasma membrane,integral component of membrane,transport";Ontology_id "GO:0005886,GO:0016021,GO:0006810";COG4209,ABC-type polysaccharide transport system, permease component,G,Carbohydrate transport and metabolism	lcl|FR874854.1_prot_CCC17110.1_435_[locus_tag=LPENT_01806]_[protein=sugar_ABC_transporter,_permease_protein]_[protein_id=CCC17110.1]_[location=1945412..1946374]_[gbkey=CDS]
gene_1457|GeneMark.hmm|616_aa|-|1601704|1603554	hypothetical protein FD24_GL000929";Gene "FD24_GL000929";Ontology_term "hydrolase activity, hydrolyzing O-glycosyl compounds,carbohydrate metabolic process";Ontology_id "GO:0004553,GO:0005975";COG3525,N-acetyl-beta-hexosaminidase,G,Carbohydrate transport and metabolism	lcl|FR874854.1_prot_CCC17109.1_434_[locus_tag=LPENT_01805]_[protein=putative_uncharacterized_protein_lp_3645]_[protein_id=CCC17109.1]_[location=1942412..1944262]_[gbkey=CDS]
gene_1458|GeneMark.hmm|277_aa|-|1603711|1604544	AraC family transcriptional regulator";Gene "LPE_01164";Gene "LPENT_01804";Gene "FD24_GL000928";Ontology_term "transcription factor activity, sequence-specific DNA binding,sequence-specific DNA binding,transcription, DNA-templated,regulation of transcription, DNA-templated";Ontology_id "GO:0003700,GO:0043565,GO:0006351,GO:0006355";COG2207,AraC-type DNA-binding domain-containing proteins,K,Transcr…	lcl|FR874854.1_prot_CCC17108.1_433_[locus_tag=LPENT_01804]_[protein=araC_family_transcriptional_regulator]_[protein_id=CCC17108.1]_[location=1941422..1942255]_[gbkey=CDS]
gene_1464|GeneMark.hmm|412_aa|-|1610877|1612115	protein-N(pi)-phosphohistidine--sugar phosphotransferase";Gene "LPE_01169";Gene "FD24_GL000922";Ontology_term "plasma membrane,integral component of membrane,protein-N(PI)-phosphohistidine-sugar phosphotransferase activity,phosphoenolpyruvate-dependent sugar phosphotransferase system,carbohydrate transmembrane transport";Ontology_id "GO:0005886,GO:0016021,GO:0008982,GO:0009401,GO:0034219";Enzyme_…	lcl|FR874854.1_prot_CCC17102.1_431_[locus_tag=LPENT_01798]_[protein=PTS_system,_IIC_component]_[protein_id=CCC17102.1]_[location=1933851..1935089]_[gbkey=CDS]
gene_1466|GeneMark.hmm|315_aa|-|1612578|1613525	hypothetical protein";Gene "FD24_GL000920";Ontology_term "integral component of membrane";Ontology_id "GO:0016021";COG3907,PAP2 (acid phosphatase) superfamily protein,R,General function prediction only	lcl|FR874854.1_prot_CCC17101.1_430_[locus_tag=LPENT_01797]_[protein=membrane-associated_phospholipid_phosphatase]_[protein_id=CCC17101.1]_[location=1932543..1933388]_[gbkey=CDS]
gene_1467|GeneMark.hmm|294_aa|-|1613883|1614767	MULTISPECIES: ribose transporter RbsU";Gene "LPENT_01796";Gene "LPE_01171";Gene "N692_13525";Gene "FD24_GL000919";Ontology_term "integral component of membrane,carbohydrate transmembrane transporter activity,carbohydrate transmembrane transport";Ontology_id "GO:0016021,GO:0015144,GO:0034219";COG4975,Putative glucose uptake permease,G,Carbohydrate transport and metabolism	lcl|FR874854.1_prot_CCC17100.1_429_[locus_tag=LPENT_01796]_[protein=putative_ribose_uptake_protein_rbsU]_[protein_id=CCC17100.1]_[location=1931199..1932083]_[gbkey=CDS]
gene_1468|GeneMark.hmm|131_aa|-|1614797|1615192	D-ribose pyranase";Gene "rbsD";Ontology_term "cytoplasm,intramolecular lyase activity,monosaccharide binding,D-ribose catabolic process";Ontology_id "GO:0005737,GO:0016872,GO:0048029,GO:0019303";COG1869,ABC-type ribose transport system, auxiliary component,G,Carbohydrate transport and metabolism	lcl|FR874854.1_prot_CCC17099.1_428_[locus_tag=LPENT_01795]_[protein=D-ribose_pyranase]_[protein_id=CCC17099.1]_[location=1930774..1931169]_[gbkey=CDS]
gene_1469|GeneMark.hmm|306_aa|-|1615195|1616115	MULTISPECIES: ribokinase";Gene "LPENT_01794";Gene "LPE_01173";Gene "FD24_GL000917";Gene "rbsK1";Ontology_term "ribokinase activity,D-ribose metabolic process,carbohydrate phosphorylation";Ontology_id "GO:0004747,GO:0006014,GO:0046835";Enzyme_code "EC:2.7.1.15";Enzyme_name "Ribokinase";Pentose phosphate pathway; COG0524,Sugar kinases, ribokinase family,G,Carbohydrate transport and metabolism	lcl|FR874854.1_prot_CCC17098.1_427_[locus_tag=LPENT_01794]_[protein=ribokinase]_[protein_id=CCC17098.1]_[location=1929851..1930771]_[gbkey=CDS]
gene_1470|GeneMark.hmm|332_aa|-|1616219|1617217	LacI family transcriptional regulator";Gene "LPE_01174";Gene "FD24_GL000916";Ontology_term "DNA binding,transcription factor activity, sequence-specific DNA binding,transcription, DNA-templated,regulation of transcription, DNA-templated";Ontology_id "GO:0003677,GO:0003700,GO:0006351,GO:0006355";COG1609,Transcriptional regulators,K,Transcription	lcl|FR874854.1_prot_CCC17097.1_426_[locus_tag=LPENT_01793]_[protein=ribose_operon_repressor]_[protein_id=CCC17097.1]_[location=1928749..1929747]_[gbkey=CDS]
gene_1471|GeneMark.hmm|501_aa|-|1617431|1618936	xylulokinase";Gene "FD24_GL000915";Ontology_term "xylulokinase activity,xylulose metabolic process,carbohydrate phosphorylation";Ontology_id "GO:0004856,GO:0005997,GO:0046835";Enzyme_code "EC:2.7.1.17";Enzyme_name "Xylulokinase";Pentose and glucuronate interconversions; COG1070,Sugar (pentulose and hexulose) kinases,G,Carbohydrate transport and metabolism	lcl|FR874854.1_prot_CCC17096.1_425_[locus_tag=LPENT_01792]_[protein=xylose_kinase]_[protein_id=CCC17096.1]_[location=1927030..1928535]_[gbkey=CDS]
gene_1472|GeneMark.hmm|449_aa|-|1619003|1620352	MULTISPECIES: xylose isomerase";Gene "xylA";Ontology_term "cytoplasm,magnesium ion binding,xylose isomerase activity,pentose-phosphate shunt,D-xylose metabolic process";Ontology_id "GO:0005737,GO:0000287,GO:0009045,GO:0006098,GO:0042732";Enzyme_code "EC:5.3.1.5";Enzyme_name "Xylose isomerase";Pentose and glucuronate interconversions, Fructose and mannose metabolism; COG2115,Xylose isomerase,G,Car…	lcl|FR874854.1_prot_CCC17095.1_424_[locus_tag=LPENT_01791]_[protein=xylose_isomerase]_[protein_id=CCC17095.1]_[location=1925614..1926963]_[gbkey=CDS]
gene_1473|GeneMark.hmm|388_aa|-|1620463|1621629	ROK family protein";COG1940,Transcriptional regulator/sugar kinase,KG,Multiple classes	lcl|FR874854.1_prot_CCC17094.1_423_[locus_tag=LPENT_01790]_[protein=transcriptional_regulator/sugar_kinase,_xylose_operon_regulator]_[protein_id=CCC17094.1]_[location=1924337..1925503]_[gbkey=CDS]
gene_1474|GeneMark.hmm|762_aa|-|1621760|1624048	alpha-xylosidase";Gene "FD24_GL000912";Gene "LPE_01178";Ontology_term "hydrolase activity, hydrolyzing O-glycosyl compounds,carbohydrate binding,carbohydrate metabolic process";Ontology_id "GO:0004553,GO:0030246,GO:0005975";COG1501,Alpha-glucosidases, family 31 of glycosyl hydrolases,G,Carbohydrate transport and metabolism	lcl|FR874854.1_prot_CCC17093.1_422_[locus_tag=LPENT_01789]_[protein=alpha-glucosidase,_family_31_of_glycosyl_hydrolase]_[protein_id=CCC17093.1]_[location=1921918..1924206]_[gbkey=CDS]
gene_1475|GeneMark.hmm|479_aa|-|1624075|1625514	XYLP_LACPERecName: Full=Putative xylose-proton symporter; AltName: Full=Xylose transporter";Gene "xylP";Ontology_term "plasma membrane,integral component of membrane,symporter activity,sodium ion transport,carbohydrate transport,transmembrane transport";Ontology_id "GO:0005886,GO:0016021,GO:0015293,GO:0006814,GO:0008643,GO:0055085";COG2211,Na+/melibiose symporter and related transporters,G,Carboh…	lcl|FR874854.1_prot_CCC17091.1_420_[locus_tag=LPENT_01787]_[protein=Na+/xyloside_symporter_related_transporter]_[protein_id=CCC17091.1]_[location=1920464..1921891]_[gbkey=CDS]
gene_1476|GeneMark.hmm|867_aa|-|1625996|1628599	bifunctional acetaldehyde-CoA/alcohol dehydrogenase";Gene "FD24_GL000910";Gene "LPE_01273";Gene "adhE";Ontology_term "alcohol dehydrogenase (NAD) activity,acetaldehyde dehydrogenase (acetylating) activity,metal ion binding,alcohol metabolic process,carbon utilization,oxidation-reduction process";Ontology_id "GO:0004022,GO:0008774,GO:0046872,GO:0006066,GO:0015976,GO:0055114";Enzyme_code "EC:1.2.1.…	lcl|FR874854.1_prot_CCC17090.1_419_[locus_tag=LPENT_01786]_[protein=bifunctional_protein:_alcohol_dehydrogenase;_acetaldehyde_dehydrogenase]_[protein_id=CCC17090.1]_[location=1917367..1919970]_[gbkey=CDS]
gene_1477|GeneMark.hmm|153_aa|-|1628904|1629365	universal stress protein";Gene "LPENT_01785";Gene "FD24_GL000909";Gene "LPE_01272";Ontology_term "response to stress";Ontology_id "GO:0006950";COG0589,Universal stress protein UspA and related nucleotide-binding proteins,T,Signal transduction mechanisms	lcl|FR874854.1_prot_CCC17089.1_418_[locus_tag=LPENT_01785]_[protein=putative_uncharacterized_protein_lp_3663]_[protein_id=CCC17089.1]_[location=1916604..1917065]_[gbkey=CDS]
gene_1478|GeneMark.hmm|184_aa|-|1629630|1630184	PadR family transcriptional regulator";COG1695,Predicted transcriptional regulators,K,Transcription	lcl|FR874854.1_prot_CCC17088.1_417_[locus_tag=LPENT_01784]_[protein=regulator_of_phenolic_acid_metabolism_PadR_(Transcription_al_repressor_PadR)]_[protein_id=CCC17088.1]_[location=1915785..1916339]_[gbkey=CDS]
gene_1480|GeneMark.hmm|267_aa|-|1631088|1631891	2-keto-4-pentenoate hydratase";Gene "LPENT_01782";Gene "LPE_01269";Ontology_term "lyase activity,metabolic process";Ontology_id "GO:0016829,GO:0008152";COG3971,2-keto-4-pentenoate hydratase,Q,Secondary metabolites biosynthesis, transport and catabolism	lcl|FR874854.1_prot_CCC17086.1_416_[locus_tag=LPENT_01782]_[protein=2-oxo-hept-3-ene-1,7-dioate_hydratase;_2-oxo-hept-4-ene-1,7-dioate_hydratase]_[protein_id=CCC17086.1]_[location=1914080..1914883]_[gbkey=CDS]
gene_1481|GeneMark.hmm|155_aa|-|1632626|1633093	N-acetyltransferase";Gene "LPE_01268";Gene "FD24_GL000905";Ontology_term "N-acetyltransferase activity";Ontology_id "GO:0008080";COG0456,Acetyltransferases,R,General function prediction only	lcl|FR874854.1_prot_CCC17085.1_415_[locus_tag=LPENT_01781]_[protein=putative_acetyltransferase]_[protein_id=CCC17085.1]_[location=1912878..1913345]_[gbkey=CDS]
gene_1484|GeneMark.hmm|144_aa|-|1634488|1634922	transcriptional regulator";Gene "LPE_01266";Ontology_term "sequence-specific DNA binding";Ontology_id "GO:0043565";COG1396,Predicted transcriptional regulators,K,Transcription	lcl|FR874854.1_prot_CCC17083.1_414_[locus_tag=LPENT_01779]_[protein=transcription_regulator]_[protein_id=CCC17083.1]_[location=1911039..1911473]_[gbkey=CDS]
gene_1485|GeneMark.hmm|438_aa|-|1634935|1636251	aminopeptidase";Gene "FD24_GL000901";Gene "LPE_01265";Ontology_term "aminopeptidase activity,cysteine-type endopeptidase activity,proteolysis";Ontology_id "GO:0004177,GO:0004197,GO:0006508";Enzyme_code "EC:3.4.22,EC:3.4.11";Enzyme_name "Acting on peptide bonds (peptidases),Acting on peptide bonds (peptidases)";COG3579,Aminopeptidase C,E,Amino acid transport and metabolism	lcl|FR874854.1_prot_CCC17082.1_413_[locus_tag=LPENT_01778]_[protein=cysteine_aminopeptidase]_[protein_id=CCC17082.1]_[location=1909710..1911026]_[gbkey=CDS]
gene_1486|GeneMark.hmm|195_aa|-|1636492|1637079	MULTISPECIES: signal peptidase I";Gene "LPE_01264";Gene "LPENT_01777";Gene "N692_13615";Gene "sip3";Ontology_term "integral component of membrane,serine-type peptidase activity,proteolysis";Ontology_id "GO:0016021,GO:0008236,GO:0006508";COG0681,Signal peptidase I,U,Intracellular trafficking, secretion, and vesicular transport	lcl|FR874854.1_prot_CCC17081.1_412_[locus_tag=LPENT_01777]_[protein=signal_peptidase_I]_[protein_id=CCC17081.1]_[location=1908882..1909469]_[gbkey=CDS]
gene_1487|GeneMark.hmm|637_aa|-|1637606|1639519	tRNA uridine-5-carboxymethylaminomethyl(34) synthesis enzyme MnmG";Gene "mnmG";Ontology_term "cytoplasm,oxidoreductase activity,flavin adenine dinucleotide binding,tRNA wobble uridine modification,oxidation-reduction process";Ontology_id "GO:0005737,GO:0016491,GO:0050660,GO:0002098,GO:0055114";COG0445,NAD/FAD-utilizing enzyme apparently involved in cell division,D,Cell cycle control, cell divisio…	lcl|FR874854.1_prot_CCC17080.1_411_[locus_tag=LPENT_01776]_[protein=tRNA_uridine_5-carboxymethylaminomethyl_modification_enzyme_MnmG_(glucose-inhibited_division_protein_A)]_[protein_id=CCC17080.1]_[location=1906442..1908355]_[gbkey=CDS]
gene_1488|GeneMark.hmm|463_aa|-|1639538|1640929	tRNA uridine-5-carboxymethylaminomethyl(34) synthesis GTPase MnmE";Gene "mnmE";Ontology_term "cytoplasm,GTPase activity,GTP binding,metal ion binding,tRNA modification";Ontology_id "GO:0005737,GO:0003924,GO:0005525,GO:0046872,GO:0006400";Enzyme_code "EC:3.6.1.15";Enzyme_name "Nucleoside-triphosphate phosphatase";Thiamine metabolism, Purine metabolism; COG0486,Predicted GTPase,R,General function p…	lcl|FR874854.1_prot_CCC17079.1_410_[locus_tag=LPENT_01775]_[protein=tRNA_modification_GTPase_mnme]_[protein_id=CCC17079.1]_[location=1905032..1906423]_[gbkey=CDS]
gene_1489|GeneMark.hmm|369_aa|-|1641161|1642270	single-stranded DNA-binding protein";Gene "FD24_GL000897";Ontology_term "nucleic acid binding";Ontology_id "GO:0003676";COG1847,Predicted RNA-binding protein,R,General function prediction only	lcl|FR874854.1_prot_CCC17078.1_409_[locus_tag=LPENT_01774]_[protein=putative_uncharacterized_protein_lp_3683]_[protein_id=CCC17078.1]_[location=1903685..1904800]_[gbkey=CDS]
gene_1490|GeneMark.hmm|417_aa|-|1642815|1644068	amidohydrolase family protein";Gene "FD24_GL000896";Gene "LPE_01260";Ontology_term "hydrolase activity, acting on carbon-nitrogen (but not peptide) bonds";Ontology_id "GO:0016810";COG1228,Imidazolonepropionase and related amidohydrolases,Q,Secondary metabolites biosynthesis, transport and catabolism	lcl|FR874854.1_prot_CCC17077.1_408_[locus_tag=LPENT_01773]_[protein=putative_uncharacterized_protein_lp_3684]_[protein_id=CCC17077.1]_[location=1901888..1903141]_[gbkey=CDS]
gene_1491|GeneMark.hmm|545_aa|-|1644201|1645838	peptide ABC transporter substrate-binding protein";Gene "LPE_01259";Gene "FD24_GL000895";Ontology_term "ATP-binding cassette (ABC) transporter complex,transmembrane transport";Ontology_id "GO:0043190,GO:0055085";COG4166,ABC-type oligopeptide transport system, periplasmic component,E,Amino acid transport and metabolism	lcl|FR874854.1_prot_CCC17076.1_407_[locus_tag=LPENT_01772]_[protein=lipoprotein,_peptide_binding_protein_OppA_homolog]_[protein_id=CCC17076.1]_[location=1900118..1901755]_[gbkey=CDS]
gene_1492|GeneMark.hmm|268_aa|-|1646674|1647480	membrane protein oxaa 1";Gene "yidC";Ontology_term "plasma membrane,integral component of membrane,protein transport,protein insertion into membrane";Ontology_id "GO:0005886,GO:0016021,GO:0015031,GO:0051205";COG0706,Preprotein translocase subunit YidC,U,Intracellular trafficking, secretion, and vesicular transport	lcl|FR874854.1_prot_CCC17075.1_406_[locus_tag=LPENT_01771]_[protein=membrane_protein_oxaA_1]_[protein_id=CCC17075.1]_[location=1898448..1899281]_[gbkey=CDS]
gene_1493|GeneMark.hmm|114_aa|-|1647523|1647867	MULTISPECIES: ribonuclease P protein component";Gene "rnpA";Ontology_term "tRNA binding,ribonuclease P activity,tRNA 5'-leader removal,RNA phosphodiester bond hydrolysis, endonucleolytic";Ontology_id "GO:0000049,GO:0004526,GO:0001682,GO:0090502";Enzyme_code "EC:3.1.30,EC:3.1.26,EC:3.1.26.5";Enzyme_name "Acting on ester bonds,Acting on ester bonds,Ribonuclease P";COG0594,RNase P protein component,…	lcl|FR874854.1_prot_CCC17074.1_405_[locus_tag=LPENT_01770]_[protein=ribonuclease_P_protein_component]_[protein_id=CCC17074.1]_[location=1898088..1898432]_[gbkey=CDS]
gene_1519|GeneMark.hmm|225_aa|-|1683468|1684145	beta-phosphoglucomutase";Gene "LPE_01039";Gene "FD24_GL000865";Ontology_term "magnesium ion binding,beta-phosphoglucomutase activity,hydrolase activity,carbohydrate metabolic process";Ontology_id "GO:0000287,GO:0008801,GO:0016787,GO:0005975";Enzyme_code "EC:5.4.2.6";Enzyme_name "Beta-phosphoglucomutase";Starch and sucrose metabolism; COG0637,Predicted phosphatase/phosphohexomutase,R,General funct…	lcl|FR874854.1_prot_CCC17050.1_404_[locus_tag=LPENT_01746]_[protein=beta-phosphoglucomutase]_[protein_id=CCC17050.1]_[location=1862281..1862958]_[gbkey=CDS]
gene_1520|GeneMark.hmm|906_aa|-|1684163|1686883	kojibiose phosphorylase";COG1554,Trehalose and maltose hydrolases (possible phosphorylases),G,Carbohydrate transport and metabolism	lcl|FR874854.1_prot_CCC17049.1_403_[locus_tag=LPENT_01745]_[protein=maltose_phosphorylase]_[protein_id=CCC17049.1]_[location=1859543..1862263]_[gbkey=CDS]
gene_1521|GeneMark.hmm|147_aa|-|1687267|1687710	MULTISPECIES: pyridoxamine 5'-phosphate oxidase";Gene "LPE_01037";Gene "KCA1_0026";Gene "N692_11795";Gene "FD24_GL000863";Ontology_term "pyridoxamine-phosphate oxidase activity,FMN binding,pyridoxal phosphate biosynthetic process,oxidation-reduction process";Ontology_id "GO:0004733,GO:0010181,GO:0042823,GO:0055114";Enzyme_code "EC:1.4.3.5";Enzyme_name "Pyridoxal 5'-phosphate synthase";Vitamin B6 …	lcl|FR874854.1_prot_CCC17048.1_402_[locus_tag=LPENT_01744]_[protein=putative_uncharacterized_protein_lp_0030]_[protein_id=CCC17048.1]_[location=1858716..1859159]_[gbkey=CDS]
gene_1532|GeneMark.hmm|84_aa|+|1697686|1697940	hypothetical protein";Gene "FD24_GL000835";Ontology_term "DNA binding";Ontology_id "GO:0003677	lcl|FR874854.1_prot_CCC17536.1_748_[locus_tag=LPENT_02232]_[protein=putative_uncharacterized_protein]_[protein_id=CCC17536.1]_[location=2443097..2443372]_[gbkey=CDS]
gene_1535|GeneMark.hmm|328_aa|+|1699056|1700042	lipoprotein	lcl|FR874854.1_prot_CCC17532.1_745_[locus_tag=LPENT_02228]_[protein=lipoprotein]_[protein_id=CCC17532.1]_[location=2435432..2436550]_[gbkey=CDS]
gene_1542|GeneMark.hmm|158_aa|-|1706113|1706589	proton sodium-glutamate symport protein";Gene "FD24_GL001989";Ontology_term "integral component of membrane,symporter activity,aspartate transport,L-glutamate transport,transmembrane transport";Ontology_id "GO:0016021,GO:0015293,GO:0015810,GO:0015813,GO:0055085";COG1301,Na+/H+-dicarboxylate symporters,C,Energy production and conversion	lcl|FR874854.1_prot_CCC17036.1_401_[locus_tag=LPENT_01732]_[protein=proton/sodium-glutamate_symport_protein]_[protein_id=CCC17036.1]_[location=1844588..1845823]_[gbkey=CDS]
gene_1548|GeneMark.hmm|141_aa|-|1711745|1712170	flavoprotein";Gene "FD24_GL001982";Gene "LPE_01007";Gene "LPENT_01729";Ontology_term "FMN binding";Ontology_id "GO:0010181	lcl|FR874854.1_prot_CCC17033.1_400_[locus_tag=LPENT_01729]_[protein=putative_uncharacterized_protein]_[protein_id=CCC17033.1]_[location=1840865..1841290]_[gbkey=CDS]
gene_1557|GeneMark.hmm|338_aa|-|1718861|1719877	penicillin acylase";Gene "LPE_01000";Ontology_term "choloylglycine hydrolase activity";Ontology_id "GO:0045302";Enzyme_code "EC:3.5.1.24";Enzyme_name "Choloylglycine hydrolase";Secondary bile acid biosynthesis, Primary bile acid biosynthesis; COG3049,Penicillin V acylase and related amidases,M,Cell wall/membrane/envelope biogenesis	lcl|FR874854.1_prot_CCC17026.1_399_[locus_tag=LPENT_01722]_[protein=bile_salt_hydrolase]_[protein_id=CCC17026.1]_[location=1833158..1834174]_[gbkey=CDS]
gene_1558|GeneMark.hmm|308_aa|-|1720866|1721792	aspartate carbamoyltransferase";Gene "FD24_GL002601";Ontology_term "aspartate carbamoyltransferase activity,amino acid binding,'de novo' pyrimidine nucleobase biosynthetic process,cellular amino acid metabolic process";Ontology_id "GO:0004070,GO:0016597,GO:0006207,GO:0006520";Enzyme_code "EC:2.1.3.2";Enzyme_name "Aspartate carbamoyltransferase";Pyrimidine metabolism, Alanine, aspartate and glutam…	lcl|FR874854.1_prot_CCC17025.1_398_[locus_tag=LPENT_01721]_[protein=aspartate_carbamoyltransferase]_[protein_id=CCC17025.1]_[location=1831363..1832169]_[gbkey=CDS]
gene_1566|GeneMark.hmm|474_aa|-|1729475|1730899	4-hydroxyphenylacetate 3-hydroxylase";Gene "FD24_GL002969";Ontology_term "oxidoreductase activity, acting on the CH-CH group of donors,oxidation-reduction process";Ontology_id "GO:0016627,GO:0055114";COG2368,Aromatic ring hydroxylase,Q,Secondary metabolites biosynthesis, transport and catabolism	lcl|FR874854.1_prot_CCC17021.1_397_[locus_tag=LPENT_01717]_[protein=4-hydroxyphenylacetate-3-hydroxylase]_[protein_id=CCC17021.1]_[location=1822226..1823551]_[gbkey=CDS]
gene_1567|GeneMark.hmm|149_aa|-|1730977|1731426	putative uncharacterized protein lp_0072";COG4405,Uncharacterized protein conserved in bacteria,S,Function unknown	lcl|FR874854.1_prot_CCC17020.1_396_[locus_tag=LPENT_01716]_[protein=putative_uncharacterized_protein_lp_0072]_[protein_id=CCC17020.1]_[location=1821576..1822049]_[gbkey=CDS]
gene_1576|GeneMark.hmm|225_aa|-|1743028|1743705	type 1 glutamine amidotransferase domain-containing protein";Gene "LPE_00989";Gene "FD24_GL002979";Ontology_term "peptidase activity,proteolysis";Ontology_id "GO:0008233,GO:0006508";COG0693,Putative intracellular protease/amidase,R,General function prediction only	lcl|FR874854.1_prot_CCC17003.1_390_[locus_tag=LPENT_01699]_[protein=putative_intracellular_protease/amidase]_[protein_id=CCC17003.1]_[location=1803749..1804426]_[gbkey=CDS]
gene_1577|GeneMark.hmm|341_aa|-|1743724|1744749	NADPH:quinone reductase";Gene "FD24_GL002980";Gene "LPE_00988";Ontology_term "zinc ion binding,oxidoreductase activity,oxidation-reduction process";Ontology_id "GO:0008270,GO:0016491,GO:0055114";COG0604,NADPH:quinone reductase and related Zn-dependent oxidoreductases,CR,Multiple classes	lcl|FR874854.1_prot_CCC17002.1_389_[locus_tag=LPENT_01698]_[protein=oxidoreductase]_[protein_id=CCC17002.1]_[location=1802705..1803730]_[gbkey=CDS]
gene_1579|GeneMark.hmm|442_aa|-|1745354|1746682	MATE family efflux transporter";Gene "LPENT_01696";Gene "FD24_GL002982";Gene "LPE_00986";Ontology_term "integral component of membrane,drug transmembrane transporter activity,antiporter activity,drug transmembrane transport";Ontology_id "GO:0016021,GO:0015238,GO:0015297,GO:0006855";COG0534,Na+-driven multidrug efflux pump,V,Defense mechanisms	lcl|FR874854.1_prot_CCC17000.1_388_[locus_tag=LPENT_01696]_[protein=putative_cation_efflux_protein]_[protein_id=CCC17000.1]_[location=1800772..1802100]_[gbkey=CDS]
gene_1580|GeneMark.hmm|50_aa|-|1746936|1747088	putative uncharacterized protein	lcl|FR874854.1_prot_CCC16999.1_387_[locus_tag=LPENT_01695]_[protein=putative_uncharacterized_protein]_[protein_id=CCC16999.1]_[location=1800363..1800518]_[gbkey=CDS]
gene_1582|GeneMark.hmm|291_aa|-|1748239|1749114	hypothetical protein FD24_GL002985";COG3022,Uncharacterized protein conserved in bacteria,S,Function unknown	lcl|FR874854.1_prot_CCC16997.1_386_[locus_tag=LPENT_01693]_[protein=UPF0246_protein_HMPREF0531_10179]_[protein_id=CCC16997.1]_[location=1798469..1799215]_[gbkey=CDS]
gene_1588|GeneMark.hmm|547_aa|-|1751399|1753042	peptide ABC transporter substrate-binding protein";Gene "LPE_00982";Gene "FD24_GL002991";Ontology_term "ATP-binding cassette (ABC) transporter complex,transmembrane transport";Ontology_id "GO:0043190,GO:0055085";COG4166,ABC-type oligopeptide transport system, periplasmic component,E,Amino acid transport and metabolism	lcl|FR874854.1_prot_CCC16994.1_385_[locus_tag=LPENT_01690]_[protein=extracellular_protein,_peptide_binding_protein_Op_pA_homolog]_[protein_id=CCC16994.1]_[location=1793818..1795461]_[gbkey=CDS]
gene_1592|GeneMark.hmm|77_aa|-|1760424|1760657	MULTISPECIES: hypothetical protein	lcl|FR874854.1_prot_CCC16990.1_384_[locus_tag=LPENT_01686]_[protein=putative_uncharacterized_protein_lp_0099]_[protein_id=CCC16990.1]_[location=1786203..1786436]_[gbkey=CDS]
gene_1593|GeneMark.hmm|243_aa|-|1760676|1761407	putative cobalt ABC transporter, ATP-binding protein";Gene "LPE_00977";Ontology_term "ATP binding,ATPase activity";Ontology_id "GO:0005524,GO:0016887";Enzyme_code "EC:3.6.1.3,EC:3.6.1.15";Enzyme_name "Adenosinetriphosphatase,Nucleoside-triphosphate phosphatase";Thiamine metabolism, Purine metabolism; COG1122,ABC-type cobalt transport system, ATPase component,P,Inorganic ion transport and metaboli…	lcl|FR874854.1_prot_CCC16988.1_382_[locus_tag=LPENT_01684]_[protein=putative_cobalt_ABC_transporter,_ATP-binding_protein]_[protein_id=CCC16988.1]_[location=1785455..1786186]_[gbkey=CDS]
gene_1594|GeneMark.hmm|273_aa|-|1761409|1762230	energy-coupling factor transporter transmembrane protein EcfT";Gene "LPE_00976";Ontology_term "integral component of membrane";Ontology_id "GO:0016021";COG0619,ABC-type cobalt transport system, permease component CbiQ and related transporters,P,Inorganic ion transport and metabolism	lcl|FR874854.1_prot_CCC16987.1_381_[locus_tag=LPENT_01683]_[protein=cobalt_transporter]_[protein_id=CCC16987.1]_[location=1784632..1785453]_[gbkey=CDS]
gene_1595|GeneMark.hmm|328_aa|-|1762205|1763191	cobalamin biosynthesis protein";Gene "LPE_00975";Ontology_term "integral component of membrane,transition metal ion transport";Ontology_id "GO:0016021,GO:0000041";COG0310,ABC-type Co2+ transport system, permease component,P,Inorganic ion transport and metabolism	lcl|FR874854.1_prot_CCC16986.1_380_[locus_tag=LPENT_01682]_[protein=cobalamin_biosynthesis_protein]_[protein_id=CCC16986.1]_[location=1783656..1784657]_[gbkey=CDS]
gene_1596|GeneMark.hmm|221_aa|-|1763206|1763871	MULTISPECIES: Crp/Fnr family transcriptional regulator";Gene "KCA1_0090";Gene "LPE_00974";Gene "N692_08870";Gene "LPENT_01681";Ontology_term "intracellular,DNA binding,transcription factor activity, sequence-specific DNA binding,transcription, DNA-templated,regulation of transcription, DNA-templated";Ontology_id "GO:0005622,GO:0003677,GO:0003700,GO:0006351,GO:0006355";COG0664,cAMP-binding protein…	lcl|FR874854.1_prot_CCC16985.1_379_[locus_tag=LPENT_01681]_[protein=transcription_regulator]_[protein_id=CCC16985.1]_[location=1782991..1783656]_[gbkey=CDS]
gene_1603|GeneMark.hmm|323_aa|-|1769429|1770400	alcohol dehydrogenase";Gene "LPENT_01674";Gene "FD24_GL003007";Ontology_term "zinc ion binding,oxidoreductase activity,oxidation-reduction process";Ontology_id "GO:0008270,GO:0016491,GO:0055114";COG0604,NADPH:quinone reductase and related Zn-dependent oxidoreductases,CR,Multiple classes	lcl|FR874854.1_prot_CCC16978.1_378_[locus_tag=LPENT_01674]_[protein=oxidoreductase]_[protein_id=CCC16978.1]_[location=1776481..1777452]_[gbkey=CDS]
gene_1611|GeneMark.hmm|344_aa|-|1777779|1778813	oxidoreductase";Gene "FD24_GL003015";Ontology_term "zinc ion binding,oxidoreductase activity,oxidation-reduction process";Ontology_id "GO:0008270,GO:0016491,GO:0055114";COG0604,NADPH:quinone reductase and related Zn-dependent oxidoreductases,CR,Multiple classes	lcl|FR874854.1_prot_CCC16971.1_377_[locus_tag=LPENT_01667]_[protein=oxidoreductase]_[protein_id=CCC16971.1]_[location=1768672..1769697]_[gbkey=CDS]
gene_1614|GeneMark.hmm|154_aa|-|1781637|1782101	ADP-ribose pyrophosphatase";Gene "FD24_GL003018";Ontology_term "hydrolase activity";Ontology_id "GO:0016787";COG1051,ADP-ribose pyrophosphatase,F,Nucleotide transport and metabolism	lcl|FR874854.1_prot_CCC16968.1_376_[locus_tag=LPENT_01664]_[protein=NTP_pyrophosphohydrolase]_[protein_id=CCC16968.1]_[location=1765375..1765839]_[gbkey=CDS]
gene_1624|GeneMark.hmm|914_aa|-|1793172|1795916	metal ABC transporter ATPase";Gene "FD24_GL003027";Ontology_term "integral component of membrane,ATP binding,hydrolase activity,metal ion binding";Ontology_id "GO:0016021,GO:0005524,GO:0016787,GO:0046872";COG0474,Cation transport ATPase,P,Inorganic ion transport and metabolism	lcl|FR874854.1_prot_CCC16963.1_374_[locus_tag=LPENT_01659]_[protein=cation_transporting_P-type_ATPase]_[protein_id=CCC16963.1]_[location=1756698..1759442]_[gbkey=CDS]
gene_1625|GeneMark.hmm|64_aa|-|1796368|1796562	phage-shock protein";Gene "FD24_GL003029";Gene "LPENT_01658";Ontology_term "integral component of membrane";Ontology_id "GO:0016021";COG1983,Putative stress-responsive transcriptional regulator,KT,Multiple classes	lcl|FR874854.1_prot_CCC16962.1_373_[locus_tag=LPENT_01658]_[protein=putative_stress-responsive_transcription_regulator]_[protein_id=CCC16962.1]_[location=1756052..1756246]_[gbkey=CDS]
gene_1626|GeneMark.hmm|200_aa|-|1796627|1797229	oxidoreductase";Gene "FD24_GL003030";Ontology_term "oxidoreductase activity,oxidation-reduction process";Ontology_id "GO:0016491,GO:0055114";COG0431,Predicted flavoprotein,R,General function prediction only	lcl|FR874854.1_prot_372_[locus_tag=LPENT_01657]_[protein=putative_oxidoreductase]_[pseudo=true]_[location=1755407..1755987]_[gbkey=CDS]
gene_1638|GeneMark.hmm|378_aa|-|1804717|1805853	glycerol dehydrogenase";Gene "KCA1_0131";Ontology_term "glycerol dehydrogenase [NAD+] activity,metal ion binding,oxidation-reduction process";Ontology_id "GO:0008888,GO:0046872,GO:0055114";Enzyme_code "EC:1.1.1.6";Enzyme_name "Glycerol dehydrogenase";Propanoate metabolism, Glycerolipid metabolism; COG0371,Glycerol dehydrogenase and related enzymes,C,Energy production and conversion	lcl|FR874854.1_prot_CCC16951.1_371_[locus_tag=LPENT_01647]_[protein=glycerol_2-dehydrogenase_(NAD+)]_[protein_id=CCC16951.1]_[location=1746742..1747863]_[gbkey=CDS]
gene_1640|GeneMark.hmm|297_aa|-|1808270|1809163	hypothetical protein	lcl|FR874854.1_prot_CCC16948.1_370_[locus_tag=LPENT_01644]_[protein=extracellular_protein]_[protein_id=CCC16948.1]_[location=1743417..1744310]_[gbkey=CDS]
gene_1642|GeneMark.hmm|369_aa|-|1811346|1812455	NADH-dependent flavin oxidoreductase";Gene "FD24_GL003044";Ontology_term "FMN binding,oxidoreductase activity,oxidation-reduction process";Ontology_id "GO:0010181,GO:0016491,GO:0055114";COG1902,NADH:flavin oxidoreductases, Old Yellow Enzyme family,C,Energy production and conversion	lcl|FR874854.1_prot_CCC16945.1_369_[locus_tag=LPENT_01641]_[protein=oxidoreductase]_[protein_id=CCC16945.1]_[location=1733256..1734383]_[gbkey=CDS]
gene_1647|GeneMark.hmm|279_aa|-|1814867|1815706	MULTISPECIES: energy-coupling factor transporter transmembrane protein EcfT";Gene "LPENT_01640";Gene "KCA1_0136";Gene "FD24_GL003048";Gene "LPE_02168";Gene "N692_08635";Ontology_term "integral component of membrane";Ontology_id "GO:0016021";COG0619,ABC-type cobalt transport system, permease component CbiQ and related transporters,P,Inorganic ion transport and metabolism	lcl|FR874854.1_prot_CCC16944.1_368_[locus_tag=LPENT_01640]_[protein=ABC_transporter,_permease_protein]_[protein_id=CCC16944.1]_[location=1730024..1730863]_[gbkey=CDS]
gene_1648|GeneMark.hmm|567_aa|-|1815708|1817411	abc transporter";Gene "FD24_GL003049";Ontology_term "ATP binding,hydrolase activity, acting on acid anhydrides, catalyzing transmembrane movement of substances,ATPase activity,transmembrane transport";Ontology_id "GO:0005524,GO:0016820,GO:0016887,GO:0055085";Enzyme_code "EC:3.6.1.3,EC:3.6.1.15";Enzyme_name "Adenosinetriphosphatase,Nucleoside-triphosphate phosphatase";Thiamine metabolism, Purine m…	lcl|FR874854.1_prot_CCC16942.1_366_[locus_tag=LPENT_01638]_[protein=putative_ABC_transporter_ATP-binding_protein_lp_0_149]_[protein_id=CCC16942.1]_[location=1728322..1730022]_[gbkey=CDS]
gene_1649|GeneMark.hmm|186_aa|-|1817413|1817973	DUF3816 family protein";Gene "KCA1_0138";Gene "LPE_02165";Gene "LPENT_01635";Gene "FD24_GL003050";Ontology_term "plasma membrane,integral component of membrane";Ontology_id "GO:0005886,GO:0016021";COG4720,Predicted membrane protein,S,Function unknown	lcl|FR874854.1_prot_CCC16939.1_363_[locus_tag=LPENT_01635]_[protein=UPF0397_protein_lp_0150]_[protein_id=CCC16939.1]_[location=1727757..1728317]_[gbkey=CDS]
gene_1659|GeneMark.hmm|172_aa|-|1828249|1828767	hypothetical protein";Gene "LPE_02155";Gene "FD24_GL003060";Ontology_term "integral component of membrane,transporter activity,transport";Ontology_id "GO:0016021,GO:0005215,GO:0006810	lcl|FR874854.1_prot_CCC16928.1_362_[locus_tag=LPENT_01624]_[protein=integral_membrane_protein]_[protein_id=CCC16928.1]_[location=1716269..1716787]_[gbkey=CDS]
gene_1661|GeneMark.hmm|329_aa|-|1829515|1830504	DhaKLM operon coactivator DhaQ";COG2376,Dihydroxyacetone kinase,G,Carbohydrate transport and metabolism	lcl|FR874854.1_prot_CCC16925.1_360_[locus_tag=LPENT_01621]_[protein=glycerone_kinase]_[protein_id=CCC16925.1]_[location=1714532..1715521]_[gbkey=CDS]
gene_1675|GeneMark.hmm|948_aa|-|1846551|1849397	mannosyl-glycoprotein endo-beta-N-acetylglucosamidase";Gene "FD24_GL003077";Ontology_term "cytoplasm,mannosyl-glycoprotein endo-beta-N-acetylglucosaminidase activity";Ontology_id "GO:0005737,GO:0033925";Enzyme_code "EC:3.2.1.96";Enzyme_name "Mannosyl-glycoprotein endo-beta-N-acetylglucosaminidase";Other glycan degradation; COG3291,FOG: PKD repeat,R,General function prediction only	lcl|FR874854.1_prot_CCC16908.1_359_[locus_tag=LPENT_01604]_[protein=mannosyl-glycoprotein_endo-beta-N-acetylglucosaminidase]_[protein_id=CCC16908.1]_[location=1693713..1696559]_[gbkey=CDS]
gene_1678|GeneMark.hmm|288_aa|-|1850585|1851451	fructokinase";Gene "LPE_02134";Gene "FD24_GL003081";Ontology_term "fructokinase activity,carbohydrate phosphorylation";Ontology_id "GO:0008865,GO:0046835";Enzyme_code "EC:2.7.1.4,EC:2.7.1.1";Enzyme_name "Fructokinase,Hexokinase";Glycolysis / Gluconeogenesis, Fructose and mannose metabolism, Galactose metabolism, Neomycin, kanamycin and gentamicin biosynthesis, Starch and sucrose metabolism, Biosy…	lcl|FR874854.1_prot_358_[locus_tag=LPENT_01602]_[protein=fructokinase]_[pseudo=true]_[location=1691987..1692526]_[gbkey=CDS]
gene_1679|GeneMark.hmm|651_aa|-|1851585|1853540	PTS beta-glucoside transporter subunit EIIBCA";Gene "FD24_GL003082";Ontology_term "plasma membrane,integral component of membrane,protein-N(PI)-phosphohistidine-sugar phosphotransferase activity,kinase activity,phosphoenolpyruvate-dependent sugar phosphotransferase system,phosphorylation,carbohydrate transmembrane transport";Ontology_id "GO:0005886,GO:0016021,GO:0008982,GO:0016301,GO:0009401,GO:0…	lcl|FR874854.1_prot_CCC16904.1_356_[locus_tag=LPENT_01600]_[protein=sucrose_PTS,_EIIBCA]_[protein_id=CCC16904.1]_[location=1689053..1691008]_[gbkey=CDS]
gene_1683|GeneMark.hmm|304_aa|-|1858349|1859263	alcohol dehydrogenase";Gene "FD24_GL003086";Ontology_term "zinc ion binding,oxidoreductase activity,oxidation-reduction process";Ontology_id "GO:0008270,GO:0016491,GO:0055114";COG0604,NADPH:quinone reductase and related Zn-dependent oxidoreductases,CR,Multiple classes	lcl|FR874854.1_prot_355_[locus_tag=LPENT_01595]_[protein=NADPH:quinone_reductase_related_Zn-dependent_oxidoreductase]_[pseudo=true]_[location=1683029..1684108]_[gbkey=CDS]
gene_1684|GeneMark.hmm|466_aa|-|1859459|1860859	Na+/H+ antiporter NhaC";Gene "LPE_02128";Ontology_term "integral component of membrane,antiporter activity,transmembrane transport";Ontology_id "GO:0016021,GO:0015297,GO:0055085";COG1757,Na+/H+ antiporter,C,Energy production and conversion	lcl|FR874854.1_prot_CCC16897.1_353_[locus_tag=LPENT_01593]_[protein=Na(+)/H(+)_antiporter]_[protein_id=CCC16897.1]_[location=1681433..1682833]_[gbkey=CDS]
gene_1686|GeneMark.hmm|307_aa|-|1863239|1864162	LysR family transcriptional regulator";Gene "FD24_GL003089";Ontology_term "DNA binding,transcription factor activity, sequence-specific DNA binding,transcription, DNA-templated,regulation of transcription, DNA-templated";Ontology_id "GO:0003677,GO:0003700,GO:0006351,GO:0006355";COG0583,Transcriptional regulator,K,Transcription	lcl|FR874854.1_prot_CCC16894.1_352_[locus_tag=LPENT_01590]_[protein=transcription_regulator]_[protein_id=CCC16894.1]_[location=1678115..1679053]_[gbkey=CDS]
gene_1688|GeneMark.hmm|280_aa|-|1865338|1866180	transcriptional regulator";Gene "LPENT_01589";Gene "LPE_02124";Gene "FD24_GL003092";Ontology_term "sequence-specific DNA binding";Ontology_id "GO:0043565";COG1396,Predicted transcriptional regulators,K,Transcription	lcl|FR874854.1_prot_CCC16893.1_351_[locus_tag=LPENT_01589]_[protein=putative_uncharacterized_protein]_[protein_id=CCC16893.1]_[location=1676115..1676957]_[gbkey=CDS]
gene_1689|GeneMark.hmm|553_aa|-|1866534|1868195	peptide ABC transporter substrate-binding protein";COG4166,ABC-type oligopeptide transport system, periplasmic component,E,Amino acid transport and metabolism	lcl|FR874854.1_prot_CCC16892.1_350_[locus_tag=LPENT_01588]_[protein=lipoprotein,_peptide_binding_protein_OppA_homolog]_[protein_id=CCC16892.1]_[location=1674100..1675761]_[gbkey=CDS]
gene_1690|GeneMark.hmm|553_aa|-|1868512|1870173	peptide ABC transporter substrate-binding protein";Gene "LPE_02122";Ontology_term "ATP-binding cassette (ABC) transporter complex,transmembrane transport";Ontology_id "GO:0043190,GO:0055085";COG4166,ABC-type oligopeptide transport system, periplasmic component,E,Amino acid transport and metabolism	lcl|FR874854.1_prot_CCC16891.1_349_[locus_tag=LPENT_01587]_[protein=lipoprotein,_peptide_binding_protein_OppA_homolog]_[protein_id=CCC16891.1]_[location=1671689..1673350]_[gbkey=CDS]
gene_1691|GeneMark.hmm|389_aa|-|1870536|1871705	3-phosphoglycerate dehydrogenase";Gene "LPE_02121";Gene "FD24_GL003096";Ontology_term "phosphoglycerate dehydrogenase activity,amino acid binding,NAD binding,oxidation-reduction process";Ontology_id "GO:0004617,GO:0016597,GO:0051287,GO:0055114";Enzyme_code "EC:1.1.1.95";Enzyme_name "Phosphoglycerate dehydrogenase";Glycine, serine and threonine metabolism, Biosynthesis of antibiotics, Methane meta…	lcl|FR874854.1_prot_CCC16890.1_348_[locus_tag=LPENT_01586]_[protein=phosphoglycerate_dehydrogenase]_[protein_id=CCC16890.1]_[location=1670157..1671326]_[gbkey=CDS]
gene_1692|GeneMark.hmm|358_aa|-|1871736|1872812	phosphoserine transaminase";Gene "serC";Ontology_term "cytoplasm,O-phospho-L-serine:2-oxoglutarate aminotransferase activity,pyridoxal phosphate binding,L-serine biosynthetic process";Ontology_id "GO:0005737,GO:0004648,GO:0030170,GO:0006564";Enzyme_code "EC:2.6.1.52";Enzyme_name "Phosphoserine transaminase";Vitamin B6 metabolism, Glycine, serine and threonine metabolism, Biosynthesis of antibioti…	lcl|FR874854.1_prot_CCC16889.1_347_[locus_tag=LPENT_01585]_[protein=phosphoserine_aminotransferase]_[protein_id=CCC16889.1]_[location=1669050..1670126]_[gbkey=CDS]
gene_1699|GeneMark.hmm|116_aa|-|1880856|1881206	hypothetical protein";COG5646,Uncharacterized conserved protein,S,Function unknown	lcl|FR874854.1_prot_CCC16883.1_346_[locus_tag=LPENT_01579]_[protein=putative_uncharacterized_protein]_[protein_id=CCC16883.1]_[location=1661432..1661782]_[gbkey=CDS]
gene_1700|GeneMark.hmm|293_aa|-|1881193|1882074	RNA-binding protein";COG1293,Predicted RNA-binding protein homologous to eukaryotic snRNP,K,Transcription	lcl|FR874854.1_prot_CCC16882.1_345_[locus_tag=LPENT_01578]_[protein=adherence_protein]_[protein_id=CCC16882.1]_[location=1660564..1661445]_[gbkey=CDS]
gene_1703|GeneMark.hmm|117_aa|-|1884797|1885150	CrcB family protein";Gene "crcB";Ontology_term "integral component of plasma membrane,inorganic anion transmembrane transporter activity,inorganic anion transport,ion transmembrane transport";Ontology_id "GO:0005887,GO:0015103,GO:0015698,GO:0034220";COG0239,Integral membrane protein possibly involved in chromosome condensation,D,Cell cycle control, cell division, chromosome partitioning	lcl|FR874854.1_prot_CCC16878.1_343_[locus_tag=LPENT_01574]_[protein=protein_CrcB_homolog_1]_[protein_id=CCC16878.1]_[location=1657603..1657956]_[gbkey=CDS]
gene_1704|GeneMark.hmm|127_aa|-|1885150|1885533	protein crcb like protein 2";Gene "crcB";Ontology_term "integral component of plasma membrane,inorganic anion transmembrane transporter activity,inorganic anion transport,ion transmembrane transport";Ontology_id "GO:0005887,GO:0015103,GO:0015698,GO:0034220";COG0239,Integral membrane protein possibly involved in chromosome condensation,D,Cell cycle control, cell division, chromosome partitioning	lcl|FR874854.1_prot_CCC16877.1_342_[locus_tag=LPENT_01573]_[protein=protein_CrcB_homolog_2]_[protein_id=CCC16877.1]_[location=1657220..1657603]_[gbkey=CDS]
gene_1706|GeneMark.hmm|219_aa|-|1887436|1888095	energy-coupling factor transporter transmembrane protein EcfT";Gene "LPE_02107";Ontology_term "integral component of membrane";Ontology_id "GO:0016021";COG0619,ABC-type cobalt transport system, permease component CbiQ and related transporters,P,Inorganic ion transport and metabolism	lcl|FR874854.1_prot_CCC16875.1_341_[locus_tag=LPENT_01571]_[protein=ABC_superfamily_ATP_binding_cassette_transporter,_permease_protein]_[protein_id=CCC16875.1]_[location=1654656..1655315]_[gbkey=CDS]
gene_1707|GeneMark.hmm|468_aa|-|1888092|1889498	ABC transporter ATP-binding protein";Gene "LPE_02106";Gene "FD24_GL003111";Ontology_term "ATP binding,ATPase activity";Ontology_id "GO:0005524,GO:0016887";Enzyme_code "EC:3.6.1.3,EC:3.6.1.15";Enzyme_name "Adenosinetriphosphatase,Nucleoside-triphosphate phosphatase";Thiamine metabolism, Purine metabolism; COG4133,ABC-type transport system involved in cytochrome c biogenesis, ATPase component,O,Pos…	lcl|FR874854.1_prot_CCC16874.1_340_[locus_tag=LPENT_01570]_[protein=ABC_transporter,_ATP-binding_protein]_[protein_id=CCC16874.1]_[location=1653253..1654659]_[gbkey=CDS]
gene_1708|GeneMark.hmm|189_aa|-|1889528|1890097	ABC transporter permease";COG4721,Predicted membrane protein,S,Function unknown	lcl|FR874854.1_prot_CCC16873.1_339_[locus_tag=LPENT_01569]_[protein=ABC_superfamily_ATP_binding_cassette_transporter_subunit]_[protein_id=CCC16873.1]_[location=1652621..1653223]_[gbkey=CDS]
gene_1712|GeneMark.hmm|156_aa|-|1893369|1893839	transcription elongation factor GreA";Gene "greA";Ontology_term "DNA binding,translation elongation factor activity,RNA polymerase binding,transcription, DNA-templated,translational elongation,regulation of DNA-templated transcription, elongation";Ontology_id "GO:0003677,GO:0003746,GO:0070063,GO:0006351,GO:0006414,GO:0032784";COG0782,Transcription elongation factor,K,Transcription	lcl|FR874854.1_prot_CCC16870.1_338_[locus_tag=LPENT_01566]_[protein=transcription_elongation_factor_GreA]_[protein_id=CCC16870.1]_[location=1648819..1649382]_[gbkey=CDS]
gene_1713|GeneMark.hmm|139_aa|-|1893919|1894338	hypothetical protein";Gene "FD24_GL003117";Gene "LPE_01878";Ontology_term "integral component of membrane";Ontology_id "GO:0016021	lcl|FR874854.1_prot_CCC16869.1_337_[locus_tag=LPENT_01565]_[protein=integral_membrane_protein]_[protein_id=CCC16869.1]_[location=1648413..1648832]_[gbkey=CDS]
gene_1714|GeneMark.hmm|65_aa|-|1894351|1894548	transcriptional regulator";COG1476,Predicted transcriptional regulators,K,Transcription	lcl|FR874854.1_prot_CCC16868.1_336_[locus_tag=LPENT_01564]_[protein=transcription_regulator]_[protein_id=CCC16868.1]_[location=1648203..1648400]_[gbkey=CDS]
gene_1717|GeneMark.hmm|327_aa|-|1895876|1896859	hypothetical protein	lcl|FR874854.1_prot_CCC16866.1_335_[locus_tag=LPENT_01562]_[protein=putative_nisin_resistance_protein]_[protein_id=CCC16866.1]_[location=1645906..1646877]_[gbkey=CDS]
gene_1723|GeneMark.hmm|236_aa|-|1900273|1900983	hypothetical protein FD24_GL002306";Gene "FD24_GL002306";Ontology_term "integral component of membrane,transporter activity,transmembrane transport";Ontology_id "GO:0016021,GO:0005215,GO:0055085";COG2814,Arabinose efflux permease,G,Carbohydrate transport and metabolism	lcl|FR874854.1_prot_CCC16864.1_334_[locus_tag=LPENT_01560]_[protein=putative_uncharacterized_protein]_[protein_id=CCC16864.1]_[location=1641781..1642992]_[gbkey=CDS]
gene_1724|GeneMark.hmm|501_aa|-|1901029|1902534	reductase";Gene "LPE_01874";Gene "LPENT_01559";Gene "FD24_GL002305";Ontology_term "oxidoreductase activity,oxidation-reduction process";Ontology_id "GO:0016491,GO:0055114";COG1053,Succinate dehydrogenase/fumarate reductase, flavoprotein subunit,C,Energy production and conversion	lcl|FR874854.1_prot_CCC16863.1_333_[locus_tag=LPENT_01559]_[protein=fumarate_reductase/succinate_dehydrogenase_flavop_rotein_domain_protein]_[protein_id=CCC16863.1]_[location=1640230..1641735]_[gbkey=CDS]
gene_1726|GeneMark.hmm|471_aa|-|1903710|1905125	dipeptidase";COG4690,Dipeptidase,E,Amino acid transport and metabolism	lcl|FR874854.1_prot_CCC16861.1_332_[locus_tag=LPENT_01557]_[protein=dipeptidase]_[protein_id=CCC16861.1]_[location=1637639..1639054]_[gbkey=CDS]
gene_1731|GeneMark.hmm|188_aa|-|1911357|1911923	hypothetical protein	lcl|FR874854.1_prot_CCC16856.1_331_[locus_tag=LPENT_01552]_[protein=putative_uncharacterized_protein]_[protein_id=CCC16856.1]_[location=1630841..1631407]_[gbkey=CDS]
gene_1733|GeneMark.hmm|110_aa|-|1912652|1912984	hypothetical protein	lcl|FR874854.1_prot_CCC16854.1_330_[locus_tag=LPENT_01550]_[protein=integral_membrane_protein]_[protein_id=CCC16854.1]_[location=1629780..1630112]_[gbkey=CDS]
gene_1736|GeneMark.hmm|133_aa|-|1915208|1915609	hypothetical protein	lcl|FR874854.1_prot_CCC16852.1_329_[locus_tag=LPENT_01548]_[protein=putative_uncharacterized_protein_lp_0240]_[protein_id=CCC16852.1]_[location=1627707..1628108]_[gbkey=CDS]
gene_1738|GeneMark.hmm|154_aa|-|1915840|1916304	MULTISPECIES: nucleoside-diphosphate kinase";Gene "LPE_01863";Gene "ndk";Gene "FD24_GL001788";Gene "LPENT_01547";Gene "N692_11305";Ontology_term "nucleoside diphosphate kinase activity,nucleoside diphosphate phosphorylation,GTP biosynthetic process,UTP biosynthetic process,CTP biosynthetic process";Ontology_id "GO:0004550,GO:0006165,GO:0006183,GO:0006228,GO:0006241";Enzyme_code "EC:2.7.4.6";Enzym…	lcl|FR874854.1_prot_CCC16851.1_328_[locus_tag=LPENT_01547]_[protein=nucleoside-diphosphate_kinase]_[protein_id=CCC16851.1]_[location=1627012..1627476]_[gbkey=CDS]
gene_1744|GeneMark.hmm|177_aa|-|1922060|1922593	serine acetyltransferase";Gene "FD24_GL001782";Ontology_term "cytoplasm,serine O-acetyltransferase activity,cysteine biosynthetic process from serine";Ontology_id "GO:0005737,GO:0009001,GO:0006535";Enzyme_code "EC:2.3.1.30";Enzyme_name "Serine O-acetyltransferase";Cysteine and methionine metabolism, Sulfur metabolism, Biosynthesis of antibiotics; COG1045,Serine acetyltransferase,E,Amino acid tran…	lcl|FR874854.1_prot_327_[locus_tag=LPENT_01542]_[protein=serine_O-acetyltransferase]_[pseudo=true]_[location=1620722..1621315]_[gbkey=CDS]
gene_1745|GeneMark.hmm|381_aa|-|1922598|1923743	cystathionine gamma-synthase";Gene "LPENT_01540";Gene "FD24_GL001781";Gene "LPE_01855";Ontology_term "cystathionine beta-lyase activity,pyridoxal phosphate binding";Ontology_id "GO:0004121,GO:0030170";Enzyme_code "EC:4.4.1.8";Enzyme_name "Cystathionine beta-lyase";Cysteine and methionine metabolism, Selenocompound metabolism; COG0626,Cystathionine beta-lyases/cystathionine gamma-synthases,E,Amino…	lcl|FR874854.1_prot_CCC16844.1_325_[locus_tag=LPENT_01540]_[protein=cystathionine_beta-lyase]_[protein_id=CCC16844.1]_[location=1619572..1620717]_[gbkey=CDS]
gene_1746|GeneMark.hmm|303_aa|-|1923755|1924666	cysteine synthase";Gene "LPE_01854";Gene "FD24_GL001780";Ontology_term "cysteine synthase activity,transferase activity,cysteine biosynthetic process from serine";Ontology_id "GO:0004124,GO:0016740,GO:0006535";Enzyme_code "EC:2.5.1.47";Enzyme_name "Cysteine synthase";Cysteine and methionine metabolism, Sulfur metabolism, Biosynthesis of antibiotics; COG0031,Cysteine synthase,E,Amino acid transpor…	lcl|FR874854.1_prot_CCC16843.1_324_[locus_tag=LPENT_01539]_[protein=cysteine_synthase]_[protein_id=CCC16843.1]_[location=1618649..1619560]_[gbkey=CDS]
gene_1749|GeneMark.hmm|263_aa|-|1926072|1926863	MULTISPECIES: type I methionyl aminopeptidase";Gene "pepM";Gene "map";Ontology_term "metal ion binding,metalloaminopeptidase activity,proteolysis,protein initiator methionine removal";Ontology_id "GO:0046872,GO:0070006,GO:0006508,GO:0070084";Enzyme_code "EC:3.4.11";Enzyme_name "Acting on peptide bonds (peptidases)";COG0024,Methionine aminopeptidase,J,Translation, ribosomal structure and biogenesis	lcl|FR874854.1_prot_CCC16841.1_323_[locus_tag=LPENT_01537]_[protein=methionine_aminopeptidase]_[protein_id=CCC16841.1]_[location=1615512..1616303]_[gbkey=CDS]
gene_1751|GeneMark.hmm|596_aa|-|1928316|1930106	hypothetical protein";Gene "LPE_01851";Ontology_term "integral component of membrane";Ontology_id "GO:0016021	lcl|FR874854.1_prot_CCC16838.1_321_[locus_tag=LPENT_01534]_[protein=putative_uncharacterized_protein]_[protein_id=CCC16838.1]_[location=1612270..1614060]_[gbkey=CDS]
gene_1756|GeneMark.hmm|260_aa|-|1937198|1937980	hypothetical protein	lcl|FR874854.1_prot_CCC16829.1_320_[locus_tag=LPENT_01525]_[protein=putative_uncharacterized_protein_lp_0266]_[protein_id=CCC16829.1]_[location=1604165..1604947]_[gbkey=CDS]
gene_1761|GeneMark.hmm|319_aa|-|1948871|1949830	hypothetical protein";COG3786,Uncharacterized protein conserved in bacteria,S,Function unknown	lcl|FR874854.1_prot_CCC16818.1_319_[locus_tag=LPENT_01514]_[protein=putative_uncharacterized_protein]_[protein_id=CCC16818.1]_[location=1592355..1593272]_[gbkey=CDS]
gene_1765|GeneMark.hmm|146_aa|-|1951758|1952198	MULTISPECIES: Rrf2 family transcriptional regulator";COG1959,Predicted transcriptional regulator,K,Transcription	lcl|FR874854.1_prot_CCC16814.1_318_[locus_tag=LPENT_01510]_[protein=putative_transcription_regulator]_[protein_id=CCC16814.1]_[location=1588874..1589314]_[gbkey=CDS]
gene_1768|GeneMark.hmm|213_aa|-|1954706|1955347	hypothetical protein	lcl|FR874854.1_prot_CCC16811.1_317_[locus_tag=LPENT_01507]_[protein=putative_uncharacterized_protein]_[protein_id=CCC16811.1]_[location=1585725..1586366]_[gbkey=CDS]
gene_1769|GeneMark.hmm|103_aa|-|1955438|1955749	hypothetical protein	lcl|FR874854.1_prot_CCC16810.1_316_[locus_tag=LPENT_01506]_[protein=extracellular_protein]_[protein_id=CCC16810.1]_[location=1585323..1585634]_[gbkey=CDS]
gene_1770|GeneMark.hmm|83_aa|-|1955799|1956050	hypothetical protein	lcl|FR874854.1_prot_CCC16809.1_315_[locus_tag=LPENT_01505]_[protein=putative_uncharacterized_protein_lp_0279]_[protein_id=CCC16809.1]_[location=1585022..1585273]_[gbkey=CDS]
gene_1771|GeneMark.hmm|460_aa|-|1956308|1957690	two-component sensor histidine kinase";Gene "FD24_GL001753";Gene "LPE_03185";Ontology_term "intracellular,integral component of membrane,phosphorelay sensor kinase activity,ATP binding,phosphorelay signal transduction system,signal transduction by protein phosphorylation";Ontology_id "GO:0005622,GO:0016021,GO:0000155,GO:0005524,GO:0000160,GO:0023014";Enzyme_code "EC:2.7.13.3";Enzyme_name "Histidi…	lcl|FR874854.1_prot_CCC16808.1_314_[locus_tag=LPENT_01504]_[protein=histidine_protein_kinase;_sensor_protein]_[protein_id=CCC16808.1]_[location=1583382..1584764]_[gbkey=CDS]
gene_1772|GeneMark.hmm|234_aa|-|1957677|1958381	DNA-binding response regulator";Gene "FD24_GL001752";Gene "LPE_03186";Ontology_term "intracellular,DNA binding,phosphorelay signal transduction system,transcription, DNA-templated,regulation of transcription, DNA-templated";Ontology_id "GO:0005622,GO:0003677,GO:0000160,GO:0006351,GO:0006355";COG0745,Response regulators consisting of a CheY-like receiver domain and a winged-helix DNA-binding domai…	lcl|FR874854.1_prot_CCC16807.1_313_[locus_tag=LPENT_01503]_[protein=response_regulator]_[protein_id=CCC16807.1]_[location=1582691..1583395]_[gbkey=CDS]
gene_1777|GeneMark.hmm|103_aa|-|1961919|1962230	hypothetical protein	lcl|FR874854.1_prot_CCC16803.1_312_[locus_tag=LPENT_01499]_[protein=putative_uncharacterized_protein_lp_0287]_[protein_id=CCC16803.1]_[location=1578842..1579153]_[gbkey=CDS]
gene_1779|GeneMark.hmm|343_aa|-|1963684|1964715	LytR family transcriptional regulator";Gene "LPE_01358";Gene "FD24_GL001874";Ontology_term "integral component of membrane";Ontology_id "GO:0016021";COG1316,Transcriptional regulator,K,Transcription	lcl|FR874854.1_prot_CCC16801.1_311_[locus_tag=LPENT_01497]_[protein=transcription_regulator]_[protein_id=CCC16801.1]_[location=1576357..1577388]_[gbkey=CDS]
gene_1783|GeneMark.hmm|190_aa|-|1968688|1969260	MULTISPECIES: TetR/AcrR family transcriptional regulator";Gene "LPE_01354";Gene "N692_08285";Gene "LPENT_01493";Ontology_term "DNA binding,transcription, DNA-templated,regulation of transcription, DNA-templated";Ontology_id "GO:0003677,GO:0006351,GO:0006355";COG1309,Transcriptional regulator,K,Transcription	lcl|FR874854.1_prot_CCC16797.1_310_[locus_tag=LPENT_01493]_[protein=putative_transcription_regulator]_[protein_id=CCC16797.1]_[location=1572664..1573236]_[gbkey=CDS]
gene_1789|GeneMark.hmm|243_aa|-|1979350|1980081	CPBP family intramembrane metalloprotease";Gene "LPE_01347";Gene "FD24_GL001864";Ontology_term "integral component of membrane,peptidase activity,proteolysis";Ontology_id "GO:0016021,GO:0008233,GO:0006508	lcl|FR874854.1_prot_CCC16790.1_309_[locus_tag=LPENT_01486]_[protein=CAAX_family_membrane-bound_protease]_[protein_id=CCC16790.1]_[location=1561867..1562598]_[gbkey=CDS]
gene_1790|GeneMark.hmm|272_aa|-|1980195|1981013	transglycosylase";COG1429,Cobalamin biosynthesis protein CobN and related Mg-chelatases,H,Coenzyme transport and metabolism	lcl|FR874854.1_prot_CCC16789.1_308_[locus_tag=LPENT_01485]_[protein=extracellular_protein]_[protein_id=CCC16789.1]_[location=1561160..1561753]_[gbkey=CDS]
gene_1792|GeneMark.hmm|221_aa|-|1982628|1983293	peptidase M23	lcl|FR874854.1_prot_CCC16787.1_306_[locus_tag=LPENT_01483]_[protein=extracellular_protein]_[protein_id=CCC16787.1]_[location=1558672..1559331]_[gbkey=CDS]
gene_1793|GeneMark.hmm|124_aa|-|1983701|1984075	glycine cleavage system protein H";COG0509,Glycine cleavage system H protein (lipoate-binding),E,Amino acid transport and metabolism	lcl|FR874854.1_prot_CCC16786.1_305_[locus_tag=LPENT_01482]_[protein=glycine_cleavage_system]_[protein_id=CCC16786.1]_[location=1557890..1558264]_[gbkey=CDS]
gene_1794|GeneMark.hmm|297_aa|-|1984077|1984970	hypothetical protein	lcl|FR874854.1_prot_CCC16785.1_304_[locus_tag=LPENT_01481]_[protein=putative_uncharacterized_protein_lp_0306]_[protein_id=CCC16785.1]_[location=1556962..1557888]_[gbkey=CDS]
gene_1795|GeneMark.hmm|238_aa|-|1985000|1985716	hypothetical protein	lcl|FR874854.1_prot_CCC16784.1_303_[locus_tag=LPENT_01480]_[protein=putative_uncharacterized_protein_lp_0307]_[protein_id=CCC16784.1]_[location=1556249..1556965]_[gbkey=CDS]
gene_1796|GeneMark.hmm|798_aa|-|1985688|1988084	ATP-dependent helicase";Gene "FD24_GL001857";Gene "LPE_01341";Ontology_term "DNA binding,ATP-dependent DNA helicase activity,ATP binding,nucleobase-containing compound metabolic process,DNA duplex unwinding";Ontology_id "GO:0003677,GO:0004003,GO:0005524,GO:0006139,GO:0032508";Enzyme_code "EC:3.6.1.3,EC:3.6.1.15";Enzyme_name "Adenosinetriphosphatase,Nucleoside-triphosphate phosphatase";Thiamine me…	lcl|FR874854.1_prot_CCC16783.1_302_[locus_tag=LPENT_01479]_[protein=putative_DNA_helicase]_[protein_id=CCC16783.1]_[location=1553881..1556277]_[gbkey=CDS]
gene_1797|GeneMark.hmm|119_aa|-|1989155|1989514	integral membrane protein";Gene "LPE_00913";Ontology_term "integral component of membrane";Ontology_id "GO:0016021	lcl|FR874854.1_prot_CCC16782.1_301_[locus_tag=LPENT_01478]_[protein=integral_membrane_protein]_[protein_id=CCC16782.1]_[location=1552445..1552807]_[gbkey=CDS]
gene_1799|GeneMark.hmm|162_aa|-|1991014|1991502	GNAT family acetyltransferase";Gene "FD24_GL001854";Gene "LPE_00911";Ontology_term "N-acetyltransferase activity";Ontology_id "GO:0008080";COG2153,Predicted acyltransferase,R,General function prediction only	lcl|FR874854.1_prot_CCC16780.1_300_[locus_tag=LPENT_01476]_[protein=putative_acetyltransferase]_[protein_id=CCC16780.1]_[location=1550384..1550872]_[gbkey=CDS]
gene_1802|GeneMark.hmm|171_aa|-|1993611|1994126	hypothetical protein FD24_GL001851	lcl|FR874854.1_prot_CCC16777.1_299_[locus_tag=LPENT_01473]_[protein=putative_uncharacterized_protein]_[protein_id=CCC16777.1]_[location=1547781..1548275]_[gbkey=CDS]
gene_1806|GeneMark.hmm|356_aa|-|1996655|1997725	spermidine/putrescine ABC transporter substrate-binding protein";Gene "LPE_00907";Gene "FD24_GL001849";Ontology_term "periplasmic space,polyamine binding,polyamine transport";Ontology_id "GO:0042597,GO:0019808,GO:0015846";COG0687,Spermidine/putrescine-binding periplasmic protein,E,Amino acid transport and metabolism	lcl|FR874854.1_prot_CCC16775.1_298_[locus_tag=LPENT_01471]_[protein=spermidine/putrescine_ABC_transporter,_substrate_binding_protein]_[protein_id=CCC16775.1]_[location=1544164..1545234]_[gbkey=CDS]
gene_1807|GeneMark.hmm|271_aa|-|1997722|1998537	MULTISPECIES: spermidine/purescine ABC transporter permease";Gene "FD24_GL001848";Gene "LPE_00906";Gene "potC";Gene "LPENT_01470";Gene "N692_08165";Ontology_term "plasma membrane,integral component of membrane,transport";Ontology_id "GO:0005886,GO:0016021,GO:0006810";COG1177,ABC-type spermidine/putrescine transport system, permease component II,E,Amino acid transport and metabolism	lcl|FR874854.1_prot_CCC16774.1_297_[locus_tag=LPENT_01470]_[protein=spermidine/putrescine_ABC_transporter,_permease_protein]_[protein_id=CCC16774.1]_[location=1543352..1544167]_[gbkey=CDS]
gene_1808|GeneMark.hmm|277_aa|-|1998537|1999370	spermidine putrescine abc transporter, permease protein";Gene "FD24_GL001847";Ontology_term "plasma membrane,integral component of membrane,transport";Ontology_id "GO:0005886,GO:0016021,GO:0006810";COG1176,ABC-type spermidine/putrescine transport system, permease component I,E,Amino acid transport and metabolism	lcl|FR874854.1_prot_CCC16773.1_296_[locus_tag=LPENT_01469]_[protein=spermidine/putrescine_ABC_transporter,_permease_protein]_[protein_id=CCC16773.1]_[location=1542519..1543352]_[gbkey=CDS]
gene_1809|GeneMark.hmm|364_aa|-|1999383|2000477	spermidine/putrescine ABC transporter ATP-binding protein";Gene "potA";Ontology_term "ATP-binding cassette (ABC) transporter complex,ATP binding,putrescine-importing ATPase activity,spermidine-importing ATPase activity,putrescine transport,spermidine transmembrane transport";Ontology_id "GO:0043190,GO:0005524,GO:0015594,GO:0015595,GO:0015847,GO:1903711";Enzyme_code "EC:3.6.1.3,EC:3.6.3.31,EC:3.6.…	lcl|FR874854.1_prot_CCC16772.1_295_[locus_tag=LPENT_01468]_[protein=spermidine/putrescine_import_ATP-binding_protein_potA]_[protein_id=CCC16772.1]_[location=1541409..1542506]_[gbkey=CDS]
gene_1810|GeneMark.hmm|180_aa|-|2000544|2001086	XRE family transcriptional regulator";Gene "LPE_00903";Ontology_term "sequence-specific DNA binding";Ontology_id "GO:0043565";COG1396,Predicted transcriptional regulators,K,Transcription	lcl|FR874854.1_prot_CCC16771.1_294_[locus_tag=LPENT_01467]_[protein=transcription_regulator]_[protein_id=CCC16771.1]_[location=1540800..1541342]_[gbkey=CDS]
gene_1812|GeneMark.hmm|155_aa|-|2001729|2002196	MULTISPECIES: RNA-binding protein";COG4405,Uncharacterized protein conserved in bacteria,S,Function unknown	lcl|FR874854.1_prot_CCC16770.1_293_[locus_tag=LPENT_01466]_[protein=putative_uncharacterized_protein_lp_0320]_[protein_id=CCC16770.1]_[location=1539680..1540156]_[gbkey=CDS]
gene_1819|GeneMark.hmm|456_aa|-|2007287|2008657	hypothetical protein";Gene "LPE_00896";Ontology_term "acetaldehyde dehydrogenase (acetylating) activity,oxidation-reduction process";Ontology_id "GO:0008774,GO:0055114";Enzyme_code "EC:1.2.1.10";Enzyme_name "Acetaldehyde dehydrogenase (acetylating)";Xylene degradation, Pyruvate metabolism, Benzoate degradation, Butanoate metabolism, Dioxin degradation, Phenylalanine metabolism; COG1012,NAD-depend…	lcl|FR874854.1_prot_CCC16763.1_292_[locus_tag=LPENT_01459]_[protein=acetaldehyde_dehydrogenase]_[protein_id=CCC16763.1]_[location=1533206..1534576]_[gbkey=CDS]
gene_1823|GeneMark.hmm|438_aa|-|2010920|2012236	sugar transport protein";Gene "FD24_GL002957";Ontology_term "integral component of membrane,transporter activity,sodium ion transport,carbohydrate transport";Ontology_id "GO:0016021,GO:0005215,GO:0006814,GO:0008643";COG2211,Na+/melibiose symporter and related transporters,G,Carbohydrate transport and metabolism	lcl|FR874854.1_prot_CCC16761.1_291_[locus_tag=LPENT_01457]_[protein=sugar_transport_protein]_[protein_id=CCC16761.1]_[location=1530252..1531568]_[gbkey=CDS]
gene_1824|GeneMark.hmm|299_aa|-|2012443|2013342	MULTISPECIES: paraslipin";Gene "N692_08085";Gene "KCA1_0302";Gene "FD24_GL002956";Ontology_term "membrane";Ontology_id "GO:0016020";COG0330,Membrane protease subunits, stomatin/prohibitin homologs,O,Posttranslational modification, protein turnover, chaperones	lcl|FR874854.1_prot_CCC16760.1_290_[locus_tag=LPENT_01456]_[protein=putative_uncharacterized_protein_lp_0332]_[protein_id=CCC16760.1]_[location=1529191..1530045]_[gbkey=CDS]
gene_1825|GeneMark.hmm|66_aa|-|2013355|2013555	MULTISPECIES: hypothetical protein	lcl|FR874854.1_prot_CCC16759.1_289_[locus_tag=LPENT_01455]_[protein=putative_uncharacterized_protein_lp_0333]_[protein_id=CCC16759.1]_[location=1528933..1529133]_[gbkey=CDS]
gene_1842|GeneMark.hmm|388_aa|-|2029199|2030365	hypothetical protein	lcl|FR874854.1_prot_CCC16746.1_288_[locus_tag=LPENT_01442]_[protein=putative_uncharacterized_protein_lp_0340]_[protein_id=CCC16746.1]_[location=1512275..1513441]_[gbkey=CDS]
gene_1847|GeneMark.hmm|438_aa|-|2034472|2035788	MULTISPECIES: ammonia permease";Gene "LPE_00873";Gene "amtB";Gene "LPENT_01438";Gene "N692_08000";Ontology_term "integral component of membrane,ammonium transmembrane transporter activity,ammonium transmembrane transport";Ontology_id "GO:0016021,GO:0008519,GO:0072488";COG0004,Ammonia permease,P,Inorganic ion transport and metabolism	lcl|FR874854.1_prot_CCC16742.1_287_[locus_tag=LPENT_01438]_[protein=ammonium_transport_protein]_[protein_id=CCC16742.1]_[location=1506864..1508180]_[gbkey=CDS]
gene_1850|GeneMark.hmm|187_aa|-|2038337|2038900	extracellular zinc metalloproteinase";Gene "LPE_00870";Ontology_term "extracellular matrix,metalloendopeptidase activity,zinc ion binding,proteolysis";Ontology_id "GO:0031012,GO:0004222,GO:0008270,GO:0006508";Enzyme_code "EC:3.4.24";Enzyme_name "Acting on peptide bonds (peptidases)";COG5549,Predicted Zn-dependent protease,O,Posttranslational modification, protein turnover, chaperones	lcl|FR874854.1_prot_CCC16739.1_286_[locus_tag=LPENT_01435]_[protein=extracellular_zinc_metalloproteinase]_[protein_id=CCC16739.1]_[location=1503665..1504312]_[gbkey=CDS]
gene_1854|GeneMark.hmm|169_aa|-|2042478|2042987	MULTISPECIES: hypothetical protein";COG1881,Phospholipid-binding protein,R,General function prediction only	lcl|FR874854.1_prot_CCC16735.1_285_[locus_tag=LPENT_01431]_[protein=putative_uncharacterized_protein_lp_0358]_[protein_id=CCC16735.1]_[location=1498815..1499324]_[gbkey=CDS]
gene_1855|GeneMark.hmm|398_aa|-|2043018|2044214	DNA replication initiation protein";COG3410,Uncharacterized conserved protein,S,Function unknown	lcl|FR874854.1_prot_CCC16734.1_284_[locus_tag=LPENT_01430]_[protein=putative_uncharacterized_protein_lp_0359]_[protein_id=CCC16734.1]_[location=1497588..1498784]_[gbkey=CDS]
gene_1859|GeneMark.hmm|306_aa|-|2046325|2047245	MULTISPECIES: ribonucleoside hydrolase RihC";Gene "N692_07940";Ontology_term "hydrolase activity";Ontology_id "GO:0016787";COG1957,Inosine-uridine nucleoside N-ribohydrolase,F,Nucleotide transport and metabolism	lcl|FR874854.1_prot_CCC16730.1_283_[locus_tag=LPENT_01426]_[protein=Cytidine/uridine-specific_hydrolase]_[protein_id=CCC16730.1]_[location=1494616..1495542]_[gbkey=CDS]
gene_1860|GeneMark.hmm|303_aa|+|2047382|2048293	short chain dehydrogenase/reductase family oxidor eductase";COG0300,Short-chain dehydrogenases of various substrate specificities,R,General function prediction only	lcl|FR874854.1_prot_CCC16287.1_186_[locus_tag=LPENT_00983]_[protein=short-chain_dehydrogenase/oxidoreductase]_[protein_id=CCC16287.1]_[location=959109..959933]_[gbkey=CDS]
gene_1861|GeneMark.hmm|148_aa|-|2048351|2048797	ribonuclease H";Gene "FD24_GL002918";Gene "LPE_00859";Ontology_term "nucleic acid binding";Ontology_id "GO:0003676";COG0328,Ribonuclease HI,L,Replication, recombination and repair	lcl|FR874854.1_prot_CCC16728.1_282_[locus_tag=LPENT_01424]_[protein=putative_uncharacterized_protein_lp_0366]_[protein_id=CCC16728.1]_[location=1493070..1493516]_[gbkey=CDS]
gene_1873|GeneMark.hmm|205_aa|-|2061497|2062114	MULTISPECIES: galactoside O-acetyltransferase";Gene "thgA1";Gene "lacA";Gene "FD24_GL002907";Gene "LPE_01903";Gene "LPENT_01416";Ontology_term "galactoside O-acetyltransferase activity";Ontology_id "GO:0008870";Enzyme_code "EC:2.3.1.18";Enzyme_name "Galactoside O-acetyltransferase";COG0110,Acetyltransferase (isoleucine patch superfamily),R,General function prediction only	lcl|FR874854.1_prot_CCC16720.1_281_[locus_tag=LPENT_01416]_[protein=galactoside_O-acetyltransferase]_[protein_id=CCC16720.1]_[location=1480596..1481213]_[gbkey=CDS]
gene_1874|GeneMark.hmm|381_aa|-|2062118|2063263	MFS transporter";Gene "FD24_GL002906";Ontology_term "integral component of membrane,transmembrane transport";Ontology_id "GO:0016021,GO:0055085";COG2814,Arabinose efflux permease,G,Carbohydrate transport and metabolism	lcl|FR874854.1_prot_CCC16719.1_280_[locus_tag=LPENT_01415]_[protein=transport_protein]_[protein_id=CCC16719.1]_[location=1479447..1480592]_[gbkey=CDS]
gene_1875|GeneMark.hmm|263_aa|-|2063267|2064058	HAD family hydrolase";Gene "FD24_GL002905";Gene "LPE_01901";Ontology_term "hydrolase activity";Ontology_id "GO:0016787";COG0561,Predicted hydrolases of the HAD superfamily,R,General function prediction only	lcl|FR874854.1_prot_CCC16718.1_279_[locus_tag=LPENT_01414]_[protein=hydrolase,_HAD_superfamily,_Cof_family]_[protein_id=CCC16718.1]_[location=1478652..1479443]_[gbkey=CDS]
gene_1876|GeneMark.hmm|290_aa|-|2064128|2065000	AraC family transcriptional regulator";Gene "LPE_01900";Gene "FD24_GL002904";Ontology_term "transcription factor activity, sequence-specific DNA binding,sequence-specific DNA binding,transcription, DNA-templated,regulation of transcription, DNA-templated";Ontology_id "GO:0003700,GO:0043565,GO:0006351,GO:0006355";COG2207,AraC-type DNA-binding domain-containing proteins,K,Transcription	lcl|FR874854.1_prot_CCC16717.1_278_[locus_tag=LPENT_01413]_[protein=transcription_regulator]_[protein_id=CCC16717.1]_[location=1477710..1478582]_[gbkey=CDS]
gene_1900|GeneMark.hmm|260_aa|-|2088965|2089747	plni";Gene "FD24_GL002879";Ontology_term "integral component of membrane";Ontology_id "GO:0016021	lcl|FR874854.1_prot_CCC16701.1_276_[locus_tag=LPENT_01397]_[protein=plnI]_[protein_id=CCC16701.1]_[location=1455801..1456574]_[gbkey=CDS]
gene_1904|GeneMark.hmm|769_aa|-|2092459|2094768	ATP-dependent DNA helicase";Gene "LPE_01881";Gene "FD24_GL002875";Ontology_term "DNA binding,ATP-dependent DNA helicase activity,ATP binding,DNA duplex unwinding";Ontology_id "GO:0003677,GO:0004003,GO:0005524,GO:0032508";Enzyme_code "EC:3.6.1.3,EC:3.6.1.15";Enzyme_name "Adenosinetriphosphatase,Nucleoside-triphosphate phosphatase";Thiamine metabolism, Purine metabolism; COG3973,Superfamily I DNA a…	lcl|FR874854.1_prot_CCC16696.1_275_[locus_tag=LPENT_01392]_[protein=putative_DNA_helicase]_[protein_id=CCC16696.1]_[location=1450846..1453155]_[gbkey=CDS]
gene_1908|GeneMark.hmm|453_aa|+|2099224|2100585	MULTISPECIES: PTS cellobiose transporter subunit IIC";Gene "LPE_01124";Gene "N692_12125";Gene "pts7C";Gene "LPENT_01383";Gene "FD24_GL002869";Ontology_term "plasma membrane,integral component of membrane,protein-N(PI)-phosphohistidine-sugar phosphotransferase activity,phosphoenolpyruvate-dependent sugar phosphotransferase system,carbohydrate transmembrane transport";Ontology_id "GO:0005886,GO:001…	lcl|FR874854.1_prot_CCC17582.1_778_[locus_tag=LPENT_02278]_[protein=PTS_system_cellobiose-specific_IIC_component]_[protein_id=CCC17582.1]_[location=2511909..2513165]_[gbkey=CDS]
gene_1923|GeneMark.hmm|296_aa|-|2117784|2118674	hypothetical protein FD24_GL002854	lcl|FR874854.1_prot_CCC16670.1_274_[locus_tag=LPENT_01366]_[protein=putative_uncharacterized_protein]_[protein_id=CCC16670.1]_[location=1416515..1417405]_[gbkey=CDS]
gene_1936|GeneMark.hmm|275_aa|+|2130505|2131332	serine hydrolase";Gene "LPE_01098";Ontology_term "beta-lactamase activity";Ontology_id "GO:0008800";Enzyme_code "EC:3.5.2.6";Enzyme_name "Beta-lactamase";beta-Lactam resistance, Penicillin and cephalosporin biosynthesis, Biosynthesis of antibiotics; COG2367,Beta-lactamase class A,V,Defense mechanisms	lcl|FR874854.1_prot_CCC17537.1_749_[locus_tag=LPENT_02233]_[protein=putative_beta-lactamase]_[protein_id=CCC17537.1]_[location=2444984..2445964]_[gbkey=CDS]
gene_1940|GeneMark.hmm|270_aa|-|2136023|2136835	sugar-phosphatase";Gene "LPENT_01349";Gene "LPE_01094";Gene "FD24_GL002837";Ontology_term "hydrolase activity";Ontology_id "GO:0016787";COG0561,Predicted hydrolases of the HAD superfamily,R,General function prediction only	lcl|FR874854.1_prot_CCC16653.1_272_[locus_tag=LPENT_01349]_[protein=hydrolase,_HAD_superfamily,_Cof_family]_[protein_id=CCC16653.1]_[location=1397811..1398623]_[gbkey=CDS]
gene_1941|GeneMark.hmm|450_aa|-|2136854|2138206	HD domain-containing protein";Gene "LPENT_01348";Gene "FD24_GL002836";Gene "LPE_01093";Ontology_term "hydrolase activity";Ontology_id "GO:0016787";COG1078,HD superfamily phosphohydrolases,R,General function prediction only	lcl|FR874854.1_prot_CCC16652.1_271_[locus_tag=LPENT_01348]_[protein=putative_hydrolase]_[protein_id=CCC16652.1]_[location=1396440..1397792]_[gbkey=CDS]
gene_1942|GeneMark.hmm|303_aa|-|2138326|2139237	biotin/lipoate A/B protein ligase family protein";COG0095,Lipoate-protein ligase A,H,Coenzyme transport and metabolism	lcl|FR874854.1_prot_270_[locus_tag=LPENT_01347]_[protein=putative_uncharacterized_protein]_[pseudo=true]_[location=1395400..1396320]_[gbkey=CDS]
gene_1946|GeneMark.hmm|316_aa|-|2142475|2143425	DeoR family transcriptional regulator";Gene "LPE_01088";Gene "FD24_GL002831";Ontology_term "carbohydrate binding";Ontology_id "GO:0030246";COG2390,Transcriptional regulator, contains sigma factor-related N-terminal domain,K,Transcription	lcl|FR874854.1_prot_CCC16643.1_268_[locus_tag=LPENT_01339]_[protein=deoxyribonucleoside_regulator]_[protein_id=CCC16643.1]_[location=1386826..1387776]_[gbkey=CDS]
gene_1963|GeneMark.hmm|378_aa|-|2163277|2164413	hypothetical protein	lcl|FR874854.1_prot_CCC16628.1_266_[locus_tag=LPENT_01324]_[protein=putative_uncharacterized_protein_lp_0513]_[protein_id=CCC16628.1]_[location=1367981..1369117]_[gbkey=CDS]
gene_1979|GeneMark.hmm|1020_aa|-|2181692|2184754	carbamoyl phosphate synthase large subunit";Gene "LPE_01060";Ontology_term "carbamoyl-phosphate synthase (glutamine-hydrolyzing) activity,ATP binding,metal ion binding,nitrogen compound metabolic process";Ontology_id "GO:0004088,GO:0005524,GO:0046872,GO:0006807";Enzyme_code "EC:6.3.5.5";Enzyme_name "Carbamoyl-phosphate synthase (glutamine-hydrolyzing)";Pyrimidine metabolism, Alanine, aspartate an…	lcl|FR874854.1_prot_CCC16613.1_265_[locus_tag=LPENT_01309]_[protein=carbamoyl-phosphate_synthase_arginine-specific_large_chain]_[protein_id=CCC16613.1]_[location=1345753..1348815]_[gbkey=CDS]
gene_1980|GeneMark.hmm|356_aa|-|2184747|2185817	carbamoyl phosphate synthase small subunit";Gene "carA";Ontology_term "carbamoyl-phosphate synthase (glutamine-hydrolyzing) activity,ATP binding,'de novo' pyrimidine nucleobase biosynthetic process,arginine biosynthetic process,glutamine metabolic process,'de novo' UMP biosynthetic process";Ontology_id "GO:0004088,GO:0005524,GO:0006207,GO:0006526,GO:0006541,GO:0044205";Enzyme_code "EC:6.3.5.5";En…	lcl|FR874854.1_prot_CCC16612.1_264_[locus_tag=LPENT_01308]_[protein=carbamoyl-phosphate_synthase_arginine-specific_small_chain]_[protein_id=CCC16612.1]_[location=1344690..1345760]_[gbkey=CDS]
gene_1990|GeneMark.hmm|212_aa|-|2196186|2196824	MULTISPECIES: hypothetical protein";COG3448,CBS-domain-containing membrane protein,T,Signal transduction mechanisms	lcl|FR874854.1_prot_CCC16602.1_262_[locus_tag=LPENT_01298]_[protein=putative_uncharacterized_protein_lp_0535]_[protein_id=CCC16602.1]_[location=1336824..1337462]_[gbkey=CDS]
gene_1991|GeneMark.hmm|464_aa|-|2196979|2198373	cell surface protein";Gene "LPE_02420";Gene "FD24_GL001961";Ontology_term "integral component of membrane,transferase activity";Ontology_id "GO:0016021,GO:0016740";COG1376,Uncharacterized protein conserved in bacteria,S,Function unknown	lcl|FR874854.1_prot_CCC16601.1_261_[locus_tag=LPENT_01297]_[protein=putative_uncharacterized_protein_lp_0536]_[protein_id=CCC16601.1]_[location=1335275..1336669]_[gbkey=CDS]
gene_1993|GeneMark.hmm|320_aa|-|2199609|2200571	L-lactate dehydrogenase";Gene "ldh";Ontology_term "cytoplasm,L-lactate dehydrogenase activity,glycolytic process,oxidation-reduction process";Ontology_id "GO:0005737,GO:0004459,GO:0006096,GO:0055114";Enzyme_code "EC:1.1.1.27";Enzyme_name "L-lactate dehydrogenase";Cysteine and methionine metabolism, Glycolysis / Gluconeogenesis, Propanoate metabolism, Pyruvate metabolism, Biosynthesis of antibioti…	lcl|FR874854.1_prot_CCC16600.1_260_[locus_tag=LPENT_01296]_[protein=L-lactate_dehydrogenase_1_(L-LDH_1)]_[protein_id=CCC16600.1]_[location=1332411..1333373]_[gbkey=CDS]
gene_2025|GeneMark.hmm|347_aa|+|2239842|2240885	MULTISPECIES: IS30 family transposase";Gene "LPE_02186";Gene "FD24_GL002607";Ontology_term "DNA binding,DNA integration";Ontology_id "GO:0003677,GO:0015074";COG2826,Transposase and inactivated derivatives, IS30 family,L,Replication, recombination and repair	lcl|FR874851.1_prot_1_[locus_tag=LPENT_00155]_[protein=putative_transposase_IS1070]_[pseudo=true]_[location=1..441]_[gbkey=CDS]
gene_2031|GeneMark.hmm|366_aa|-|2244828|2245928	cation transport protein";Gene "FD24_GL000708";Ontology_term "integral component of membrane,transmembrane transport";Ontology_id "GO:0016021,GO:0055085";COG1055,Na+/H+ antiporter NhaD and related arsenite permeases,P,Inorganic ion transport and metabolism	lcl|FR874854.1_prot_CCC16581.1_258_[locus_tag=LPENT_01277]_[protein=cation_transport_protein]_[protein_id=CCC16581.1]_[location=1302246..1303346]_[gbkey=CDS]
gene_2032|GeneMark.hmm|270_aa|-|2246208|2247020	ribosyl nicotinamide transporter";Gene "LPE_00783";Gene "LPENT_01276";Gene "FD24_GL000707";Ontology_term "integral component of membrane,nicotinamide riboside transmembrane transporter activity,nicotinamide riboside transport";Ontology_id "GO:0016021,GO:0034257,GO:0034258";COG3201,Nicotinamide mononucleotide transporter,H,Coenzyme transport and metabolism	lcl|FR874854.1_prot_CCC16580.1_257_[locus_tag=LPENT_01276]_[protein=transport_protein]_[protein_id=CCC16580.1]_[location=1301156..1301968]_[gbkey=CDS]
gene_2035|GeneMark.hmm|233_aa|+|2249414|2250115	transcription regulator";Gene "FD24_GL000704";Gene "LPE_00780";Gene "LPENT_01273";Ontology_term "DNA binding,transcription factor activity, sequence-specific DNA binding,transcription, DNA-templated,regulation of transcription, DNA-templated";Ontology_id "GO:0003677,GO:0003700,GO:0006351,GO:0006355";COG2188,Transcriptional regulators,K,Transcription	lcl|FR874854.1_prot_CCC17388.1_638_[locus_tag=LPENT_02084]_[protein=transcriptional_regulator]_[protein_id=CCC17388.1]_[location=2270736..2271449]_[gbkey=CDS]
gene_2036|GeneMark.hmm|245_aa|-|2250254|2250991	glycosyltransferase";Gene "FD24_GL000703";Gene "LPE_00779";Ontology_term "N-acetylglucosaminyldiphosphoundecaprenol N-acetyl-beta-D-mannosaminyltransferase activity,biosynthetic process";Ontology_id "GO:0047244,GO:0009058";Enzyme_code "EC:2.4.1.187";Enzyme_name "N-acetylglucosaminyldiphosphoundecaprenol N-acetyl-beta-D-";COG1922,Teichoic acid biosynthesis proteins,M,Cell wall/membrane/envelope bi…	lcl|FR874854.1_prot_CCC16576.1_256_[locus_tag=LPENT_01272]_[protein=UDP-N-acetyl-D-mannosamine_transferase]_[protein_id=CCC16576.1]_[location=1297185..1297922]_[gbkey=CDS]
gene_2045|GeneMark.hmm|385_aa|-|2263728|2264885	site-specific integrase";Gene "LPE_00769";Gene "FD24_GL000693";Ontology_term "DNA binding,DNA recombination,DNA integration";Ontology_id "GO:0003677,GO:0006310,GO:0015074";COG4974,Site-specific recombinase XerD,L,Replication, recombination and repair	lcl|FR874854.1_prot_CCC16565.1_254_[locus_tag=LPENT_01261]_[protein=prophage_Lp4_protein_1,_integrase]_[protein_id=CCC16565.1]_[location=1283290..1284447]_[gbkey=CDS]
gene_2047|GeneMark.hmm|62_aa|-|2265576|2265764	putative uncharacterized protein";Gene "LPENT_01260";Gene "LPE_00766";Ontology_term "integral component of membrane";Ontology_id "GO:0016021	lcl|FR874854.1_prot_CCC16564.1_253_[locus_tag=LPENT_01260]_[protein=putative_uncharacterized_protein]_[protein_id=CCC16564.1]_[location=1281578..1281778]_[gbkey=CDS]
gene_2049|GeneMark.hmm|60_aa|-|2266342|2266524	hypothetical protein	lcl|FR874854.1_prot_CCC18582.1_1210_[locus_tag=LPENT_03278]_[protein=putative_uncharacterized_protein]_[protein_id=CCC18582.1]_[location=3682408..3682584]_[gbkey=CDS]
gene_2050|GeneMark.hmm|66_aa|-|2266827|2267027	hypothetical protein	lcl|FR874854.1_prot_CCC16562.1_251_[locus_tag=LPENT_01258]_[protein=putative_uncharacterized_protein]_[protein_id=CCC16562.1]_[location=1280137..1280343]_[gbkey=CDS]
gene_2051|GeneMark.hmm|135_aa|-|2267088|2267495	MULTISPECIES: toxin	lcl|FR874854.1_prot_CCC16561.1_250_[locus_tag=LPENT_01257]_[protein=putative_uncharacterized_protein]_[protein_id=CCC16561.1]_[location=1279683..1280072]_[gbkey=CDS]
gene_2052|GeneMark.hmm|110_aa|-|2267488|2267820	MULTISPECIES: XRE family transcriptional regulator";Gene "LPE_00764";Ontology_term "sequence-specific DNA binding";Ontology_id "GO:0043565";COG1396,Predicted transcriptional regulators,K,Transcription	lcl|FR874854.1_prot_CCC16560.1_249_[locus_tag=LPENT_01256]_[protein=transcription_regulator]_[protein_id=CCC16560.1]_[location=1279326..1279652]_[gbkey=CDS]
gene_2066|GeneMark.hmm|99_aa|+|2273332|2273631	hypothetical protein	lcl|FR874858.1_prot_1_[locus_tag=LPENT_03339]_[protein=putative_uncharacterized_protein]_[pseudo=true]_[location=4..291]_[gbkey=CDS]
gene_2070|GeneMark.hmm|142_aa|+|2274710|2275138	transcriptional regulator	lcl|FR874858.1_prot_CCC18601.1_3_[locus_tag=LPENT_03341]_[protein=phage_transcriptional_activator_RinA]_[protein_id=CCC18601.1]_[location=1465..1890]_[gbkey=CDS]
gene_2114|GeneMark.hmm|397_aa|-|2317217|2318410	LytR family transcriptional regulator";Gene "LPE_01788";Gene "FD24_GL000628";Ontology_term "integral component of membrane";Ontology_id "GO:0016021";COG1316,Transcriptional regulator,K,Transcription	lcl|FR874854.1_prot_CCC16515.1_248_[locus_tag=LPENT_01211]_[protein=transcription_regulator]_[protein_id=CCC16515.1]_[location=1226620..1227819]_[gbkey=CDS]
gene_2120|GeneMark.hmm|443_aa|-|2325277|2326608	aminopeptidase";Gene "LPE_01783";Gene "LPENT_01205";Ontology_term "aminopeptidase activity,cysteine-type endopeptidase activity,proteolysis";Ontology_id "GO:0004177,GO:0004197,GO:0006508";Enzyme_code "EC:3.4.22,EC:3.4.11";Enzyme_name "Acting on peptide bonds (peptidases),Acting on peptide bonds (peptidases)";COG3579,Aminopeptidase C,E,Amino acid transport and metabolism	lcl|FR874854.1_prot_CCC16509.1_246_[locus_tag=LPENT_01205]_[protein=cysteine_aminopeptidase]_[protein_id=CCC16509.1]_[location=1218425..1219756]_[gbkey=CDS]
gene_2121|GeneMark.hmm|227_aa|-|2326684|2327367	ribose 5-phosphate isomerase A";Gene "rpiA";Ontology_term "ribose-5-phosphate isomerase activity,pentose-phosphate shunt, non-oxidative branch";Ontology_id "GO:0004751,GO:0009052";Enzyme_code "EC:5.3.1.6";Enzyme_name "Ribose-5-phosphate isomerase";Fructose and mannose metabolism, Carbon fixation in photosynthetic organisms, Pentose phosphate pathway, Biosynthesis of antibiotics; COG0120,Ribose 5-…	lcl|FR874854.1_prot_CCC16508.1_245_[locus_tag=LPENT_01204]_[protein=ribose-5-phosphate_isomerase_A]_[protein_id=CCC16508.1]_[location=1217666..1218349]_[gbkey=CDS]
gene_2122|GeneMark.hmm|98_aa|-|2327377|2327673	MULTISPECIES: N-acetyltransferase";Gene "KCA1_0513";Gene "LPE_01781";Gene "LPENT_01203";Gene "N692_13015";Gene "FD24_GL000617";Ontology_term "transferase activity";Ontology_id "GO:0016740";COG2388,Predicted acetyltransferase,R,General function prediction only	lcl|FR874854.1_prot_CCC16507.1_244_[locus_tag=LPENT_01203]_[protein=putative_acetyltransferase]_[protein_id=CCC16507.1]_[location=1217360..1217656]_[gbkey=CDS]
gene_2140|GeneMark.hmm|254_aa|-|2344020|2344784	hypothetical protein	lcl|FR874854.1_prot_CCC16489.1_243_[locus_tag=LPENT_01185]_[protein=putative_uncharacterized_protein]_[protein_id=CCC16489.1]_[location=1198074..1198808]_[gbkey=CDS]
gene_2144|GeneMark.hmm|324_aa|-|2347226|2348200	2-hydroxyacid dehydrogenase	lcl|FR874854.1_prot_CCC16488.1_242_[locus_tag=LPENT_01184]_[protein=prophage_Lp1_protein_65]_[protein_id=CCC16488.1]_[location=1195418..1196392]_[gbkey=CDS]
gene_2145|GeneMark.hmm|203_aa|-|2348212|2348823	cell surface protein";Gene "LPE_01761";Gene "FD24_GL000594";Ontology_term "DNA binding,methyltransferase activity,zinc ion binding,DNA repair,regulation of transcription, DNA-templated,methylation";Ontology_id "GO:0003677,GO:0008168,GO:0008270,GO:0006281,GO:0006355,GO:0032259	lcl|FR874854.1_prot_CCC16487.1_241_[locus_tag=LPENT_01183]_[protein=prophage_Lp1_protein_66,_lipoprotein]_[protein_id=CCC16487.1]_[location=1194795..1195406]_[gbkey=CDS]
gene_2148|GeneMark.hmm|191_aa|-|2352831|2353406	Rossman fold protein, TIGR00730 family";Gene "LPENT_01179";Gene "LPE_01757";Gene "FD24_GL000590";Ontology_term "hydrolase activity, hydrolyzing N-glycosyl compounds,cytokinin biosynthetic process";Ontology_id "GO:0016799,GO:0009691";COG1611,Predicted Rossmann fold nucleotide-binding protein,R,General function prediction only	lcl|FR874854.1_prot_CCC16483.1_240_[locus_tag=LPENT_01179]_[protein=decarboxylase]_[protein_id=CCC16483.1]_[location=1190211..1190786]_[gbkey=CDS]
gene_2149|GeneMark.hmm|336_aa|-|2353521|2354531	MULTISPECIES: ribonucleoside-diphosphate reductase";Gene "LPENT_01178";Gene "N692_09745";Gene "FD24_GL000589";Gene "LPE_01756";Ontology_term "ribonucleoside-diphosphate reductase complex,ribonucleoside-diphosphate reductase activity, thioredoxin disulfide as acceptor,deoxyribonucleoside diphosphate metabolic process,deoxyribonucleotide biosynthetic process,oxidation-reduction process";Ontology_id…	lcl|FR874854.1_prot_CCC16482.1_239_[locus_tag=LPENT_01178]_[protein=ribonucleoside-diphosphate_reductase,_beta_chain]_[protein_id=CCC16482.1]_[location=1189086..1190096]_[gbkey=CDS]
gene_2150|GeneMark.hmm|721_aa|-|2354559|2356724	ribonucleotide-diphosphate reductase";Gene "FD24_GL000588";Gene "LPE_01755";Ontology_term "ribonucleoside-diphosphate reductase activity, thioredoxin disulfide as acceptor,ATP binding,DNA replication,oxidation-reduction process";Ontology_id "GO:0004748,GO:0005524,GO:0006260,GO:0055114";Enzyme_code "EC:1.17.4,EC:1.17.4.1";Enzyme_name "Acting on CH or CH(2) groups,Ribonucleoside-diphosphate reducta…	lcl|FR874854.1_prot_CCC16481.1_238_[locus_tag=LPENT_01177]_[protein=ribonucleoside-diphosphate_reductase]_[protein_id=CCC16481.1]_[location=1186893..1189058]_[gbkey=CDS]
gene_2151|GeneMark.hmm|76_aa|-|2356865|2357095	MULTISPECIES: NrdH-redoxin";Gene "LPE_01754";Gene "N692_09755";Gene "nrdH";Gene "LPENT_01176";Ontology_term "cell,electron carrier activity,protein disulfide oxidoreductase activity,cell redox homeostasis,oxidation-reduction process";Ontology_id "GO:0005623,GO:0009055,GO:0015035,GO:0045454,GO:0055114";COG0695,Glutaredoxin and related proteins,O,Posttranslational modification, protein turnover, ch…	lcl|FR874854.1_prot_CCC16480.1_237_[locus_tag=LPENT_01176]_[protein=glutaredoxin-like_protein_NrdH]_[protein_id=CCC16480.1]_[location=1186522..1186752]_[gbkey=CDS]
gene_2165|GeneMark.hmm|366_aa|-|2368835|2369935	2-aminoethylphosphonate--pyruvate transaminase";Gene "phnW";Ontology_term "2-aminoethylphosphonate-pyruvate transaminase activity,organic phosphonate catabolic process";Ontology_id "GO:0047304,GO:0019700";Enzyme_code "EC:2.6.1.37";Enzyme_name "2-aminoethylphosphonate--pyruvate transaminase";Phosphonate and phosphinate metabolism; COG0075,Serine-pyruvate aminotransferase/archaeal aspartate aminotr…	lcl|FR874854.1_prot_CCC16466.1_236_[locus_tag=LPENT_01162]_[protein=2-aminoethylphosphonate--pyruvate_transaminase]_[protein_id=CCC16466.1]_[location=1173683..1174783]_[gbkey=CDS]
gene_2166|GeneMark.hmm|265_aa|-|2369957|2370754	phosphonoacetaldehyde hydrolase";Gene "phnX";Ontology_term "magnesium ion binding,phosphonoacetaldehyde hydrolase activity,organic phosphonate catabolic process";Ontology_id "GO:0000287,GO:0050194,GO:0019700";Enzyme_code "EC:3.11.1.1";Enzyme_name "Phosphonoacetaldehyde hydrolase";Phosphonate and phosphinate metabolism; COG0637,Predicted phosphatase/phosphohexomutase,R,General function prediction …	lcl|FR874854.1_prot_CCC16465.1_235_[locus_tag=LPENT_01161]_[protein=phosphonoacetaldehyde_hydrolase_(phosphonatase)]_[protein_id=CCC16465.1]_[location=1172864..1173661]_[gbkey=CDS]
gene_2167|GeneMark.hmm|284_aa|-|2370778|2371632	MULTISPECIES: phosphonate ABC transporter permease";Gene "LPE_01740";Gene "N692_09845";Gene "phnE1";Gene "FD24_GL002617";Ontology_term "plasma membrane,integral component of membrane,transport";Ontology_id "GO:0005886,GO:0016021,GO:0006810";COG3639,ABC-type phosphate/phosphonate transport system, permease component,P,Inorganic ion transport and metabolism	lcl|FR874854.1_prot_CCC16464.1_234_[locus_tag=LPENT_01160]_[protein=phosphonates_ABC_transporter,_permease_protein]_[protein_id=CCC16464.1]_[location=1171986..1172840]_[gbkey=CDS]
gene_2168|GeneMark.hmm|267_aa|-|2371629|2372432	phosphonates ABC superfamily ATP binding cassette transporter, permease protein";Gene "LPENT_01159";Gene "N692_09850";Gene "LPE_01739";Ontology_term "integral component of plasma membrane,organic phosphonate transmembrane transporter activity,organic phosphonate transport";Ontology_id "GO:0005887,GO:0015604,GO:0015716";COG3639,ABC-type phosphate/phosphonate transport system, permease component,P,…	lcl|FR874854.1_prot_CCC16463.1_233_[locus_tag=LPENT_01159]_[protein=phosphonates_ABC_superfamily_ATP_binding_cassette_transporter,_permease_protein]_[protein_id=CCC16463.1]_[location=1171186..1171989]_[gbkey=CDS]
gene_2169|GeneMark.hmm|256_aa|-|2372422|2373192	phosphonate ABC transporter ATP-binding protein";Gene "phnC";Ontology_term "ATP-binding cassette (ABC) transporter complex,ATP binding,ATPase-coupled organic phosphonate transmembrane transporter activity,organic phosphonate transport,organophosphate ester transport";Ontology_id "GO:0043190,GO:0005524,GO:0015416,GO:0015716,GO:0015748";Enzyme_code "EC:3.6.1.3,EC:3.6.1.15,EC:3.6.3.28";Enzyme_name "…	lcl|FR874854.1_prot_CCC16461.1_231_[locus_tag=LPENT_01157]_[protein=phosphonates_import_ATP-binding_protein_PhnC]_[protein_id=CCC16461.1]_[location=1170426..1171196]_[gbkey=CDS]
gene_2170|GeneMark.hmm|350_aa|-|2373230|2374282	MULTISPECIES: phosphate/phosphite/phosphonate ABC transporter substrate-binding protein";Gene "LPENT_01156";Gene "FD24_GL002620";Gene "LPE_01737";Gene "phnD";Gene "N692_09860";Ontology_term "ATP-binding cassette (ABC) transporter complex,transmembrane transport";Ontology_id "GO:0043190,GO:0055085";COG3221,ABC-type phosphate/phosphonate transport system, periplasmic component,P,Inorganic ion trans…	lcl|FR874854.1_prot_CCC16460.1_230_[locus_tag=LPENT_01156]_[protein=putative_phosphonates_ABC_transporter,_substrate_binding_protein]_[protein_id=CCC16460.1]_[location=1169336..1170388]_[gbkey=CDS]
gene_2175|GeneMark.hmm|660_aa|-|2377568|2379550	ABC transporter ATP-binding protein";Gene "FD24_GL002625";Ontology_term "DNA binding,ATP binding,ATPase activity";Ontology_id "GO:0003677,GO:0005524,GO:0016887";Enzyme_code "EC:3.6.1.3,EC:3.6.1.15";Enzyme_name "Adenosinetriphosphatase,Nucleoside-triphosphate phosphatase";Thiamine metabolism, Purine metabolism; COG4942,Membrane-bound metallopeptidase,D,Cell cycle control, cell division, chromosome…	lcl|FR874854.1_prot_CCC16455.1_229_[locus_tag=LPENT_01151]_[protein=ABC_transporter,_ATP-binding_protein]_[protein_id=CCC16455.1]_[location=1164068..1166050]_[gbkey=CDS]
gene_2177|GeneMark.hmm|214_aa|-|2380508|2381152	CPBP family intramembrane metalloprotease";Gene "FD24_GL002627";Ontology_term "integral component of membrane,peptidase activity,proteolysis";Ontology_id "GO:0016021,GO:0008233,GO:0006508";COG1266,Predicted metal-dependent membrane protease,R,General function prediction only	lcl|FR874854.1_prot_CCC16453.1_228_[locus_tag=LPENT_01149]_[protein=caAX_family_protease]_[protein_id=CCC16453.1]_[location=1162463..1163110]_[gbkey=CDS]
gene_2185|GeneMark.hmm|213_aa|-|2389075|2389716	YigZ family protein";COG1739,Uncharacterized conserved protein,S,Function unknown	lcl|FR874854.1_prot_CCC16447.1_227_[locus_tag=LPENT_01143]_[protein=putative_uncharacterized_protein]_[protein_id=CCC16447.1]_[location=1153892..1154533]_[gbkey=CDS]
gene_2206|GeneMark.hmm|226_aa|-|2411106|2411786	diguanylate cyclase";COG2200,FOG: EAL domain,T,Signal transduction mechanisms	lcl|FR874854.1_prot_CCC16426.1_226_[locus_tag=LPENT_01122]_[protein=diguanylate_cyclase/phosphodiesterase_domain-containing_protein]_[protein_id=CCC16426.1]_[location=1131823..1132503]_[gbkey=CDS]
gene_2215|GeneMark.hmm|210_aa|-|2424484|2425116	DUF421 domain-containing protein";Gene "LPE_01694";Gene "FD24_GL002668";Ontology_term "integral component of membrane";Ontology_id "GO:0016021";COG2323,Predicted membrane protein,S,Function unknown	lcl|FR874854.1_prot_CCC16415.1_225_[locus_tag=LPENT_01111]_[protein=putative_uncharacterized_protein_lp_0762]_[protein_id=CCC16415.1]_[location=1118001..1118633]_[gbkey=CDS]
gene_2216|GeneMark.hmm|150_aa|-|2425117|2425569	putative uncharacterized protein lp_0763";Gene "LPE_01693";Gene "LPENT_01110";Ontology_term "integral component of membrane";Ontology_id "GO:0016021	lcl|FR874854.1_prot_CCC16414.1_224_[locus_tag=LPENT_01110]_[protein=putative_uncharacterized_protein_lp_0763]_[protein_id=CCC16414.1]_[location=1117467..1118000]_[gbkey=CDS]
gene_2218|GeneMark.hmm|237_aa|-|2427693|2428406	diguanylate cyclase/phosphodiesterase domain 2 containing protein";COG2200,FOG: EAL domain,T,Signal transduction mechanisms	lcl|FR874854.1_prot_CCC16412.1_223_[locus_tag=LPENT_01108]_[protein=diguanylate_cyclase/phosphodiesterase_domain_2_containing_protein]_[protein_id=CCC16412.1]_[location=1114702..1115424]_[gbkey=CDS]
gene_2220|GeneMark.hmm|185_aa|-|2429985|2430542	D-alanyl-D-alanine dipeptidase";Gene "FD24_GL002673";Gene "LPENT_01106";Gene "LPE_01689";Ontology_term "cell wall,metallopeptidase activity,dipeptidase activity,proteolysis,cell wall organization";Ontology_id "GO:0005618,GO:0008237,GO:0016805,GO:0006508,GO:0071555";Enzyme_code "EC:3.4.13";Enzyme_name "Acting on peptide bonds (peptidases)";COG2173,D-alanyl-D-alanine dipeptidase,M,Cell wall/membran…	lcl|FR874854.1_prot_CCC16410.1_222_[locus_tag=LPENT_01106]_[protein=D-alanyl-D-alanine_dipeptidase]_[protein_id=CCC16410.1]_[location=1112575..1113132]_[gbkey=CDS]
gene_2233|GeneMark.hmm|323_aa|-|2449282|2450253	2-hydroxyacid dehydrogenase";Gene "LPE_01675";Gene "FD24_GL002689";Ontology_term "oxidoreductase activity, acting on the CH-OH group of donors, NAD or NADP as acceptor,NAD binding,oxidation-reduction process";Ontology_id "GO:0016616,GO:0051287,GO:0055114";COG1052,Lactate dehydrogenase and related dehydrogenases,CHR,Multiple classes	lcl|FR874854.1_prot_CCC16397.1_221_[locus_tag=LPENT_01093]_[protein=phosphoglycerate_dehydrogenase]_[protein_id=CCC16397.1]_[location=1092889..1093860]_[gbkey=CDS]
gene_2234|GeneMark.hmm|196_aa|-|2450489|2451079	MULTISPECIES: ATP-dependent Clp protease proteolytic subunit";Gene "clpP";Ontology_term "cytoplasm,serine-type endopeptidase activity,proteolysis";Ontology_id "GO:0005737,GO:0004252,GO:0006508";Enzyme_code "EC:3.4.21";Enzyme_name "Acting on peptide bonds (peptidases)";COG0740,Protease subunit of ATP-dependent Clp proteases,OU,Multiple classes	lcl|FR874854.1_prot_CCC16396.1_220_[locus_tag=LPENT_01092]_[protein=ATP-dependent_Clp_protease_proteolytic_subunit]_[protein_id=CCC16396.1]_[location=1092062..1092652]_[gbkey=CDS]
gene_2235|GeneMark.hmm|247_aa|-|2451361|2452104	dehydrogenase";COG1028,Dehydrogenases with different specificities (related to short-chain alcohol dehydrogenases),IQR,Multiple classes	lcl|FR874854.1_prot_CCC16395.1_219_[locus_tag=LPENT_01091]_[protein=carbonyl_reductase]_[protein_id=CCC16395.1]_[location=1091038..1091781]_[gbkey=CDS]
[truncated: 268 more rows]

## Sheet: Only sample
Sample Genes	Sample genes annotation
gene_1|GeneMark.hmm|62_aa|-|1|186	2-hydroxycyclohexanecarboxyl-coa dehydrogenase";Gene "FD24_GL001385";Ontology_term "oxidoreductase activity,oxidation-reduction process";Ontology_id "GO:0016491,GO:0055114";COG4221,Short-chain alcohol dehydrogenase of unknown specificity,R,General function prediction only
[truncated: 2,581 more rows]

## Sheet: Only reference
Reference genes
[truncated: 181 more rows]
