# Supplementary material for: In silico genomic analysis of the potential probiotic Lactiplantibacillus pentosus CF2-10N reveals promising beneficial effects with health promoting properties
Source: Front Microbiol. 2022 Nov 3;13:989824. doi: 10.3389/fmicb.2022.989824 (PMC9670130; doi:10.3389/fmicb.2022.989824)
Supplement: Supplementary file 1 [file Data_Sheet_1.zip › Table S5.XLSX]

## Sheet: Shared genes
Sample Genes	Sample genes annotation	Reference genes
gene_22|GeneMark.hmm|281_aa|-|18577|19422	alpha/beta hydrolase";Gene "LPE_00156";Ontology_term "hydrolase activity";Ontology_id "GO:0016787";COG4814,Uncharacterized protein with an alpha/beta hydrolase fold,R,General function prediction only	WP_033619303.1_alpha/beta_hydrolase_[Lactobacillus_pentosus]
gene_23|GeneMark.hmm|213_aa|-|19578|20219	NAD-dependent dehydratase";COG2910,Putative NADH-flavin reductase,R,General function prediction only	WP_003638893.1_NAD-dependent_dehydratase_[Lactobacillus_pentosus]
gene_24|GeneMark.hmm|146_aa|-|20216|20656	hypothetical protein";COG4334,Uncharacterized protein conserved in bacteria,S,Function unknown	WP_003638894.1_hypothetical_protein_[Lactobacillus_pentosus]
gene_25|GeneMark.hmm|298_aa|+|20876|21772	LysR family transcriptional regulator";Gene "FD24_GL001408";Gene "LPENT_02880";Ontology_term "DNA binding,transcription factor activity, sequence-specific DNA binding,transcription, DNA-templated,regulation of transcription, DNA-templated";Ontology_id "GO:0003677,GO:0003700,GO:0006351,GO:0006355";COG0583,Transcriptional regulator,K,Transcription	WP_003638895.1_MULTISPECIES:_LysR_family_transcriptional_regulator_[Lactobacillus]
gene_26|GeneMark.hmm|314_aa|+|21931|22875	NADPH:quinone reductase";Gene "LPE_00152";Gene "FD24_GL001409";Ontology_term "zinc ion binding,oxidoreductase activity,oxidation-reduction process";Ontology_id "GO:0008270,GO:0016491,GO:0055114";COG0604,NADPH:quinone reductase and related Zn-dependent oxidoreductases,CR,Multiple classes	WP_003638896.1_NADPH:quinone_reductase_[Lactobacillus_pentosus]
gene_27|GeneMark.hmm|468_aa|-|23106|24512	NADH oxidase";Gene "FD24_GL001410";Ontology_term "cell,oxidoreductase activity,flavin adenine dinucleotide binding,cell redox homeostasis,oxidation-reduction process";Ontology_id "GO:0005623,GO:0016491,GO:0050660,GO:0045454,GO:0055114";COG0446,Uncharacterized NAD(FAD)-dependent dehydrogenases,R,General function prediction only	WP_003638897.1_NADH_oxidase_[Lactobacillus_pentosus]
gene_28|GeneMark.hmm|201_aa|-|24664|25269	DNA-binding response regulator";Gene "LPENT_02883";Gene "LPE_00150";Ontology_term "intracellular,DNA binding,phosphorelay signal transduction system,transcription, DNA-templated,regulation of transcription, DNA-templated";Ontology_id "GO:0005622,GO:0003677,GO:0000160,GO:0006351,GO:0006355";COG2197,Response regulator containing a CheY-like receiver domain and an HTH DNA-binding domain,TK,Multiple …	WP_003638898.1_DNA-binding_response_regulator_[Lactobacillus_pentosus]
gene_29|GeneMark.hmm|371_aa|-|25266|26381	two-component sensor histidine kinase";Gene "FD24_GL001413";Ontology_term "intracellular,integral component of membrane,phosphorelay sensor kinase activity,protein dimerization activity,phosphorelay signal transduction system,signal transduction by protein phosphorylation";Ontology_id "GO:0005622,GO:0016021,GO:0000155,GO:0046983,GO:0000160,GO:0023014";Enzyme_code "EC:2.7.13.3";Enzyme_name "Histid…	WP_033619312.1_two-component_sensor_histidine_kinase_[Lactobacillus_pentosus]
gene_30|GeneMark.hmm|254_aa|-|26368|27132	multidrug ABC transporter permease";Gene "LPE_00148";Gene "FD24_GL001414";Ontology_term "integral component of membrane";Ontology_id "GO:0016021";COG0842,ABC-type multidrug transport system, permease component,V,Defense mechanisms	WP_003638900.1_multidrug_ABC_transporter_permease_[Lactobacillus_pentosus]
gene_31|GeneMark.hmm|296_aa|-|27129|28019	multidrug ABC transporter ATP-binding protein";COG1131,ABC-type multidrug transport system, ATPase component,V,Defense mechanisms	WP_003638901.1_multidrug_ABC_transporter_ATPase_[Lactobacillus_pentosus]
gene_32|GeneMark.hmm|107_aa|+|28318|28641	MarR family transcriptional regulator";COG1846,Transcriptional regulators,K,Transcription	WP_033619316.1_MarR_family_transcriptional_regulator_[Lactobacillus_pentosus]
gene_33|GeneMark.hmm|215_aa|+|28762|29409	hypothetical protein";Gene "LPE_00145";Ontology_term "integral component of membrane";Ontology_id "GO:0016021";COG2364,Predicted membrane protein,S,Function unknown	WP_003638903.1_hypothetical_protein_[Lactobacillus_pentosus]
gene_34|GeneMark.hmm|368_aa|-|29577|30683	MULTISPECIES: RNA polymerase sigma factor RpoD";Gene "sigA";Gene "rpoD";Ontology_term "cytoplasm,DNA binding,transcription factor activity, sequence-specific DNA binding,sigma factor activity,transcription initiation from bacterial-type RNA polymerase promoter,regulation of transcription, DNA-templated";Ontology_id "GO:0005737,GO:0003677,GO:0003700,GO:0016987,GO:0001123,GO:0006355";COG0568,DNA-di…	WP_003638904.1_MULTISPECIES:_RNA_polymerase_sigma_factor_RpoD_[Lactobacillus]
gene_35|GeneMark.hmm|626_aa|-|30763|32643	dna primase dnag";Gene "dnaG";Ontology_term "primosome complex,magnesium ion binding,DNA binding,DNA primase activity,zinc ion binding,DNA replication, synthesis of RNA primer";Ontology_id "GO:1990077,GO:0000287,GO:0003677,GO:0003896,GO:0008270,GO:0006269";Enzyme_code "EC:2.7.7.6";Enzyme_name "DNA-directed RNA polymerase";Pyrimidine metabolism, Purine metabolism; COG0358,DNA primase (bacterial ty…	WP_003638905.1_DNA_primase_[Lactobacillus_pentosus]
gene_36|GeneMark.hmm|694_aa|-|33480|35564	glycine--tRNA ligase subunit beta";Gene "glyS";Ontology_term "cytoplasm,glycine-tRNA ligase activity,ATP binding,glycyl-tRNA aminoacylation";Ontology_id "GO:0005737,GO:0004820,GO:0005524,GO:0006426";Enzyme_code "EC:6.1.1.14";Enzyme_name "Glycine--tRNA ligase";Aminoacyl-tRNA biosynthesis; COG0751,Glycyl-tRNA synthetase, beta subunit,J,Translation, ribosomal structure and biogenesis	WP_003638906.1_glycine--tRNA_ligase_subunit_beta_[Lactobacillus_pentosus]
gene_37|GeneMark.hmm|299_aa|-|35564|36463	glycine--tRNA ligase subunit alpha";Gene "glyQ";Ontology_term "cytoplasm,glycine-tRNA ligase activity,ATP binding,glycyl-tRNA aminoacylation";Ontology_id "GO:0005737,GO:0004820,GO:0005524,GO:0006426";Enzyme_code "EC:6.1.1.14";Enzyme_name "Glycine--tRNA ligase";Aminoacyl-tRNA biosynthesis; COG0752,Glycyl-tRNA synthetase, alpha subunit,J,Translation, ribosomal structure and biogenesis	WP_003638907.1_MULTISPECIES:_glycine--tRNA_ligase_subunit_alpha_[Lactobacillus]
gene_38|GeneMark.hmm|262_aa|-|36785|37573	DNA repair protein recO (Recombination protein O)";Gene "recO";Ontology_term "DNA repair,DNA recombination";Ontology_id "GO:0006281,GO:0006310";COG1381,Recombinational DNA repair protein (RecF pathway),L,Replication, recombination and repair	WP_080390131.1_MULTISPECIES:_DNA_repair_protein_RecO_[Lactobacillus]
gene_39|GeneMark.hmm|302_aa|-|37591|38499	MULTISPECIES: GTPase Era";Gene "era";Ontology_term "cytoplasm,plasma membrane,GTPase activity,GTP binding,small ribosomal subunit rRNA binding,ribosomal small subunit biogenesis";Ontology_id "GO:0005737,GO:0005886,GO:0003924,GO:0005525,GO:0070181,GO:0042274";Enzyme_code "EC:3.6.1.15";Enzyme_name "Nucleoside-triphosphate phosphatase";Thiamine metabolism, Purine metabolism; COG1159,GTPase,R,General…	WP_003638909.1_MULTISPECIES:_GTPase_Era_[Lactobacillus]
gene_40|GeneMark.hmm|138_aa|-|38541|38957	UDP kinase";Gene "LPE_00137";Gene "LPENT_02899";Ontology_term "integral component of membrane,diacylglycerol kinase activity,phospholipid biosynthetic process,phosphorylation";Ontology_id "GO:0016021,GO:0004143,GO:0008654,GO:0016310";Enzyme_code "EC:2.7.1.107";Enzyme_name "Diacylglycerol kinase (ATP)";Phosphatidylinositol signaling system, Glycerophospholipid metabolism, Glycerolipid metabolism; …	WP_003638910.1_MULTISPECIES:_UDP_kinase_[Lactobacillus]
gene_41|GeneMark.hmm|159_aa|-|38941|39420	MULTISPECIES: rRNA maturation RNase YbeY";Gene "ybeY";Ontology_term "cytoplasm,metalloendopeptidase activity,endoribonuclease activity,zinc ion binding,rRNA processing,proteolysis,RNA phosphodiester bond hydrolysis, endonucleolytic";Ontology_id "GO:0005737,GO:0004222,GO:0004521,GO:0008270,GO:0006364,GO:0006508,GO:0090502";Enzyme_code "EC:3.4.24";Enzyme_name "Acting on peptide bonds (peptidases)";…	WP_003638911.1_MULTISPECIES:_rRNA_maturation_RNase_YbeY_[Lactobacillus]
gene_42|GeneMark.hmm|323_aa|-|39430|40401	PhoH family protein";Gene "LPE_00134";Gene "FD24_GL001426";Gene "LPENT_02901";Ontology_term "ATP binding";Ontology_id "GO:0005524";COG1702,Phosphate starvation-inducible protein PhoH, predicted ATPase,T,Signal transduction mechanisms	WP_033619327.1_PhoH_family_protein_[Lactobacillus_pentosus]
gene_43|GeneMark.hmm|147_aa|-|41580|42023	hypothetical protein";Gene "FD24_GL001428";Gene "LPE_00133";Ontology_term "carbon-nitrogen ligase activity, with glutamine as amido-N-donor";Ontology_id "GO:0016884";COG1610,Uncharacterized conserved protein,S,Function unknown	WP_003638913.1_MULTISPECIES:_hypothetical_protein_[Lactobacillus]
gene_44|GeneMark.hmm|62_aa|-|42063|42251	MULTISPECIES: 30S ribosomal protein S21";Gene "HR47_08085";Gene "rpsU";Ontology_term "ribosome,structural constituent of ribosome,translation";Ontology_id "GO:0005840,GO:0003735,GO:0006412";COG0828,Ribosomal protein S21,J,Translation, ribosomal structure and biogenesis	WP_003638914.1_MULTISPECIES:_30S_ribosomal_protein_S21_[Lactobacillus]
gene_45|GeneMark.hmm|272_aa|+|42485|43303	kinase/pyrophosphorylase";Gene "LPE_00132";Gene "LPENT_02904";Gene "FD24_GL001430";Ontology_term "protein serine/threonine kinase activity,ATP binding,phosphotransferase activity, phosphate group as acceptor,ADP binding,protein phosphorylation,protein dephosphorylation";Ontology_id "GO:0004674,GO:0005524,GO:0016776,GO:0043531,GO:0006468,GO:0006470";Enzyme_code "EC:2.7.11";Enzyme_name "Transferrin…	WP_003638915.1_MULTISPECIES:_phosphotransferase_[Lactobacillus]
gene_46|GeneMark.hmm|239_aa|-|43384|44103	short-chain dehydrogenase";COG1028,Dehydrogenases with different specificities (related to short-chain alcohol dehydrogenases),IQR,Multiple classes	WP_003638916.1_short-chain_dehydrogenase_[Lactobacillus_pentosus]
gene_47|GeneMark.hmm|284_aa|-|44171|45025	deoxyribonuclease IV";Gene "nfo";Ontology_term "DNA binding,zinc ion binding,deoxyribonuclease IV (phage-T4-induced) activity,DNA repair,nucleic acid phosphodiester bond hydrolysis";Ontology_id "GO:0003677,GO:0008270,GO:0008833,GO:0006281,GO:0090305";Enzyme_code "EC:3.1.30,EC:3.1.21.2,EC:3.1.21";Enzyme_name "Acting on ester bonds,Deoxyribonuclease IV,Acting on ester bonds";COG0648,Endonuclease IV…	WP_021336677.1_MULTISPECIES:_deoxyribonuclease_IV_[Lactobacillus]
gene_48|GeneMark.hmm|384_aa|-|45191|46345	glycosyl transferase";Gene "FD24_GL001433";Ontology_term "membrane,CDP-glycerol glycerophosphotransferase activity";Ontology_id "GO:0016020,GO:0047355";Enzyme_code "EC:2.7.8.12";Enzyme_name "CDP-glycerol glycerophosphotransferase";COG1887,Putative glycosyl/glycerophosphate transferases involved in teichoic acid biosynthesis TagF/TagB/EpsJ/RodC,M,Cell wall/membrane/envelope biogenesis	WP_081484895.1_glycosyl_transferase_[Lactobacillus_pentosus]
gene_49|GeneMark.hmm|291_aa|-|46814|47689	MULTISPECIES: YitT family protein";Gene "FD24_GL001434";Gene "KCA1_1693";Gene "LPE_00128";Gene "N692_10120";Gene "LPENT_02908";Ontology_term "integral component of membrane";Ontology_id "GO:0016021";COG1284,Uncharacterized conserved protein,S,Function unknown	WP_003638919.1_MULTISPECIES:_membrane_protein_[Lactobacillus]
gene_50|GeneMark.hmm|176_aa|-|47896|48426	peptide-methionine (S)-S-oxide reductase";Gene "msrA";Ontology_term "peptide-methionine (S)-S-oxide reductase activity,cellular protein modification process,response to oxidative stress,protein repair,oxidation-reduction process";Ontology_id "GO:0008113,GO:0006464,GO:0006979,GO:0030091,GO:0055114";Enzyme_code "EC:1.8.4.11";Enzyme_name "Peptide-methionine (S)-S-oxide reductase";COG0225,Peptide met…	WP_003638920.1_peptide-methionine_(S)-S-oxide_reductase_[Lactobacillus_pentosus]
gene_51|GeneMark.hmm|601_aa|-|48510|50315	aspartate--tRNA ligase";Gene "LPE_00126";Gene "FD24_GL001436";Ontology_term "cytoplasm,nucleic acid binding,aspartate-tRNA ligase activity,ATP binding,tRNA aminoacylation for protein translation";Ontology_id "GO:0005737,GO:0003676,GO:0004815,GO:0005524,GO:0006418";Enzyme_code "EC:6.1.1.12";Enzyme_name "Aspartate--tRNA ligase";Aminoacyl-tRNA biosynthesis; COG0173,Aspartyl-tRNA synthetase,J,Transla…	WP_003638921.1_aspartate--tRNA_ligase_[Lactobacillus_pentosus]
gene_52|GeneMark.hmm|426_aa|-|50362|51642	histidyl-trna synthetase";Gene "hisS";Ontology_term "cytoplasm,histidine-tRNA ligase activity,ATP binding,histidyl-tRNA aminoacylation";Ontology_id "GO:0005737,GO:0004821,GO:0005524,GO:0006427";Enzyme_code "EC:6.1.1.21";Enzyme_name "Histidine--tRNA ligase";Aminoacyl-tRNA biosynthesis; COG0124,Histidyl-tRNA synthetase,J,Translation, ribosomal structure and biogenesis	WP_003638922.1_MULTISPECIES:_histidine--tRNA_ligase_[Lactobacillus]
gene_53|GeneMark.hmm|282_aa|+|52034|52882	N-acetylmuramoyl-L-alanine amidase";Gene "LPE_00124";Ontology_term "extracellular region,integral component of membrane,N-acetylmuramoyl-L-alanine amidase activity,peptidoglycan catabolic process,cell wall organization";Ontology_id "GO:0005576,GO:0016021,GO:0008745,GO:0009253,GO:0071555";Enzyme_code "EC:3.5.1.28";Enzyme_name "N-acetylmuramoyl-L-alanine amidase";COG3807,Uncharacterized protein con…	WP_003638923.1_N-acetylmuramoyl-L-alanine_amidase_[Lactobacillus_pentosus]
gene_54|GeneMark.hmm|280_aa|+|54021|54863	aminoglycoside phosphotransferase";COG3001,Fructosamine-3-kinase,G,Carbohydrate transport and metabolism	WP_003638924.1_aminoglycoside_phosphotransferase_[Lactobacillus_pentosus]
gene_55|GeneMark.hmm|207_aa|-|55023|55646	phosphohydrolase";Gene "LPE_00122";Ontology_term "hydrolase activity,metabolic process";Ontology_id "GO:0016787,GO:0008152";COG0546,Predicted phosphatases,R,General function prediction only	WP_003638925.1_phosphohydrolase_[Lactobacillus_pentosus]
gene_56|GeneMark.hmm|148_aa|-|55719|56165	D-tyrosyl-tRNA(Tyr) deacylase";Gene "dtd";Ontology_term "cytoplasm,hydrolase activity, acting on ester bonds,D-amino acid catabolic process";Ontology_id "GO:0005737,GO:0016788,GO:0019478";COG1490,D-Tyr-tRNAtyr deacylase,J,Translation, ribosomal structure and biogenesis	WP_003638926.1_MULTISPECIES:_D-tyrosyl-tRNA(Tyr)_deacylase_[Lactobacillus]
gene_57|GeneMark.hmm|741_aa|-|56175|58400	bifunctional (p)ppGpp synthetase/guanosine-3',5'-bis(diphosphate) 3'-pyrophosphohydrolase";Gene "LPE_00120";Gene "LPENT_02916";Ontology_term "GTP diphosphokinase activity,kinase activity,amino acid binding,guanosine tetraphosphate metabolic process,phosphorylation";Ontology_id "GO:0008728,GO:0016301,GO:0016597,GO:0015969,GO:0016310";Enzyme_code "EC:2.7.6.5";Enzyme_name "GTP diphosphokinase";Purin…	WP_033619342.1_GTP_pyrophosphokinase_[Lactobacillus_pentosus]
gene_58|GeneMark.hmm|111_aa|-|58522|58857	MULTISPECIES: hypothetical protein";Gene "KCA1_1702";Gene "N692_10170";Gene "FD24_GL001444";Gene "LPENT_02917";Gene "LPE_00119";Ontology_term "integral component of membrane";Ontology_id "GO:0016021	WP_003638928.1_MULTISPECIES:_hypothetical_protein_[Lactobacillus]
gene_59|GeneMark.hmm|250_aa|-|58928|59680	16S rRNA (uracil(1498)-N(3))-methyltransferase";Gene "FD24_GL001445";Ontology_term "cytoplasm,methyltransferase activity,rRNA processing,methylation";Ontology_id "GO:0005737,GO:0008168,GO:0006364,GO:0032259";COG1385,Uncharacterized protein conserved in bacteria,S,Function unknown	WP_003638929.1_16S_rRNA_(uracil(1498)-N(3))-methyltransferase_[Lactobacillus_pentosus]
gene_60|GeneMark.hmm|316_aa|-|59692|60642	50S ribosomal protein L11 methyltransferase";Gene "prmA";Ontology_term "ribosome,protein methyltransferase activity,protein methylation";Ontology_id "GO:0005840,GO:0008276,GO:0006479";COG2264,Ribosomal protein L11 methylase,J,Translation, ribosomal structure and biogenesis	WP_003638930.1_MULTISPECIES:_50S_ribosomal_protein_L11_methyltransferase_[Lactobacillus]
gene_61|GeneMark.hmm|210_aa|-|60937|61569	3-methyladenine dna glycosylase";Gene "FD24_GL001447";Ontology_term "DNA binding,alkylbase DNA N-glycosylase activity,base-excision repair";Ontology_id "GO:0003677,GO:0003905,GO:0006284";Enzyme_code "EC:3.2.2.21";Enzyme_name "DNA-3-methyladenine glycosylase II";COG2094,3-methyladenine DNA glycosylase,L,Replication, recombination and repair	WP_003638931.1_DNA-3-methyladenine_glycosylase_[Lactobacillus_pentosus]
gene_62|GeneMark.hmm|96_aa|-|61739|62029	MULTISPECIES: hypothetical protein	WP_003638932.1_MULTISPECIES:_hypothetical_protein_[Lactobacillus]
gene_63|GeneMark.hmm|96_aa|+|62287|62577	hypothetical protein	WP_003638933.1_MULTISPECIES:_hypothetical_protein_[Lactobacillus]
gene_64|GeneMark.hmm|294_aa|+|62925|63809	hypothetical protein	WP_003638934.1_lipoprotein_precursor_[Lactobacillus_pentosus]
gene_65|GeneMark.hmm|68_aa|-|64030|64236	hypothetical protein FD24_GL001451	WP_003638985.1_hypothetical_protein_[Lactobacillus_pentosus]
gene_66|GeneMark.hmm|611_aa|-|64623|66458	elongation factor 4";Gene "lepA1";Gene "lepA";Ontology_term "plasma membrane,translation elongation factor activity,GTPase activity,GTP binding,ribosome binding,translational elongation,positive regulation of translation";Ontology_id "GO:0005886,GO:0003746,GO:0003924,GO:0005525,GO:0043022,GO:0006414,GO:0045727";Enzyme_code "EC:3.6.1.15";Enzyme_name "Nucleoside-triphosphate phosphatase";Thiamine m…	WP_003638935.1_elongation_factor_4_[Lactobacillus_pentosus]
gene_67|GeneMark.hmm|425_aa|-|66740|68017	D-alanyl-lipoteichoic acid biosynthesis protein DltD";COG3966,Protein involved in D-alanine esterification of lipoteichoic acid and wall teichoic acid (D-alanine transfer protein),M,Cell wall/membrane/envelope biogenesis	WP_003638936.1_MULTISPECIES:_D-alanyl-lipoteichoic_acid_biosynthesis_protein_DltD_[Lactobacillus]
gene_68|GeneMark.hmm|78_aa|-|68014|68250	D-alanine--poly(phosphoribitol) ligase subunit 2";COG0236,Acyl carrier protein,IQ,Multiple classes	WP_031267430.1_MULTISPECIES:_alanine-phosphoribitol_ligase_[Lactobacillus]
gene_69|GeneMark.hmm|404_aa|-|68281|69495	D-alanyl-lipoteichoic acid biosynthesis protein DltB";Gene "FD24_GL001455";Gene "LPE_00109";Ontology_term "integral component of membrane";Ontology_id "GO:0016021";COG1696,Predicted membrane protein involved in D-alanine export,M,Cell wall/membrane/envelope biogenesis	WP_003638938.1_D-alanyl-lipoteichoic_acid_biosynthesis_protein_DltB_[Lactobacillus_pentosus]
gene_70|GeneMark.hmm|508_aa|-|69492|71018	D-alanine--poly(phosphoribitol) ligase";Gene "dltA";Ontology_term "cytoplasm,ATP binding,D-alanine-poly(phosphoribitol) ligase activity,lipoteichoic acid biosynthetic process";Ontology_id "GO:0005737,GO:0005524,GO:0047473,GO:0070395";Enzyme_code "EC:6.1.1.13";Enzyme_name "D-alanine--poly(phosphoribitol) ligase";D-Alanine metabolism; COG1020,Non-ribosomal peptide synthetase modules and related pro…	WP_003638939.1_D-alanine--poly(phosphoribitol)_ligase_[Lactobacillus_pentosus]
gene_71|GeneMark.hmm|49_aa|-|71059|71208	MULTISPECIES: teichoic acid D-Ala incorporation-associated protein DltX";Gene "dltX";Gene "N692_10230";Gene "LPENT_02929";Ontology_term "integral component of membrane";Ontology_id "GO:0016021	WP_003638940.1_MULTISPECIES:_teichoic_acid_D-Ala_incorporation-associated_protein_DltX_[Lactobacillus]
gene_72|GeneMark.hmm|391_aa|-|71240|72415	peptidase S12";COG1680,Beta-lactamase class C and other penicillin binding proteins,V,Defense mechanisms	WP_003638941.1_peptidase_S12_[Lactobacillus_pentosus]
gene_73|GeneMark.hmm|380_aa|-|72852|73994	chaperone DnaJ";Gene "dnaJ";Ontology_term "cytoplasm,ATP binding,zinc ion binding,heat shock protein binding,unfolded protein binding,DNA replication,protein folding,response to heat";Ontology_id "GO:0005737,GO:0005524,GO:0008270,GO:0031072,GO:0051082,GO:0006260,GO:0006457,GO:0009408";COG0484,DnaJ-class molecular chaperone with C-terminal Zn finger domain,O,Posttranslational modification, protein…	WP_003638942.1_chaperone_DnaJ_[Lactobacillus_pentosus]
gene_74|GeneMark.hmm|622_aa|-|74096|75964	molecular chaperone DnaK";Gene "dnaK";Ontology_term "ATP binding,unfolded protein binding,protein folding";Ontology_id "GO:0005524,GO:0051082,GO:0006457";COG0443,Molecular chaperone,O,Posttranslational modification, protein turnover, chaperones	WP_003638943.1_molecular_chaperone_DnaK_[Lactobacillus_pentosus]
gene_75|GeneMark.hmm|202_aa|-|76005|76613	protein grpE (HSP-70 cofactor)";Gene "grpE";Ontology_term "cytoplasm,adenyl-nucleotide exchange factor activity,protein homodimerization activity,chaperone binding,protein folding,regulation of catalytic activity";Ontology_id "GO:0005737,GO:0000774,GO:0042803,GO:0051087,GO:0006457,GO:0050790";COG0576,Molecular chaperone GrpE (heat shock protein),O,Posttranslational modification, protein turnover,…	WP_003638944.1_nucleotide_exchange_factor_GrpE_[Lactobacillus_pentosus]
gene_76|GeneMark.hmm|347_aa|-|76634|77677	MULTISPECIES: heat-inducible transcriptional repressor HrcA";Gene "hrcA";Ontology_term "DNA binding,transcription, DNA-templated,negative regulation of transcription, DNA-templated";Ontology_id "GO:0003677,GO:0006351,GO:0045892";COG1420,Transcriptional regulator of heat shock gene,K,Transcription	WP_003638945.1_MULTISPECIES:_heat-inducible_transcriptional_repressor_HrcA_[Lactobacillus]
gene_77|GeneMark.hmm|236_aa|-|78101|78811	alpha-acetolactate decarboxylase";Gene "FD24_GL001463";Ontology_term "acetolactate decarboxylase activity,acetoin biosynthetic process";Ontology_id "GO:0047605,GO:0045151";Enzyme_code "EC:4.1.1.5";Enzyme_name "Acetolactate decarboxylase";C5-Branched dibasic acid metabolism, Butanoate metabolism; COG3527,Alpha-acetolactate decarboxylase,Q,Secondary metabolites biosynthesis, transport and catabolism	WP_003638946.1_alpha-acetolactate_decarboxylase_[Lactobacillus_pentosus]
gene_78|GeneMark.hmm|332_aa|-|78815|79813	bifunctional riboflavin kinase/FMN adenylyltransferase";Gene "LPE_00100";Gene "FD24_GL001464";Ontology_term "FMN adenylyltransferase activity,ATP binding,riboflavin kinase activity,FAD biosynthetic process,riboflavin biosynthetic process,FMN biosynthetic process,phosphorylation";Ontology_id "GO:0003919,GO:0005524,GO:0008531,GO:0006747,GO:0009231,GO:0009398,GO:0016310";Enzyme_code "EC:2.7.1.26,EC:…	WP_003638947.1_bifunctional_riboflavin_kinase/FMN_adenylyltransferase_[Lactobacillus_pentosus]
gene_79|GeneMark.hmm|307_aa|-|79826|80749	tRNA pseudouridine(55) synthase";Gene "truB";Ontology_term "RNA binding,pseudouridine synthase activity,tRNA pseudouridine synthesis";Ontology_id "GO:0003723,GO:0009982,GO:0031119";Enzyme_code "EC:5.4.99.12";Enzyme_name "tRNA pseudouridine(38-40) synthase";COG0130,Pseudouridine synthase,J,Translation, ribosomal structure and biogenesis	WP_003638948.1_tRNA_pseudouridine(55)_synthase_TruB_[Lactobacillus_pentosus]
gene_80|GeneMark.hmm|175_aa|-|82066|82593	shikimate kinase (sk)";Gene "aroK";Ontology_term "cytoplasm,magnesium ion binding,shikimate kinase activity,ATP binding,aromatic amino acid family biosynthetic process,chorismate biosynthetic process,phosphorylation";Ontology_id "GO:0005737,GO:0000287,GO:0004765,GO:0005524,GO:0009073,GO:0009423,GO:0016310";Enzyme_code "EC:2.7.1.71";Enzyme_name "Shikimate kinase";Phenylalanine, tyrosine and trypto…	WP_033619694.1_shikimate_kinase_[Lactobacillus_pentosus]
gene_81|GeneMark.hmm|365_aa|-|82597|83694	prephenate dehydrogenase";Gene "LPE_00097";Gene "FD24_GL001468";Ontology_term "prephenate dehydrogenase (NADP+) activity,prephenate dehydrogenase (NAD+) activity,amino acid binding,tyrosine biosynthetic process,oxidation-reduction process";Ontology_id "GO:0004665,GO:0008977,GO:0016597,GO:0006571,GO:0055114";Enzyme_code "EC:1.3.1.12,EC:1.3.1.13";Enzyme_name "Prephenate dehydrogenase,Prephenate deh…	WP_003638950.1_prephenate_dehydrogenase_[Lactobacillus_pentosus]
gene_82|GeneMark.hmm|434_aa|-|83691|84995	3-phosphoshikimate 1-carboxyvinyltransferase";Gene "aroA";Ontology_term "cytoplasm,3-phosphoshikimate 1-carboxyvinyltransferase activity,aromatic amino acid family biosynthetic process,chorismate biosynthetic process";Ontology_id "GO:0005737,GO:0003866,GO:0009073,GO:0009423";Enzyme_code "EC:2.5.1.19";Enzyme_name "3-phosphoshikimate 1-carboxyvinyltransferase";Phenylalanine, tyrosine and tryptophan…	WP_003638951.1_3-phosphoshikimate_1-carboxyvinyltransferase_[Lactobacillus_pentosus]
gene_83|GeneMark.hmm|175_aa|-|84998|85525	hypothetical protein	WP_003638952.1_hypothetical_protein_[Lactobacillus_pentosus]
gene_84|GeneMark.hmm|389_aa|-|85535|86704	chorismate synthase";Gene "aroC";Ontology_term "chorismate synthase activity,aromatic amino acid family biosynthetic process,chorismate biosynthetic process";Ontology_id "GO:0004107,GO:0009073,GO:0009423";Enzyme_code "EC:4.2.3.5";Enzyme_name "Chorismate synthase";Phenylalanine, tyrosine and tryptophan biosynthesis, Biosynthesis of antibiotics; COG0082,Chorismate synthase,E,Amino acid transport an…	WP_003638953.1_chorismate_synthase_[Lactobacillus_pentosus]
gene_85|GeneMark.hmm|483_aa|-|86697|88148	MFS transporter";Gene "LPENT_02943";Gene "FD24_GL001472";Ontology_term "integral component of membrane,transporter activity,chorismate metabolic process,transmembrane transport";Ontology_id "GO:0016021,GO:0005215,GO:0046417,GO:0055085";COG2814,Arabinose efflux permease,G,Carbohydrate transport and metabolism	WP_003638954.1_MFS_transporter_[Lactobacillus_pentosus]
gene_86|GeneMark.hmm|420_aa|+|89400|90662	ISL3 family transposase";COG3464,Transposase and inactivated derivatives,L,Replication, recombination and repair	WP_003637881.1_ISL3_family_transposase_[Lactobacillus_pentosus]
gene_87|GeneMark.hmm|117_aa|-|90763|91116	MULTISPECIES: ribosome-binding factor A";Gene "rbfA";Ontology_term "cytoplasm,rRNA processing";Ontology_id "GO:0005737,GO:0006364";COG0858,Ribosome-binding factor A,J,Translation, ribosomal structure and biogenesis	WP_003638955.1_MULTISPECIES:_ribosome-binding_factor_A_[Lactobacillus]
gene_88|GeneMark.hmm|863_aa|-|91139|93730	translation initiation factor IF-2";Gene "infB";Ontology_term "cytoplasm,translation initiation factor activity,GTPase activity,GTP binding,translational initiation";Ontology_id "GO:0005737,GO:0003743,GO:0003924,GO:0005525,GO:0006413";Enzyme_code "EC:3.6.1.15";Enzyme_name "Nucleoside-triphosphate phosphatase";Thiamine metabolism, Purine metabolism; COG5048,FOG: Zn-finger,R,General function predic…	WP_003638956.1_translation_initiation_factor_IF-2_[Lactobacillus_pentosus]
gene_89|GeneMark.hmm|101_aa|-|93745|94050	MULTISPECIES: hypothetical protein";Gene "KCA1_1731";Gene "N692_10315";Gene "LPENT_02946";Gene "FD24_GL001475";Gene "LPE_00090";Ontology_term "ribosome";Ontology_id "GO:0005840";COG1358,Ribosomal protein HS6-type (S12/L30/L7a),J,Translation, ribosomal structure and biogenesis	WP_003638957.1_MULTISPECIES:_hypothetical_protein_[Lactobacillus]
gene_90|GeneMark.hmm|99_aa|-|94040|94339	DNA-binding protein";COG2740,Predicted nucleic-acid-binding protein implicated in transcription termination,K,Transcription	WP_003638958.1_MULTISPECIES:_hypothetical_protein_[Lactobacillus]
gene_91|GeneMark.hmm|420_aa|-|94381|95643	transcription termination/antitermination protein NusA";Gene "nusA";Ontology_term "cytoplasm,transcription factor activity, sequence-specific DNA binding,RNA binding,DNA-templated transcription, termination,transcription antitermination";Ontology_id "GO:0005737,GO:0003700,GO:0003723,GO:0006353,GO:0031564";COG0195,Transcription elongation factor,K,Transcription	WP_003638959.1_transcription_termination/antitermination_protein_NusA_[Lactobacillus_pentosus]
gene_92|GeneMark.hmm|158_aa|-|95664|96140	ribosome maturation factor RimP";Gene "rimP";Ontology_term "cytoplasm,ribosomal small subunit biogenesis";Ontology_id "GO:0005737,GO:0042274";COG0779,Uncharacterized protein conserved in bacteria,S,Function unknown	WP_003638960.1_MULTISPECIES:_ribosome_maturation_factor_RimP_[Lactobacillus]
gene_94|GeneMark.hmm|1437_aa|-|96655|100968	DNA polymerase III subunit alpha";Gene "polC";Ontology_term "cytoplasm,DNA binding,DNA-directed DNA polymerase activity,3'-5' exonuclease activity,DNA-dependent DNA replication,DNA biosynthetic process,nucleic acid phosphodiester bond hydrolysis";Ontology_id "GO:0005737,GO:0003677,GO:0003887,GO:0008408,GO:0006261,GO:0071897,GO:0090305";Enzyme_code "EC:2.7.7.7";Enzyme_name "DNA-directed DNA polyme…	WP_003638961.1_PolC-type_DNA_polymerase_III_[Lactobacillus_pentosus]
gene_95|GeneMark.hmm|569_aa|-|101343|103052	MULTISPECIES: proline--tRNA ligase";Gene "proS";Ontology_term "cytoplasm,aminoacyl-tRNA editing activity,proline-tRNA ligase activity,ATP binding,prolyl-tRNA aminoacylation,regulation of translational fidelity";Ontology_id "GO:0005737,GO:0002161,GO:0004827,GO:0005524,GO:0006433,GO:0006450";Enzyme_code "EC:6.1.1.15,EC:3.1.1.1";Enzyme_name "Proline--tRNA ligase,Carboxylesterase";Drug metabolism - o…	WP_003638962.1_MULTISPECIES:_proline--tRNA_ligase_[Lactobacillus]
gene_96|GeneMark.hmm|425_aa|-|103091|104368	RIP metalloprotease RseP";Gene "LPE_00084";Ontology_term "plasma membrane,integral component of membrane,metalloendopeptidase activity,metal ion binding,proteolysis";Ontology_id "GO:0005886,GO:0016021,GO:0004222,GO:0046872,GO:0006508";Enzyme_code "EC:3.4.24";Enzyme_name "Acting on peptide bonds (peptidases)";COG0750,Predicted membrane-associated Zn-dependent proteases 1,M,Cell wall/membrane/envel…	WP_003638963.1_RIP_metalloprotease_RseP_[Lactobacillus_pentosus]
gene_97|GeneMark.hmm|261_aa|-|104405|105190	phosphatidate cytidylyltransferase";Gene "LPENT_02954";Gene "LPE_00083";Gene "FD24_GL001483";Ontology_term "integral component of membrane,phosphatidate cytidylyltransferase activity,CDP-diacylglycerol biosynthetic process";Ontology_id "GO:0016021,GO:0004605,GO:0016024";Enzyme_code "EC:2.7.7.41";Enzyme_name "Phosphatidate cytidylyltransferase";Phosphatidylinositol signaling system, Glycerophospho…	WP_003638964.1_MULTISPECIES:_phosphatidate_cytidylyltransferase_[Lactobacillus]
gene_98|GeneMark.hmm|259_aa|-|105206|105985	isoprenyl transferase";Gene "LPENT_02955";Gene "LPE_00082";Ontology_term "magnesium ion binding,prenyltransferase activity";Ontology_id "GO:0000287,GO:0004659";COG0020,Undecaprenyl pyrophosphate synthase,I,Lipid transport and metabolism	WP_003638965.1_MULTISPECIES:_isoprenyl_transferase_[Lactobacillus]
gene_99|GeneMark.hmm|187_aa|-|106105|106668	MULTISPECIES: ribosome-recycling factor";Gene "frr";Gene "rrf";Ontology_term "cytoplasm,translational termination";Ontology_id "GO:0005737,GO:0006415";COG0233,Ribosome recycling factor,J,Translation, ribosomal structure and biogenesis	WP_003638966.1_MULTISPECIES:_ribosome-recycling_factor_[Lactobacillus]
gene_100|GeneMark.hmm|240_aa|-|106670|107392	MULTISPECIES: UMP kinase";Gene "LPENT_02957";Gene "FD24_GL001487";Gene "pyrH";Gene "LPE_00080";Ontology_term "cytoplasm,ATP binding,UMP kinase activity,'de novo' CTP biosynthetic process,nucleotide phosphorylation";Ontology_id "GO:0005737,GO:0005524,GO:0033862,GO:0044210,GO:0046939";Enzyme_code "EC:2.7.4.22";Enzyme_name "UMP kinase";Pyrimidine metabolism; COG0528,Uridylate kinase,F,Nucleotide tra…	WP_003638967.1_MULTISPECIES:_UMP_kinase_[Lactobacillus]
gene_101|GeneMark.hmm|292_aa|-|107593|108471	MULTISPECIES: elongation factor Ts";Gene "tsf";Ontology_term "cytoplasm,translation elongation factor activity,translational elongation";Ontology_id "GO:0005737,GO:0003746,GO:0006414";COG0264,Translation elongation factor Ts,J,Translation, ribosomal structure and biogenesis	WP_003638968.1_MULTISPECIES:_elongation_factor_Ts_[Lactobacillus]
gene_102|GeneMark.hmm|267_aa|-|108574|109377	MULTISPECIES: 30S ribosomal protein S2";Gene "rpsB";Ontology_term "small ribosomal subunit,structural constituent of ribosome,translation";Ontology_id "GO:0015935,GO:0003735,GO:0006412";COG0052,Ribosomal protein S2,J,Translation, ribosomal structure and biogenesis	WP_003638969.1_MULTISPECIES:_30S_ribosomal_protein_S2_[Lactobacillus]
gene_103|GeneMark.hmm|240_aa|+|109601|110323	HAD family hydrolase";Gene "LPENT_02960";Gene "FD24_GL001490";Gene "LPE_00077";Ontology_term "hydrolase activity,metabolic process";Ontology_id "GO:0016787,GO:0008152";COG1011,Predicted hydrolase (HAD superfamily),R,General function prediction only	WP_003638970.1_MULTISPECIES:_haloacid_dehalogenase_[Lactobacillus]
gene_105|GeneMark.hmm|332_aa|-|112631|113629	lactate dehydrogenase";Gene "LPENT_02961";Gene "LPE_00076";Ontology_term "D-lactate dehydrogenase activity,NAD binding,oxidation-reduction process";Ontology_id "GO:0008720,GO:0051287,GO:0055114";Enzyme_code "EC:1.1.1.28";Enzyme_name "D-lactate dehydrogenase";Pyruvate metabolism; COG1052,Lactate dehydrogenase and related dehydrogenases,CHR,Multiple classes	WP_003638971.1_MULTISPECIES:_lactate_dehydrogenase_[Lactobacillus]
gene_106|GeneMark.hmm|181_aa|-|113714|114259	hypothetical protein FD24_GL001494";COG2827,Predicted endonuclease containing a URI domain,L,Replication, recombination and repair	WP_033619696.1_hypothetical_protein_[Lactobacillus_pentosus]
gene_107|GeneMark.hmm|253_aa|-|114240|115001	methyltransferase";Gene "LPE_00073";Ontology_term "nucleic acid binding,methyltransferase activity,methylation";Ontology_id "GO:0003676,GO:0008168,GO:0032259";COG4123,Predicted O-methyltransferase,R,General function prediction only	WP_003638973.1_SAM-dependent_methyltransferase_[Lactobacillus_pentosus]
gene_108|GeneMark.hmm|209_aa|+|115113|115742	1-acyl-sn-glycerol-3-phosphate acyltransferase";Gene "FD24_GL001496";Ontology_term "transferase activity, transferring acyl groups,metabolic process";Ontology_id "GO:0016746,GO:0008152";COG0204,1-acyl-sn-glycerol-3-phosphate acyltransferase,I,Lipid transport and metabolism	WP_003638974.1_MULTISPECIES:_1-acyl-sn-glycerol-3-phosphate_acyltransferase_[Lactobacillus]
gene_109|GeneMark.hmm|76_aa|-|115799|116029	MULTISPECIES: hypothetical protein";Gene "N692_10405";Gene "LPENT_02965";Gene "LPE_00071";Ontology_term "plasma membrane,integral component of membrane";Ontology_id "GO:0005886,GO:0016021";COG3763,Uncharacterized protein conserved in bacteria,S,Function unknown	WP_021336711.1_MULTISPECIES:_hypothetical_protein_[Lactobacillus]
gene_110|GeneMark.hmm|90_aa|-|116133|116405	hypothetical protein, DUF896 family";Gene "KCA1_1750";Gene "FD24_GL001498";Ontology_term "cytoplasm";Ontology_id "GO:0005737";COG4224,Uncharacterized protein conserved in bacteria,S,Function unknown	WP_021336712.1_MULTISPECIES:_DUF896_family_protein_[Lactobacillus]
gene_111|GeneMark.hmm|210_aa|+|116522|117154	MULTISPECIES: repressor LexA";Gene "lexA";Ontology_term "DNA binding,serine-type endopeptidase activity,DNA replication,DNA repair,transcription, DNA-templated,proteolysis,SOS response,negative regulation of transcription, DNA-templated";Ontology_id "GO:0003677,GO:0004252,GO:0006260,GO:0006281,GO:0006351,GO:0006508,GO:0009432,GO:0045892";Enzyme_code "EC:3.4.21";Enzyme_name "Acting on peptide bond…	WP_003638977.1_MULTISPECIES:_repressor_LexA_[Lactobacillus]
gene_112|GeneMark.hmm|210_aa|+|117429|118061	hypothetical protein";Gene "LPE_00068";Gene "FD24_GL001500";Ontology_term "integral component of membrane";Ontology_id "GO:0016021	WP_003638978.1_MULTISPECIES:_hypothetical_protein_[Lactobacillus]
gene_113|GeneMark.hmm|389_aa|-|118109|119278	hydroxymethylglutaryl-CoA synthase";Gene "FD24_GL001501";Gene "LPE_00067";Ontology_term "hydroxymethylglutaryl-CoA synthase activity,isoprenoid biosynthetic process";Ontology_id "GO:0004421,GO:0008299";Enzyme_code "EC:2.3.3.10";Enzyme_name "Hydroxymethylglutaryl-CoA synthase";Terpenoid backbone biosynthesis, Butanoate metabolism, Valine, leucine and isoleucine degradation, Synthesis and degradati…	WP_003638979.1_hydroxymethylglutaryl-CoA_synthase_[Lactobacillus_pentosus]
gene_114|GeneMark.hmm|130_aa|-|119315|119707	hypothetical protein	WP_003638980.1_hypothetical_protein_[Lactobacillus_pentosus]
gene_115|GeneMark.hmm|131_aa|+|119880|120275	hypothetical protein	WP_003638981.1_hypothetical_protein_[Lactobacillus_pentosus]
gene_117|GeneMark.hmm|313_aa|+|120715|121656	glycosyltransferase";Gene "FD24_GL001505";Gene "LPE_00065";Ontology_term "integral component of membrane,transferase activity, transferring glycosyl groups";Ontology_id "GO:0016021,GO:0016757";COG0463,Glycosyltransferases involved in cell wall biogenesis,M,Cell wall/membrane/envelope biogenesis	WP_003638982.1_MULTISPECIES:_bactoprenol_glucosyl_transferase_[Lactobacillus]
gene_120|GeneMark.hmm|53_aa|-|123262|123423	hypothetical protein	WP_003638983.1_hypothetical_protein_[Lactobacillus_pentosus]
gene_123|GeneMark.hmm|69_aa|-|126900|127109	hypothetical protein	WP_003638986.1_hypothetical_protein_[Lactobacillus_pentosus]
gene_124|GeneMark.hmm|115_aa|+|127472|127819	MULTISPECIES: hypothetical protein";COG0393,Uncharacterized conserved protein,S,Function unknown	WP_003638987.1_hypothetical_protein_[Lactobacillus_pentosus]
gene_127|GeneMark.hmm|172_aa|-|129966|130484	adenine phosphoribosyltransferase";Gene "apt";Ontology_term "cytoplasm,adenine phosphoribosyltransferase activity,adenine salvage,AMP salvage";Ontology_id "GO:0005737,GO:0003999,GO:0006168,GO:0044209";Enzyme_code "EC:2.4.2.7";Enzyme_name "Adenine phosphoribosyltransferase";Purine metabolism; COG0503,Adenine/guanine phosphoribosyltransferases and related PRPP-binding proteins,F,Nucleotide transpor…	WP_003638988.1_adenine_phosphoribosyltransferase_[Lactobacillus_pentosus]
gene_128|GeneMark.hmm|778_aa|-|130503|132839	single-stranded-DNA-specific exonuclease RecJ";Gene "LPE_00058";Ontology_term "nucleic acid binding,5'-3' exonuclease activity,DNA repair,DNA recombination,nucleic acid phosphodiester bond hydrolysis";Ontology_id "GO:0003676,GO:0008409,GO:0006281,GO:0006310,GO:0090305";COG4199,Uncharacterized protein conserved in bacteria,S,Function unknown	WP_003638989.1_single-stranded-DNA-specific_exonuclease_RecJ_[Lactobacillus_pentosus]
gene_129|GeneMark.hmm|116_aa|-|132861|133211	hypothetical protein";Gene "FD24_GL001518";Ontology_term "integral component of plasma membrane";Ontology_id "GO:0005887";COG5416,Uncharacterized integral membrane protein,S,Function unknown	WP_003638990.1_MULTISPECIES:_membrane_protein_[Lactobacillus]
gene_130|GeneMark.hmm|263_aa|-|133224|134015	NAD(P)-dependent oxidoreductase";COG0300,Short-chain dehydrogenases of various substrate specificities,R,General function prediction only	WP_003638991.1_short-chain_dehydrogenase_[Lactobacillus_pentosus]
gene_131|GeneMark.hmm|311_aa|-|134024|134959	ribonuclease Z";Gene "rnz";Ontology_term "zinc ion binding,3'-tRNA processing endoribonuclease activity,tRNA 3'-trailer cleavage, endonucleolytic";Ontology_id "GO:0008270,GO:0042781,GO:0034414";Enzyme_code "EC:3.1.30,EC:3.1.26";Enzyme_name "Acting on ester bonds,Acting on ester bonds";COG1234,Metal-dependent hydrolases of the beta-lactamase superfamily III,R,General function prediction only	WP_003638992.1_ribonuclease_Z_[Lactobacillus_pentosus]
gene_132|GeneMark.hmm|94_aa|+|135769|136053	putative uncharacterized protein	WP_003638993.1_hypothetical_protein_[Lactobacillus_pentosus]
gene_133|GeneMark.hmm|431_aa|-|136224|137519	GTPase CgtA";Gene "obg";Ontology_term "cytoplasm,magnesium ion binding,GTPase activity,GTP binding,ribosome biogenesis";Ontology_id "GO:0005737,GO:0000287,GO:0003924,GO:0005525,GO:0042254";Enzyme_code "EC:3.6.1.15";Enzyme_name "Nucleoside-triphosphate phosphatase";Thiamine metabolism, Purine metabolism; COG0536,Predicted GTPase,R,General function prediction only	WP_003638994.1_MULTISPECIES:_GTPase_ObgE_[Lactobacillus]
gene_134|GeneMark.hmm|251_aa|+|137768|138523	DeoR family transcriptional regulator";Gene "LPENT_02985";Gene "LPE_00052";Ontology_term "intracellular,DNA binding,transcription factor activity, sequence-specific DNA binding,transcription, DNA-templated,regulation of transcription, DNA-templated";Ontology_id "GO:0005622,GO:0003677,GO:0003700,GO:0006351,GO:0006355";COG1349,Transcriptional regulators of sugar metabolism,KG,Multiple classes	WP_003638995.1_MULTISPECIES:_DeoR_family_transcriptional_regulator_[Lactobacillus]
gene_135|GeneMark.hmm|305_aa|+|138520|139437	1-phosphofructokinase";Gene "fruK";Gene "LPENT_02986";Gene "FD24_GL001525";Gene "LPE_00051";Ontology_term "ATP binding,1-phosphofructokinase activity,tagatose-6-phosphate kinase activity,lactose metabolic process,carbohydrate phosphorylation,D-tagatose 6-phosphate catabolic process";Ontology_id "GO:0005524,GO:0008662,GO:0009024,GO:0005988,GO:0046835,GO:2001059";Enzyme_code "EC:2.7.1.144,EC:2.7.1.…	WP_003638996.1_1-phosphofructokinase_[Lactobacillus_pentosus]
gene_136|GeneMark.hmm|654_aa|+|139459|141423	PTS fructose transporter subunit IIC";Gene "LPE_00050";Ontology_term "plasma membrane,integral component of membrane,sugar:proton symporter activity,protein-N(PI)-phosphohistidine-fructose phosphotransferase system transporter activity,D-glucosamine PTS permease activity,phosphoenolpyruvate-dependent sugar phosphotransferase system,fructose transport,proton transport,carbohydrate transmembrane tr…	WP_003638997.1_MULTISPECIES:_PTS_fructose_transporter_subunit_IIC_[Lactobacillus]
gene_137|GeneMark.hmm|440_aa|+|141555|142877	metallophosphoesterase";Gene "FD24_GL001527";Ontology_term "hydrolase activity";Ontology_id "GO:0016787";COG1409,Predicted phosphohydrolases,R,General function prediction only	WP_003638998.1_metallophosphoesterase_[Lactobacillus_pentosus]
gene_138|GeneMark.hmm|481_aa|-|142964|144409	flippase";Gene "FD24_GL001528";Gene "LPE_00048";Ontology_term "integral component of membrane";Ontology_id "GO:0016021";COG2244,Membrane protein involved in the export of O-antigen and teichoic acid,R,General function prediction only	WP_003638999.1_hypothetical_protein_[Lactobacillus_pentosus]
gene_139|GeneMark.hmm|316_aa|-|144664|145614	glycosyl transferase family 2";Gene "LPE_00047";Ontology_term "transferase activity";Ontology_id "GO:0016740";COG0463,Glycosyltransferases involved in cell wall biogenesis,M,Cell wall/membrane/envelope biogenesis	WP_003639000.1_glycosyl_transferase_family_2_[Lactobacillus_pentosus]
gene_141|GeneMark.hmm|346_aa|-|146857|147897	glycosyl transferase family 1";Gene "FD24_GL001531";Ontology_term "transferase activity";Ontology_id "GO:0016740";COG0438,Glycosyltransferase,M,Cell wall/membrane/envelope biogenesis	WP_003639001.1_glycosyl_transferase_family_1_[Lactobacillus_pentosus]
gene_142|GeneMark.hmm|363_aa|-|147914|149005	glycosyltransferase family 1 protein";Gene "FD24_GL001532";Ontology_term "transferase activity";Ontology_id "GO:0016740";COG0438,Glycosyltransferase,M,Cell wall/membrane/envelope biogenesis	WP_003639002.1_glycosyl_transferase_family_1_[Lactobacillus_pentosus]
gene_143|GeneMark.hmm|221_aa|-|149006|149671	sugar transferase";Gene "LPENT_02994";Gene "LPE_00043";Gene "FD24_GL001533";Ontology_term "integral component of membrane,transferase activity";Ontology_id "GO:0016021,GO:0016740";COG2148,Sugar transferases involved in lipopolysaccharide synthesis,M,Cell wall/membrane/envelope biogenesis	WP_003639003.1_capsular_polysaccharide_biosynthesis_protein_[Lactobacillus_pentosus]
gene_144|GeneMark.hmm|311_aa|-|149664|150599	epimerase";Gene "LPENT_02995";Gene "LPE_00042";Gene "FD24_GL001534";Ontology_term "UDP-glucose 4-epimerase activity,coenzyme binding";Ontology_id "GO:0003978,GO:0050662";Enzyme_code "EC:5.1.3.2";Enzyme_name "UDP-glucose 4-epimerase";Galactose metabolism, Amino sugar and nucleotide sugar metabolism; COG0451,Nucleoside-diphosphate-sugar epimerases,MG,Multiple classes	WP_003639004.1_epimerase_[Lactobacillus_pentosus]
gene_145|GeneMark.hmm|259_aa|-|150615|151394	tyrosine protein phosphatase";Gene "LPENT_02996";Gene "FD24_GL001535";Gene "LPE_00041";Ontology_term "protein tyrosine phosphatase activity,manganese ion binding,peptidyl-tyrosine dephosphorylation";Ontology_id "GO:0004725,GO:0030145,GO:0035335";Enzyme_code "EC:3.1.3.16,EC:3.1.3.48,EC:3.1.3.41";Enzyme_name "Protein-serine/threonine phosphatase,Protein-tyrosine-phosphatase,4-nitrophenylphosphatase…	WP_003639005.1_hypothetical_protein_[Lactobacillus_pentosus]
gene_146|GeneMark.hmm|238_aa|-|151375|152091	exopolysaccharide biosynthesis protein";Gene "FD24_GL001536";Gene "LPE_00040";Ontology_term "extracellular polysaccharide biosynthetic process";Ontology_id "GO:0045226";COG0489,ATPases involved in chromosome partitioning,D,Cell cycle control, cell division, chromosome partitioning	WP_003639006.1_exopolysaccharide_biosynthesis_protein_[Lactobacillus_pentosus]
gene_147|GeneMark.hmm|251_aa|-|152106|152861	polysaccharide biosynthesis protein";Gene "FD24_GL001537";Gene "LPE_00039";Ontology_term "integral component of membrane,lipopolysaccharide biosynthetic process";Ontology_id "GO:0016021,GO:0009103";COG3944,Capsular polysaccharide biosynthesis protein,M,Cell wall/membrane/envelope biogenesis	WP_003639007.1_MULTISPECIES:_polysaccharide_biosynthesis_protein_[Lactobacillus]
gene_148|GeneMark.hmm|604_aa|-|153266|155080	excinuclease ABC subunit C";Gene "uvrC";Ontology_term "cytoplasm,excinuclease repair complex,DNA binding,excinuclease ABC activity,nucleotide-excision repair,SOS response,nucleic acid phosphodiester bond hydrolysis";Ontology_id "GO:0005737,GO:0009380,GO:0003677,GO:0009381,GO:0006289,GO:0009432,GO:0090305";COG0322,Nuclease subunit of the excinuclease complex,L,Replication, recombination and repair	WP_003639008.1_MULTISPECIES:_excinuclease_ABC_subunit_C_[Lactobacillus]
gene_150|GeneMark.hmm|246_aa|-|155461|156201	amino acid ABC transporter ATP-binding protein";Gene "LPE_00036";Gene "FD24_GL001540";Ontology_term "ATP binding,amino acid-transporting ATPase activity,amino acid transmembrane transport";Ontology_id "GO:0005524,GO:0015424,GO:0003333";Enzyme_code "EC:3.6.1.3,EC:3.6.1.15";Enzyme_name "Adenosinetriphosphatase,Nucleoside-triphosphate phosphatase";Thiamine metabolism, Purine metabolism; COG1126,ABC-…	WP_003639009.1_ABC_transporter_ATP-binding_protein_[Lactobacillus_pentosus]
gene_151|GeneMark.hmm|491_aa|-|156194|157669	glutamine ABC transporter, substrate binding and permease protein";Gene "LPE_00034";Gene "LPENT_03001";Ontology_term "plasma membrane,integral component of membrane,transporter activity,transport";Ontology_id "GO:0005886,GO:0016021,GO:0005215,GO:0006810";COG0834,ABC-type amino acid transport/signal transduction systems, periplasmic component/domain,ET,Multiple classes	WP_003639010.1_MULTISPECIES:_ABC_transporter_permease_[Lactobacillus]
gene_152|GeneMark.hmm|56_aa|+|157875|158045	hypothetical protein	WP_003639011.1_hypothetical_protein_[Lactobacillus_pentosus]
gene_153|GeneMark.hmm|135_aa|-|158106|158513	putative uncharacterized protein	WP_003639012.1_MULTISPECIES:_hypothetical_protein_[Lactobacillus]
gene_154|GeneMark.hmm|98_aa|-|158728|159024	MULTISPECIES: nucleotide pyrophosphohydrolase";Gene "N692_06565";Gene "KCA1_1793";Ontology_term "hydrolase activity";Ontology_id "GO:0016787";COG1694,Predicted pyrophosphatase,R,General function prediction only	WP_003639013.1_MULTISPECIES:_nucleotide_pyrophosphohydrolase_[Lactobacillus]
gene_155|GeneMark.hmm|197_aa|-|159026|159619	GTP-binding protein";Gene "engB";Ontology_term "magnesium ion binding,GTPase activity,GTP binding,cell cycle,cell division";Ontology_id "GO:0000287,GO:0003924,GO:0005525,GO:0007049,GO:0051301";Enzyme_code "EC:3.6.1.15";Enzyme_name "Nucleoside-triphosphate phosphatase";Thiamine metabolism, Purine metabolism; COG0218,Predicted GTPase,R,General function prediction only	WP_003639014.1_YihA_family_ribosome_biogenesis_GTP-binding_protein_[Lactobacillus_pentosus]
gene_156|GeneMark.hmm|422_aa|-|159784|161052	ATP-dependent Clp protease ATP-binding subunit ClpX";Gene "clpX";Ontology_term "ATP binding,peptidase activity,zinc ion binding,protein dimerization activity,unfolded protein binding,protein folding,proteolysis";Ontology_id "GO:0005524,GO:0008233,GO:0008270,GO:0046983,GO:0051082,GO:0006457,GO:0006508";COG1219,ATP-dependent protease Clp, ATPase subunit,O,Posttranslational modification, protein tur…	WP_003639015.1_ATP-dependent_Clp_protease_ATP-binding_subunit_ClpX_[Lactobacillus_pentosus]
gene_157|GeneMark.hmm|444_aa|-|161332|162666	MULTISPECIES: trigger factor";Gene "tig";Ontology_term "cytoplasm,peptidyl-prolyl cis-trans isomerase activity,protein peptidyl-prolyl isomerization,protein folding,cell cycle,protein transport,cell division";Ontology_id "GO:0005737,GO:0003755,GO:0000413,GO:0006457,GO:0007049,GO:0015031,GO:0051301";Enzyme_code "EC:5.2.1.8";Enzyme_name "Peptidylprolyl isomerase";COG0544,FKBP-type peptidyl-prolyl c…	WP_003639016.1_MULTISPECIES:_trigger_factor_[Lactobacillus]
gene_158|GeneMark.hmm|395_aa|-|162869|164056	elongation factor Tu";Gene "tuf";Ontology_term "cytoplasm,translation elongation factor activity,GTPase activity,GTP binding,translational elongation";Ontology_id "GO:0005737,GO:0003746,GO:0003924,GO:0005525,GO:0006414";Enzyme_code "EC:3.6.1.15";Enzyme_name "Nucleoside-triphosphate phosphatase";Thiamine metabolism, Purine metabolism; COG0050,GTPases - translation elongation factors,J,Translation,…	WP_003639017.1_MULTISPECIES:_elongation_factor_Tu_[Lactobacillus]
gene_159|GeneMark.hmm|304_aa|-|164270|165184	hypothetical protein	WP_003639018.1_hypothetical_protein_[Lactobacillus_pentosus]
gene_160|GeneMark.hmm|574_aa|-|165279|167003	RNase J family beta-CASP ribonuclease";Gene "LPE_02290";Gene "FD24_GL001550";Gene "LPENT_03010";Ontology_term "cytoplasm,RNA binding,endoribonuclease activity,5'-3' exoribonuclease activity,zinc ion binding,rRNA processing,RNA phosphodiester bond hydrolysis, endonucleolytic,RNA phosphodiester bond hydrolysis, exonucleolytic";Ontology_id "GO:0005737,GO:0003723,GO:0004521,GO:0004534,GO:0008270,GO:0…	WP_003639019.1_MULTISPECIES:_RNase_J_family_beta-CASP_ribonuclease_[Lactobacillus]
gene_161|GeneMark.hmm|290_aa|-|167023|167895	MULTISPECIES: 4-hydroxy-tetrahydrodipicolinate synthase";Gene "dapA";Gene "dapA1";Ontology_term "cytoplasm,4-hydroxy-tetrahydrodipicolinate synthase,lysine biosynthetic process via diaminopimelate,diaminopimelate biosynthetic process";Ontology_id "GO:0005737,GO:0008840,GO:0009089,GO:0019877";Enzyme_code "EC:4.3.3.7";Enzyme_name "4-hydroxy-tetrahydrodipicolinate synthase";Monobactam biosynthesis, …	WP_003639020.1_MULTISPECIES:_4-hydroxy-tetrahydrodipicolinate_synthase_[Lactobacillus]
gene_162|GeneMark.hmm|400_aa|-|168015|169217	MFS transporter";Gene "LPE_02292";Ontology_term "integral component of membrane,transmembrane transport";Ontology_id "GO:0016021,GO:0055085";COG2814,Arabinose efflux permease,G,Carbohydrate transport and metabolism	WP_003639021.1_MULTISPECIES:_MFS_transporter_[Lactobacillus]
gene_163|GeneMark.hmm|89_aa|-|169352|169621	MULTISPECIES: 30S ribosomal protein S15";Gene "HR47_06580";Gene "rpsO";Ontology_term "ribosome,structural constituent of ribosome,rRNA binding,translation";Ontology_id "GO:0005840,GO:0003735,GO:0019843,GO:0006412";COG0184,Ribosomal protein S15P/S13E,J,Translation, ribosomal structure and biogenesis	WP_003639022.1_MULTISPECIES:_30S_ribosomal_protein_S15_[Lactobacillus]
gene_164|GeneMark.hmm|84_aa|+|170016|170270	MULTISPECIES: 30S ribosomal protein S20";Gene "rpsT";Ontology_term "ribosome,structural constituent of ribosome,rRNA binding,translation";Ontology_id "GO:0005840,GO:0003735,GO:0019843,GO:0006412";COG0268,Ribosomal protein S20,J,Translation, ribosomal structure and biogenesis	WP_003639023.1_MULTISPECIES:_30S_ribosomal_protein_S20_[Lactobacillus]
gene_165|GeneMark.hmm|332_aa|-|170424|171422	DNA polymerase III subunit delta";COG1466,DNA polymerase III, delta subunit,L,Replication, recombination and repair	WP_081484861.1_DNA_polymerase_III_subunit_delta_[Lactobacillus_pentosus]
gene_166|GeneMark.hmm|718_aa|-|171439|173595	DNA internalization-related competence protein ComEC/Rec2";Gene "FD24_GL001556";Ontology_term "integral component of membrane,establishment of competence for transformation";Ontology_id "GO:0016021,GO:0030420";COG0658,Predicted membrane metal-binding protein,R,General function prediction only	WP_003639025.1_DNA_internalization-related_competence_protein_ComEC/Rec2_[Lactobacillus_pentosus]
gene_167|GeneMark.hmm|161_aa|-|173731|174216	DCMP deaminase";Gene "LPE_02298";Gene "FD24_GL001557";Gene "LPENT_03018";Ontology_term "dCMP deaminase activity,zinc ion binding,pyrimidine nucleotide metabolic process";Ontology_id "GO:0004132,GO:0008270,GO:0006220";Enzyme_code "EC:3.5.4.12";Enzyme_name "dCMP deaminase";Pyrimidine metabolism; COG2131,Deoxycytidylate deaminase,F,Nucleotide transport and metabolism	WP_003639026.1_MULTISPECIES:_ComE_operon_protein_2_[Lactobacillus]
gene_168|GeneMark.hmm|250_aa|-|174271|175023	competence protein ComEA";Gene "FD24_GL001558";Gene "LPE_02299";Ontology_term "DNA binding,DNA repair";Ontology_id "GO:0003677,GO:0006281";COG1555,DNA uptake protein and related DNA-binding proteins,L,Replication, recombination and repair	WP_003639027.1_competence_protein_ComEA_[Lactobacillus_pentosus]
gene_169|GeneMark.hmm|349_aa|-|175121|176170	peptidase";Gene "LPE_02300";Ontology_term "integral component of membrane,ATP-dependent peptidase activity,serine-type endopeptidase activity,ATP binding,proteolysis,protein catabolic process";Ontology_id "GO:0016021,GO:0004176,GO:0004252,GO:0005524,GO:0006508,GO:0030163";Enzyme_code "EC:3.4.21,EC:3.6.1.3,EC:3.6.1.15";Enzyme_name "Acting on peptide bonds (peptidases),Adenosinetriphosphatase,Nucle…	WP_003639028.1_peptidase_[Lactobacillus_pentosus]
gene_170|GeneMark.hmm|162_aa|-|176167|176655	pantetheine-phosphate adenylyltransferase";Gene "coaD";Ontology_term "cytoplasm,pantetheine-phosphate adenylyltransferase activity,ATP binding,coenzyme A biosynthetic process";Ontology_id "GO:0005737,GO:0004595,GO:0005524,GO:0015937";Enzyme_code "EC:2.7.7.3";Enzyme_name "Pantetheine-phosphate adenylyltransferase";Pantothenate and CoA biosynthesis; COG0669,Phosphopantetheine adenylyltransferase,H,…	WP_003639029.1_MULTISPECIES:_pantetheine-phosphate_adenylyltransferase_[Lactobacillus]
gene_171|GeneMark.hmm|187_aa|-|176658|177221	SAM-dependent methyltransferase";Gene "LPE_02302";Gene "FD24_GL001561";Ontology_term "nucleic acid binding,methyltransferase activity,rRNA methylation";Ontology_id "GO:0003676,GO:0008168,GO:0031167";COG0742,N6-adenine-specific methylase,L,Replication, recombination and repair	WP_003639030.1_rRNA_methyltransferase_[Lactobacillus_pentosus]
gene_172|GeneMark.hmm|102_aa|-|177237|177545	hypothetical protein";Gene "LPE_02303";Gene "FD24_GL001562";Gene "LPENT_03023";Ontology_term "cytoplasm";Ontology_id "GO:0005737";COG4471,Uncharacterized protein conserved in bacteria,S,Function unknown	WP_003639031.1_MULTISPECIES:_hypothetical_protein_[Lactobacillus]
gene_173|GeneMark.hmm|1143_aa|-|178091|181522	pyruvate carboxylase";Gene "FD24_GL001563";Ontology_term "DNA binding,biotin carboxylase activity,pyruvate carboxylase activity,ATP binding,biotin binding,metal ion binding,pyruvate metabolic process,gluconeogenesis";Ontology_id "GO:0003677,GO:0004075,GO:0004736,GO:0005524,GO:0009374,GO:0046872,GO:0006090,GO:0006094";Enzyme_code "EC:6.4.1.1,EC:6.3.4.14";Enzyme_name "Pyruvate carboxylase,Biotin ca…	WP_003639032.1_pyruvate_carboxylase_[Lactobacillus_pentosus]
gene_174|GeneMark.hmm|388_aa|-|181553|182719	cell division protein FtsW";Gene "LPENT_03025";Gene "FD24_GL001564";Ontology_term "integral component of membrane,cell cycle,cell division";Ontology_id "GO:0016021,GO:0007049,GO:0051301";COG0772,Bacterial cell division membrane protein,D,Cell cycle control, cell division, chromosome partitioning	WP_003639033.1_MULTISPECIES:_cell_division_protein_FtsW_[Lactobacillus]
gene_176|GeneMark.hmm|533_aa|-|183812|185413	hypothetical protein";Gene "FD24_GL001565";Gene "LPE_02307";Ontology_term "integral component of membrane";Ontology_id "GO:0016021	WP_003639034.1_membrane_protein_[Lactobacillus_pentosus]
gene_177|GeneMark.hmm|451_aa|-|185481|186836	putative glycosyltransferase";Gene "LPE_02308";Ontology_term "integral component of membrane,transferase activity";Ontology_id "GO:0016021,GO:0016740";COG1215,Glycosyltransferases, probably involved in cell wall biogenesis,M,Cell wall/membrane/envelope biogenesis	WP_003639035.1_putative_glycosyltransferase,_exosortase_G_system-associated_[Lactobacillus_pentosus]
gene_178|GeneMark.hmm|127_aa|-|186836|187219	integral membrane protein";Gene "FD24_GL001567";Ontology_term "integral component of membrane";Ontology_id "GO:0016021	WP_003639036.1_exosortase_family_protein_XrtG_[Lactobacillus_pentosus]
gene_179|GeneMark.hmm|436_aa|-|187532|188842	Firmicu-CTERM sorting domain-containing protein";Gene "FD24_GL001568";Ontology_term "integral component of membrane";Ontology_id "GO:0016021";COG1429,Cobalamin biosynthesis protein CobN and related Mg-chelatases,H,Coenzyme transport and metabolism	WP_003639037.1_Firmicu-CTERM_sorting_domain-containing_protein_[Lactobacillus_pentosus]
gene_180|GeneMark.hmm|612_aa|-|189188|191026	GTP-binding protein TypA BipA";Gene "FD24_GL001569";Ontology_term "GTPase activity,GTP binding";Ontology_id "GO:0003924,GO:0005525";Enzyme_code "EC:3.6.1.15";Enzyme_name "Nucleoside-triphosphate phosphatase";Thiamine metabolism, Purine metabolism; COG1217,Predicted membrane GTPase involved in stress response,T,Signal transduction mechanisms	WP_003639038.1_MULTISPECIES:_translational_GTPase_TypA_[Lactobacillus]
gene_181|GeneMark.hmm|257_aa|-|191216|191989	fructose 1,6-bisphosphatase";Gene "LPE_02313";Gene "FD24_GL001570";Ontology_term "inositol monophosphate 1-phosphatase activity,inositol monophosphate 3-phosphatase activity,inositol monophosphate 4-phosphatase activity,dephosphorylation,phosphatidylinositol phosphorylation";Ontology_id "GO:0008934,GO:0052832,GO:0052833,GO:0016311,GO:0046854";Enzyme_code "EC:3.1.3.25,EC:3.1.3.41";Enzyme_name "Ino…	WP_003639039.1_fructose_1,6-bisphosphatase_[Lactobacillus_pentosus]
gene_182|GeneMark.hmm|95_aa|-|191999|192286	hypothetical protein";COG4476,Uncharacterized protein conserved in bacteria,S,Function unknown	WP_003639040.1_MULTISPECIES:_hypothetical_protein_[Lactobacillus]
gene_183|GeneMark.hmm|343_aa|-|192270|193301	malate lactate dehydrogenase";Gene "FD24_GL001572";Ontology_term "oxidoreductase activity, acting on the CH-OH group of donors, NAD or NADP as acceptor,carbohydrate metabolic process,oxidation-reduction process";Ontology_id "GO:0016616,GO:0005975,GO:0055114";COG0039,Malate/lactate dehydrogenases,C,Energy production and conversion	WP_003639041.1_hypothetical_protein_[Lactobacillus_pentosus]
gene_184|GeneMark.hmm|470_aa|-|194588|196000	MULTISPECIES: dihydrolipoyl dehydrogenase";Gene "pdhD";Gene "N692_06710";Gene "FD24_GL001574";Ontology_term "cell,dihydrolipoyl dehydrogenase activity,flavin adenine dinucleotide binding,glycolytic process,cell redox homeostasis,oxidation-reduction process";Ontology_id "GO:0005623,GO:0004148,GO:0050660,GO:0006096,GO:0045454,GO:0055114";Enzyme_code "EC:1.8.1.4";Enzyme_name "Dihydrolipoyl dehydroge…	WP_003639042.1_MULTISPECIES:_dihydrolipoyl_dehydrogenase_[Lactobacillus]
gene_185|GeneMark.hmm|439_aa|-|196008|197327	branched-chain alpha-keto acid dehydrogenase subunit E2";Gene "FD24_GL001575";Gene "LPE_02317";Ontology_term "dihydrolipoyllysine-residue acetyltransferase activity,metabolic process";Ontology_id "GO:0004742,GO:0008152";Enzyme_code "EC:2.3.1.12";Enzyme_name "Dihydrolipoyllysine-residue acetyltransferase";Glycolysis / Gluconeogenesis, Pyruvate metabolism, Biosynthesis of antibiotics, Citrate cycle…	WP_003639043.1_MULTISPECIES:_branched-chain_alpha-keto_acid_dehydrogenase_subunit_E2_[Lactobacillus]
gene_186|GeneMark.hmm|325_aa|-|197385|198362	MULTISPECIES: alpha-ketoacid dehydrogenase subunit beta";Gene "WJL_3312";Gene "LPENT_03037";Gene "ADS73_02630";Gene "HR47_06690";Gene "N692_06720";Gene "N644_2404";Gene "IV64_GL000027";Gene "FD24_GL001576";Gene "pdhB";Gene "FD48_GL000870";Gene "FD10_GL000573";Gene "LPE_02318";Ontology_term "pyruvate dehydrogenase (acetyl-transferring) activity,oxidation-reduction process";Ontology_id "GO:0004739,…	WP_003639044.1_MULTISPECIES:_2-oxoisovalerate_dehydrogenase_subunit_beta_[Lactobacillus]
gene_187|GeneMark.hmm|370_aa|-|198364|199476	pyruvate dehydrogenase (acetyl-transferring) E1 component subunit alpha";Gene "FD24_GL001577";Gene "LPE_02319";Ontology_term "pyruvate dehydrogenase (acetyl-transferring) activity,oxidation-reduction process";Ontology_id "GO:0004739,GO:0055114";Enzyme_code "EC:1.2.4.1";Enzyme_name "Pyruvate dehydrogenase (acetyl-transferring)";Glycolysis / Gluconeogenesis, Pyruvate metabolism, Biosynthesis of ant…	WP_003639045.1_MULTISPECIES:_pyruvate_dehydrogenase_(acetyl-transferring)_E1_component_subunit_alpha_[Lactobacillus]
gene_188|GeneMark.hmm|186_aa|+|199760|200320	peptide deformylase (pdf)";Gene "def";Ontology_term "iron ion binding,peptide deformylase activity,translation";Ontology_id "GO:0005506,GO:0042586,GO:0006412";Enzyme_code "EC:3.5.1.88";Enzyme_name "Peptide deformylase";COG0242,N-formylmethionyl-tRNA deformylase,J,Translation, ribosomal structure and biogenesis	WP_003639046.1_MULTISPECIES:_peptide_deformylase_[Lactobacillus]
gene_189|GeneMark.hmm|168_aa|-|200353|200859	hypothetical protein";Gene "FD24_GL001579";Ontology_term "integral component of membrane";Ontology_id "GO:0016021	WP_003639047.1_hypothetical_protein_[Lactobacillus_pentosus]
gene_190|GeneMark.hmm|72_aa|+|201142|201360	MULTISPECIES: hypothetical protein";COG5503,Uncharacterized conserved small protein,S,Function unknown	WP_003639048.1_MULTISPECIES:_hypothetical_protein_[Lactobacillus]
gene_191|GeneMark.hmm|558_aa|+|201357|203033	MULTISPECIES: ribonuclease J";Gene "N692_06745";Gene "LPE_02323";Gene "FD24_GL001581";Ontology_term "cytoplasm,RNA binding,endoribonuclease activity,5'-3' exoribonuclease activity,zinc ion binding,rRNA processing,RNA phosphodiester bond hydrolysis, endonucleolytic,RNA phosphodiester bond hydrolysis, exonucleolytic";Ontology_id "GO:0005737,GO:0003723,GO:0004521,GO:0004534,GO:0008270,GO:0006364,GO:…	WP_003639049.1_ribonuclease_J_[Lactobacillus_pentosus]
gene_192|GeneMark.hmm|319_aa|+|203096|204055	DeoR family transcriptional regulator";Gene "LPE_02324";Gene "FD24_GL001582";Ontology_term "ATP binding,kinase activity,phosphorylation";Ontology_id "GO:0005524,GO:0016301,GO:0016310";COG1597,Sphingosine kinase and enzymes related to eukaryotic diacylglycerol kinase,IR,Multiple classes	WP_003639050.1_diacylglycerol_kinase_[Lactobacillus_pentosus]
gene_193|GeneMark.hmm|67_aa|-|205173|205376	MULTISPECIES: hypothetical protein	WP_003639051.1_MULTISPECIES:_hypothetical_protein_[Lactobacillus]
gene_194|GeneMark.hmm|492_aa|-|205539|207017	peptidoglycan endopeptidase";COG1388,FOG: LysM repeat,M,Cell wall/membrane/envelope biogenesis	WP_003639052.1_gamma-D-glutamate-meso-diaminopimelate_muropeptidase_[Lactobacillus_pentosus]
gene_195|GeneMark.hmm|321_aa|-|207372|208337	ribose-phosphate pyrophosphokinase";Gene "prs";Ontology_term "cytoplasm,magnesium ion binding,ribose phosphate diphosphokinase activity,ATP binding,kinase activity,5-phosphoribose 1-diphosphate biosynthetic process,ribonucleoside monophosphate biosynthetic process,nucleotide biosynthetic process,phosphorylation";Ontology_id "GO:0005737,GO:0000287,GO:0004749,GO:0005524,GO:0016301,GO:0006015,GO:000…	WP_003639053.1_MULTISPECIES:_ribose-phosphate_pyrophosphokinase_[Lactobacillus]
gene_196|GeneMark.hmm|869_aa|-|208551|211160	exodeoxyribonuclease V subunit alpha";Gene "recD2";Ontology_term "DNA binding,ATP binding,ATP-dependent 5'-3' DNA helicase activity,DNA duplex unwinding";Ontology_id "GO:0003677,GO:0005524,GO:0043141,GO:0032508";Enzyme_code "EC:3.6.1.3,EC:3.6.1.15";Enzyme_name "Adenosinetriphosphatase,Nucleoside-triphosphate phosphatase";Thiamine metabolism, Purine metabolism; COG0507,ATP-dependent exoDNAse (exon…	WP_003639054.1_hypothetical_protein_[Lactobacillus_pentosus]
gene_197|GeneMark.hmm|226_aa|-|211173|211853	hypothetical protein	WP_003639055.1_hypothetical_protein_[Lactobacillus_pentosus]
gene_198|GeneMark.hmm|221_aa|-|211877|212542	MULTISPECIES: histidine phosphatase family protein";Gene "LPENT_03049";Gene "LPE_02330";Ontology_term "phosphoglycerate mutase activity";Ontology_id "GO:0004619";Enzyme_code "EC:5.4.2.1";Enzyme_name "Intramolecular transferases";COG0406,Fructose-2,6-bisphosphatase,G,Carbohydrate transport and metabolism	WP_003639056.1_MULTISPECIES:_histidine_phosphatase_family_protein_[Lactobacillus]
gene_199|GeneMark.hmm|483_aa|-|212881|214332	cell surface protein";COG5492,Bacterial surface proteins containing Ig-like domains,N,Cell motility	WP_003639057.1_cell_surface_protein_[Lactobacillus_pentosus]
gene_200|GeneMark.hmm|332_aa|-|214339|215337	cell surface protein";Gene "FD24_GL001590";Ontology_term "integral component of membrane";Ontology_id "GO:0016021	WP_003639058.1_MULTISPECIES:_cell_surface_protein_[Lactobacillus]
gene_201|GeneMark.hmm|242_aa|-|215430|216158	cell surface protein	WP_003639059.1_cell_surface_protein_[Lactobacillus_pentosus]
gene_202|GeneMark.hmm|220_aa|-|216434|217096	potassium transporter Trk";Gene "LPE_02334";Gene "LPENT_03053";Gene "FD24_GL001592";Ontology_term "cation transmembrane transporter activity,potassium ion transport,cation transmembrane transport";Ontology_id "GO:0008324,GO:0006813,GO:0098655";COG0569,K+ transport systems, NAD-binding component,P,Inorganic ion transport and metabolism	WP_003639060.1_MULTISPECIES:_potassium_transporter_Trk_[Lactobacillus]
gene_203|GeneMark.hmm|450_aa|-|217127|218479	ATP synthase subunit J";Gene "LPENT_03054";Ontology_term "integral component of membrane,cation transmembrane transporter activity,cation transmembrane transport";Ontology_id "GO:0016021,GO:0008324,GO:0098655";COG0168,Trk-type K+ transport systems, membrane components,P,Inorganic ion transport and metabolism	WP_003639061.1_Potassium_uptake_protein,_integral_membrane_component,_KtrB_[Lactobacillus_pentosus]
gene_205|GeneMark.hmm|374_aa|-|220620|221744	tRNA 2-thiouridine(34) synthase MnmA";COG0482,Predicted tRNA(5-methylaminomethyl-2-thiouridylate) methyltransferase, contains the PP-loop ATPase domain,J,Translation, ribosomal structure and biogenesis	WP_080390174.1_MULTISPECIES:_tRNA_2-thiouridine(34)_synthase_MnmA_[Lactobacillus]
gene_206|GeneMark.hmm|113_aa|-|221862|222203	cysteine desulfurase	WP_003639063.1_cysteine_desulfurase_[Lactobacillus_pentosus]
gene_207|GeneMark.hmm|383_aa|-|222216|223367	cysteine desulfurase";Gene "FD24_GL001596";Ontology_term "catalytic activity";Ontology_id "GO:0003824";COG1104,Cysteine sulfinate desulfinase/cysteine desulfurase and related enzymes,E,Amino acid transport and metabolism	WP_003639064.1_MULTISPECIES:_cysteine_desulfurase_[Lactobacillus]
gene_208|GeneMark.hmm|234_aa|-|223524|224228	5'-methylthioadenosine/S-adenosylhomocysteine nucleosidase";Gene "LPENT_03059";Gene "FD24_GL001597";Gene "LPE_02339";Ontology_term "adenosylhomocysteine nucleosidase activity,methylthioadenosine nucleosidase activity,nucleoside catabolic process,L-methionine salvage from methylthioadenosine";Ontology_id "GO:0008782,GO:0008930,GO:0009164,GO:0019509";Enzyme_code "EC:3.2.2.9,EC:3.2.2.1,EC:3.2.2.16";…	WP_003639065.1_5'-methylthioadenosine/S-adenosylhomocysteine_nucleosidase_[Lactobacillus_pentosus]
gene_209|GeneMark.hmm|83_aa|-|224249|224500	hypothetical protein";Gene "FD24_GL001598";Ontology_term "integral component of membrane";Ontology_id "GO:0016021	WP_003639066.1_MULTISPECIES:_hypothetical_protein_[Lactobacillus]
gene_210|GeneMark.hmm|184_aa|-|224500|225054	NUDIX hydrolase";Gene "LPENT_03060";Gene "FD24_GL001599";Gene "LPE_02340";Ontology_term "ADP-ribose diphosphatase activity";Ontology_id "GO:0047631";Enzyme_code "EC:3.6.1.13";Enzyme_name "ADP-ribose diphosphatase";Purine metabolism; COG0494,NTP pyrophosphohydrolases including oxidative damage repair enzymes,LR,Multiple classes	WP_003639067.1_ADP-ribose_pyrophosphatase_[Lactobacillus_pentosus]
gene_211|GeneMark.hmm|330_aa|-|225240|226232	diaminopimelate epimerase (dap epimerase)";Gene "dapF";Ontology_term "cytoplasm,diaminopimelate epimerase activity,lysine biosynthetic process via diaminopimelate";Ontology_id "GO:0005737,GO:0008837,GO:0009089";Enzyme_code "EC:5.1.1.7,EC:5.1.1.10";Enzyme_name "Diaminopimelate epimerase,Amino-acid racemase";Cysteine and methionine metabolism, D-Glutamine and D-glutamate metabolism, D-Arginine and …	WP_003639069.1_MULTISPECIES:_diaminopimelate_epimerase_[Lactobacillus]
gene_216|GeneMark.hmm|932_aa|-|229280|232078	isoleucine--tRNA ligase";Gene "ileS";Ontology_term "cytoplasm,aminoacyl-tRNA editing activity,isoleucine-tRNA ligase activity,ATP binding,zinc ion binding,isoleucyl-tRNA aminoacylation,regulation of translational fidelity";Ontology_id "GO:0005737,GO:0002161,GO:0004822,GO:0005524,GO:0008270,GO:0006428,GO:0006450";Enzyme_code "EC:6.1.1.5,EC:3.1.1.1";Enzyme_name "Isoleucine--tRNA ligase,Carboxyleste…	WP_003639070.1_isoleucine--tRNA_ligase_[Lactobacillus_pentosus]
gene_217|GeneMark.hmm|232_aa|-|232385|233083	cell division protein DivIVA";Gene "FD24_GL001606";Gene "LPE_02345";Gene "LPENT_03067";Ontology_term "cytoplasm,cell cycle,cell division";Ontology_id "GO:0005737,GO:0007049,GO:0051301";COG3599,Cell division initiation protein,D,Cell cycle control, cell division, chromosome partitioning	WP_003639071.1_MULTISPECIES:_cell_division_protein_DivIVA_[Lactobacillus]
gene_218|GeneMark.hmm|261_aa|-|233101|233886	RNA-binding protein";Gene "LPE_02346";Gene "LPENT_03068";Gene "FD24_GL001607";Ontology_term "RNA binding,cell division";Ontology_id "GO:0003723,GO:0051301";COG2302,Uncharacterized conserved protein, contains S4-like domain,S,Function unknown	WP_003639072.1_hypothetical_protein_[Lactobacillus_pentosus]
gene_219|GeneMark.hmm|84_aa|-|233910|234164	cell division protein";Gene "LPENT_03069";Gene "LPE_02347";Ontology_term "integral component of membrane";Ontology_id "GO:0016021";COG0762,Predicted integral membrane protein,S,Function unknown	WP_033619360.1_cell_division_protein_[Lactobacillus_pentosus]
gene_220|GeneMark.hmm|140_aa|-|234185|234607	cell division protein SepF";Gene "sepF";Ontology_term "cytoplasm,FtsZ-dependent cytokinesis,cell septum assembly";Ontology_id "GO:0005737,GO:0043093,GO:0090529";COG1799,Uncharacterized protein conserved in bacteria,S,Function unknown	WP_003639074.1_MULTISPECIES:_cell_division_protein_SepF_[Lactobacillus]
gene_221|GeneMark.hmm|428_aa|-|234631|235917	MULTISPECIES: cell division protein FtsZ";Gene "ftsZ";Ontology_term "cytoplasm,cell division site,GTPase activity,GTP binding,FtsZ-dependent cytokinesis,protein polymerization";Ontology_id "GO:0005737,GO:0032153,GO:0003924,GO:0005525,GO:0043093,GO:0051258";Enzyme_code "EC:3.6.1.15";Enzyme_name "Nucleoside-triphosphate phosphatase";Thiamine metabolism, Purine metabolism; COG0206,Cell division GTPa…	WP_003639075.1_MULTISPECIES:_cell_division_protein_FtsZ_[Lactobacillus]
gene_222|GeneMark.hmm|448_aa|-|235948|237294	cell division protein FtsA";Gene "ftsA";Ontology_term "cytoplasmic side of plasma membrane,cell division site,regulation of cell shape,FtsZ-dependent cytokinesis";Ontology_id "GO:0009898,GO:0032153,GO:0008360,GO:0043093";COG0849,Actin-like ATPase involved in cell division,D,Cell cycle control, cell division, chromosome partitioning	WP_003639076.1_cell_division_protein_FtsA_[Lactobacillus_pentosus]
gene_223|GeneMark.hmm|291_aa|-|237411|238286	cell division protein FtsQ";COG1589,Cell division septal protein,M,Cell wall/membrane/envelope biogenesis	WP_003639077.1_MULTISPECIES:_cell_division_protein_FtsQ_[Lactobacillus]
gene_224|GeneMark.hmm|365_aa|-|238311|239408	undecaprenyldiphospho-muramoylpentapeptide beta-N- acetylglucosaminyltransferase";Gene "murG";Ontology_term "plasma membrane,undecaprenyldiphospho-muramoylpentapeptide beta-N-acetylglucosaminyltransferase activity,UDP-N-acetyl-D-glucosamine:N-acetylmuramoyl-L-alanyl-D-glutamyl-meso-2,6-diaminopimelyl-D-alanyl-D-alanine-diphosphoundecaprenol 4-beta-N-acetylglucosaminlytransferase activity,carbohyd…	WP_003639078.1_MULTISPECIES:_undecaprenyldiphospho-muramoylpentapeptide_beta-N-_acetylglucosaminyltransferase_[Lactobacillus]
gene_225|GeneMark.hmm|459_aa|-|239408|240787	UDP-N-acetylmuramoyl-L-alanine--D-glutamate ligase";Gene "murD";Ontology_term "cytoplasm,ATP binding,UDP-N-acetylmuramoylalanine-D-glutamate ligase activity,cell cycle,regulation of cell shape,peptidoglycan biosynthetic process,cell division,cell wall organization";Ontology_id "GO:0005737,GO:0005524,GO:0008764,GO:0007049,GO:0008360,GO:0009252,GO:0051301,GO:0071555";Enzyme_code "EC:6.3.2.9";Enzyme…	WP_003639079.1_MULTISPECIES:_UDP-N-acetylmuramoyl-L-alanine--D-glutamate_ligase_[Lactobacillus]
gene_226|GeneMark.hmm|286_aa|-|241925|242785	MULTISPECIES: phospho-N-acetylmuramoyl-pentapeptide-transferase";Gene "mraY";Ontology_term "plasma membrane,integral component of membrane,phospho-N-acetylmuramoyl-pentapeptide-transferase activity,UDP-N-acetylmuramoyl-L-alanyl-D-glutamyl-meso-2,6-diaminopimelyl-D-alanyl-D-alanine:undecaprenyl-phosphate transferase activity,cell cycle,regulation of cell shape,peptidoglycan biosynthetic process,ce…	WP_003639080.1_MULTISPECIES:_phospho-N-acetylmuramoyl-pentapeptide-transferase_[Lactobacillus]
gene_227|GeneMark.hmm|713_aa|-|242920|245061	penicillin-binding protein";Gene "FD24_GL001616";Gene "LPE_02356";Ontology_term "integral component of membrane,penicillin binding";Ontology_id "GO:0016021,GO:0008658";COG2815,Uncharacterized protein conserved in bacteria,S,Function unknown	WP_003639081.1_MULTISPECIES:_penicillin-binding_protein_2B_[Lactobacillus]
gene_228|GeneMark.hmm|128_aa|-|245058|245444	cell division protein ftsl";Gene "ftsL";Ontology_term "integral component of plasma membrane,cell division site,FtsZ-dependent cytokinesis";Ontology_id "GO:0005887,GO:0032153,GO:0043093";COG4839,Protein required for the initiation of cell division,D,Cell cycle control, cell division, chromosome partitioning	WP_021338018.1_MULTISPECIES:_cell_division_protein_FtsL_[Lactobacillus]
gene_229|GeneMark.hmm|319_aa|-|245475|246434	16S rRNA (cytosine(1402)-N(4))-methyltransferase";Gene "rsmH";Ontology_term "cytoplasm,rRNA (cytosine-N4-)-methyltransferase activity,rRNA base methylation";Ontology_id "GO:0005737,GO:0071424,GO:0070475";COG0275,Predicted S-adenosylmethionine-dependent methyltransferase involved in cell envelope biogenesis,M,Cell wall/membrane/envelope biogenesis	WP_003639083.1_16S_rRNA_(cytosine(1402)-N(4))-methyltransferase_[Lactobacillus_pentosus]
gene_230|GeneMark.hmm|145_aa|-|246459|246896	protein mraz";Gene "mraZ";Ontology_term "cytoplasm,nucleoid,DNA binding,transcription factor activity, sequence-specific DNA binding,transcription, DNA-templated,regulation of transcription, DNA-templated";Ontology_id "GO:0005737,GO:0009295,GO:0003677,GO:0003700,GO:0006351,GO:0006355";COG2001,Uncharacterized protein conserved in bacteria,S,Function unknown	WP_031267795.1_MULTISPECIES:_division/cell_wall_cluster_transcriptional_repressor_MraZ_[Lactobacillus]
gene_231|GeneMark.hmm|121_aa|-|247056|247421	hypothetical protein";Gene "LPENT_03082";Gene "LPE_02360";Gene "FD24_GL001620";Ontology_term "integral component of membrane";Ontology_id "GO:0016021	WP_003639085.1_membrane_protein_[Lactobacillus_pentosus]
gene_232|GeneMark.hmm|242_aa|+|247539|248267	Mg2+ and Co2+ transport protein";Gene "FD24_GL001621";Ontology_term "plasma membrane,metal ion transmembrane transporter activity,metal ion transport,transmembrane transport";Ontology_id "GO:0005886,GO:0046873,GO:0030001,GO:0055085";COG0598,Mg2+ and Co2+ transporters,P,Inorganic ion transport and metabolism	WP_003639086.1_MULTISPECIES:_magnesium_transporter_[Lactobacillus]
gene_233|GeneMark.hmm|39_aa|+|248574|248693	MULTISPECIES: DUF4044 domain-containing protein";Gene "N692_06950";Gene "zj316_2194";Gene "WJL_3359";Ontology_term "integral component of membrane";Ontology_id "GO:0016021	WP_003645940.1_MULTISPECIES:_DUF4044_domain-containing_protein_[Lactobacillus]
gene_234|GeneMark.hmm|799_aa|-|249582|251981	DNA translocase FtsK";Gene "LPE_02362";Ontology_term "integral component of membrane,DNA binding,ATP binding";Ontology_id "GO:0016021,GO:0003677,GO:0005524";COG1674,DNA segregation ATPase FtsK/SpoIIIE and related proteins,D,Cell cycle control, cell division, chromosome partitioning	WP_003639087.1_DNA_translocase_FtsK_[Lactobacillus_pentosus]
gene_235|GeneMark.hmm|170_aa|-|252289|252801	RNA methyltransferase";COG0219,Predicted rRNA methylase (SpoU class),J,Translation, ribosomal structure and biogenesis	WP_003639088.1_MULTISPECIES:_tRNA_(uridine(34)/cytosine(34)/5-carboxymethylaminomethyluridine(34)-2'-O)-methyltransferase_TrmL_[Lactobacillus]
gene_236|GeneMark.hmm|215_aa|+|252980|253627	NADH-flavin reductase";COG2910,Putative NADH-flavin reductase,R,General function prediction only	WP_003639089.1_NADH-flavin_reductase_[Lactobacillus_pentosus]
gene_237|GeneMark.hmm|446_aa|+|253841|255181	branched-chain amino acid transport system II carrier protein";Gene "LPE_02365";Ontology_term "plasma membrane,integral component of membrane,branched-chain amino acid transmembrane transporter activity,branched-chain amino acid transport";Ontology_id "GO:0005886,GO:0016021,GO:0015658,GO:0015803";COG1114,Branched-chain amino acid permeases,E,Amino acid transport and metabolism	WP_003639090.1_MULTISPECIES:_branched-chain_amino_acid_transporter_II_carrier_protein_[Lactobacillus]
gene_238|GeneMark.hmm|284_aa|-|256190|257044	23S rRNA methyltransferase";Gene "LPE_02366";Gene "FD24_GL001629";Ontology_term "methyltransferase activity,metal ion binding,methylation";Ontology_id "GO:0008168,GO:0046872,GO:0032259";COG2226,Methylase involved in ubiquinone/menaquinone biosynthesis,H,Coenzyme transport and metabolism	WP_003639091.1_23S_rRNA_methyltransferase_[Lactobacillus_pentosus]
gene_239|GeneMark.hmm|89_aa|+|257368|257637	30S ribosomal protein S14";Gene "rpsN";Ontology_term "ribosome,structural constituent of ribosome,rRNA binding,translation";Ontology_id "GO:0005840,GO:0003735,GO:0019843,GO:0006412";COG0199,Ribosomal protein S14,J,Translation, ribosomal structure and biogenesis	WP_003639092.1_MULTISPECIES:_30S_ribosomal_protein_S14_[Lactobacillus]
gene_240|GeneMark.hmm|384_aa|-|257780|258934	AI-2E family transporter";Gene "LPE_02368";Gene "FD24_GL001631";Ontology_term "integral component of membrane";Ontology_id "GO:0016021";COG0628,Predicted permease,R,General function prediction only	WP_003639093.1_AI-2E_family_transporter_[Lactobacillus_pentosus]
gene_241|GeneMark.hmm|119_aa|-|258947|259306	PTS glucose transporter subunit IIA";Gene "LPE_02369";Gene "LPENT_03093";Gene "FD24_GL001632";Ontology_term "cytoplasm,protein-N(PI)-phosphohistidine-sugar phosphotransferase activity,phosphoenolpyruvate-dependent sugar phosphotransferase system,carbohydrate transmembrane transport";Ontology_id "GO:0005737,GO:0008982,GO:0009401,GO:0034219";Enzyme_code "EC:2.7.1.69";Enzyme_name "Transferring phosp…	WP_003639094.1_PTS_glucose_transporter_subunit_IIA_[Lactobacillus_pentosus]
gene_242|GeneMark.hmm|340_aa|+|259441|260463	6-phosphogluconolactonase";COG2706,3-carboxymuconate cyclase,G,Carbohydrate transport and metabolism	WP_003639095.1_hypothetical_protein_[Lactobacillus_pentosus]
gene_243|GeneMark.hmm|212_aa|+|260476|261114	copper homeostasis protein CutC";Gene "LPE_02371";Ontology_term "copper ion binding,copper ion homeostasis";Ontology_id "GO:0005507,GO:0055070";COG3142,Uncharacterized protein involved in copper resistance,P,Inorganic ion transport and metabolism	WP_003639096.1_copper_homeostasis_protein_CutC_[Lactobacillus_pentosus]
gene_244|GeneMark.hmm|288_aa|-|262171|263037	pseudouridylate synthase";Gene "FD24_GL001636";Ontology_term "RNA binding,pseudouridine synthase activity,pseudouridine synthesis";Ontology_id "GO:0003723,GO:0009982,GO:0001522";Enzyme_code "EC:5.4.99.12";Enzyme_name "tRNA pseudouridine(38-40) synthase";COG0564,Pseudouridylate synthases, 23S RNA-specific,J,Translation, ribosomal structure and biogenesis	WP_003639097.1_RNA_pseudouridine_synthase_[Lactobacillus_pentosus]
gene_245|GeneMark.hmm|267_aa|-|263070|263873	MULTISPECIES: NAD kinase";Gene "nadK";Ontology_term "cytoplasm,NAD+ kinase activity,ATP binding,metal ion binding,NADP biosynthetic process,phosphorylation,NAD metabolic process";Ontology_id "GO:0005737,GO:0003951,GO:0005524,GO:0046872,GO:0006741,GO:0016310,GO:0019674";Enzyme_code "EC:2.7.1.23";Enzyme_name "NAD(+) kinase";Nicotinate and nicotinamide metabolism; COG0061,Predicted sugar kinase,G,Ca…	WP_003639098.1_MULTISPECIES:_NAD_kinase_[Lactobacillus]
gene_246|GeneMark.hmm|220_aa|-|263870|264532	GTP pyrophosphokinase";Gene "FD24_GL001638";Gene "LPE_02375";Gene "LPENT_03098";Ontology_term "GTP diphosphokinase activity,kinase activity,guanosine tetraphosphate metabolic process,phosphorylation";Ontology_id "GO:0008728,GO:0016301,GO:0015969,GO:0016310";Enzyme_code "EC:2.7.6.5";Enzyme_name "GTP diphosphokinase";Purine metabolism; COG2357,Uncharacterized protein conserved in bacteria,S,Functio…	WP_003639099.1_MULTISPECIES:_GTP_pyrophosphokinase_[Lactobacillus]
gene_247|GeneMark.hmm|211_aa|+|264826|265461	DsbA family protein	WP_003639100.1_MULTISPECIES:_DsbA_family_protein_[Lactobacillus]
gene_248|GeneMark.hmm|604_aa|-|265557|267371	oligoendopeptidase F";Gene "LPE_02377";Gene "FD24_GL001640";Ontology_term "metalloendopeptidase activity,proteolysis";Ontology_id "GO:0004222,GO:0006508";Enzyme_code "EC:3.4.24";Enzyme_name "Acting on peptide bonds (peptidases)";COG1164,Oligoendopeptidase F,E,Amino acid transport and metabolism	WP_003639101.1_oligoendopeptidase_F_[Lactobacillus_pentosus]
gene_249|GeneMark.hmm|363_aa|-|267443|268534	competence protein";COG4469,Competence protein,R,General function prediction only	WP_003639102.1_competence_protein_[Lactobacillus_pentosus]
gene_251|GeneMark.hmm|243_aa|-|268868|269599	MULTISPECIES: adaptor protein MecA";Gene "mecA";Ontology_term "protein binding, bridging";Ontology_id "GO:0030674";COG4862,Negative regulator of genetic competence, sporulation and motility,OTN,Multiple classes	WP_003639103.1_MULTISPECIES:_adaptor_protein_MecA_[Lactobacillus]
gene_252|GeneMark.hmm|132_aa|-|269735|270133	transcriptional regulator Spx";Gene "spxA";Ontology_term "cytoplasm,transcription, DNA-templated,negative regulation of transcription, DNA-templated";Ontology_id "GO:0005737,GO:0006351,GO:0045892";COG1393,Arsenate reductase and related proteins, glutaredoxin family,P,Inorganic ion transport and metabolism	WP_003639104.1_MULTISPECIES:_transcriptional_regulator_Spx_[Lactobacillus]
gene_253|GeneMark.hmm|247_aa|-|270647|271390	metallo-beta-lactamase";Gene "LPE_02381";Ontology_term "hydrolase activity";Ontology_id "GO:0016787";COG1234,Metal-dependent hydrolases of the beta-lactamase superfamily III,R,General function prediction only	WP_003639105.1_MULTISPECIES:_hypothetical_protein_[Lactobacillus]
gene_254|GeneMark.hmm|166_aa|+|271532|272032	hypothetical protein	WP_003639106.1_MULTISPECIES:_hypothetical_protein_[Lactobacillus]
gene_255|GeneMark.hmm|166_aa|-|272562|273062	NUDIX hydrolase";Gene "LPE_02383";Ontology_term "ADP-ribose diphosphatase activity";Ontology_id "GO:0047631";Enzyme_code "EC:3.6.1.13";Enzyme_name "ADP-ribose diphosphatase";Purine metabolism; COG1051,ADP-ribose pyrophosphatase,F,Nucleotide transport and metabolism	WP_003639107.1_NUDIX_hydrolase_[Lactobacillus_pentosus]
gene_258|GeneMark.hmm|126_aa|-|280781|281161	hypothetical protein	WP_003639109.1_hypothetical_protein_[Lactobacillus_pentosus]
gene_259|GeneMark.hmm|133_aa|-|281161|281562	general stress protein";Gene "LPE_01951";Gene "LPENT_03108";Gene "FD24_GL000285";Ontology_term "nucleic acid binding";Ontology_id "GO:0003676";COG1098,Predicted RNA binding protein (contains ribosomal protein S1 domain),J,Translation, ribosomal structure and biogenesis	WP_003639110.1_MULTISPECIES:_general_stress_protein_[Lactobacillus]
gene_260|GeneMark.hmm|194_aa|-|281697|282281	peptidylprolyl isomerase";Gene "LPE_01952";Gene "LPENT_03109";Gene "FD24_GL000286";Ontology_term "peptidyl-prolyl cis-trans isomerase activity,protein peptidyl-prolyl isomerization,protein folding";Ontology_id "GO:0003755,GO:0000413,GO:0006457";Enzyme_code "EC:5.2.1.8";Enzyme_name "Peptidylprolyl isomerase";COG0652,Peptidyl-prolyl cis-trans isomerase (rotamase) - cyclophilin family,O,Posttranslat…	WP_003639111.1_peptidyl-prolyl_cis-trans_isomerase_[Lactobacillus_pentosus]
gene_261|GeneMark.hmm|218_aa|+|282446|283102	cytochrome o ubiquinol oxidase";Gene "FD24_GL000287";Gene "LPE_01953";Gene "LPENT_03110";Ontology_term "integral component of membrane";Ontology_id "GO:0016021";COG0586,Uncharacterized membrane-associated protein,S,Function unknown	WP_003639112.1_MULTISPECIES:_membrane_protein_[Lactobacillus]
gene_262|GeneMark.hmm|213_aa|-|283163|283804	TIGR01906 family membrane protein";Gene "LPENT_03111";Gene "LPE_01954";Ontology_term "integral component of membrane";Ontology_id "GO:0016021";COG4478,Predicted membrane protein,S,Function unknown	WP_003639113.1_membrane_protein_[Lactobacillus_pentosus]
gene_263|GeneMark.hmm|263_aa|-|283788|284579	TIGR01457 family HAD-type hydrolase";COG0647,Predicted sugar phosphatases of the HAD superfamily,G,Carbohydrate transport and metabolism	WP_003639114.1_haloacid_dehalogenase_[Lactobacillus_pentosus]
gene_264|GeneMark.hmm|209_aa|-|284602|285231	MULTISPECIES: hypothetical protein";COG4470,Uncharacterized protein conserved in bacteria,S,Function unknown	WP_003639115.1_MULTISPECIES:_hypothetical_protein_[Lactobacillus]
gene_265|GeneMark.hmm|461_aa|-|285250|286635	multifunctional 2',3'-cyclic-nucleotide 2'-phosphodiesterase/5'-nucleotidase/3'-nucleotidase";Gene "FD24_GL000291";Gene "LPE_01957";Ontology_term "nucleotide binding,hydrolase activity, acting on ester bonds,metal ion binding,nucleotide catabolic process";Ontology_id "GO:0000166,GO:0016788,GO:0046872,GO:0009166";COG0737,5'-nucleotidase/2',3'-cyclic phosphodiesterase and related esterases,F,Nucleo…	WP_003639116.1_multifunctional_2',3'-cyclic-nucleotide_2'-phosphodiesterase/5'-nucleotidase/3'-nucleotidase_[Lactobacillus_pentosus]
gene_266|GeneMark.hmm|202_aa|-|286704|287312	metallophosphatase";COG4186,Predicted phosphoesterase or phosphohydrolase,R,General function prediction only	WP_003639117.1_metallophosphatase_[Lactobacillus_pentosus]
gene_267|GeneMark.hmm|462_aa|-|287702|289090	D-alanine/D-serine/glycine permease";Gene "LPE_01959";Gene "FD24_GL000293";Ontology_term "integral component of membrane,amino acid transmembrane transporter activity,amino acid transmembrane transport";Ontology_id "GO:0016021,GO:0015171,GO:0003333";COG1113,Gamma-aminobutyrate permease and related permeases,E,Amino acid transport and metabolism	WP_003639118.1_amino_acid_permease_[Lactobacillus_pentosus]
gene_268|GeneMark.hmm|358_aa|-|289488|290564	adenine-specific methyltransferase";Gene "FD24_GL000295";Ontology_term "DNA binding,N-methyltransferase activity,DNA methylation";Ontology_id "GO:0003677,GO:0008170,GO:0006306";COG0827,Adenine-specific DNA methylase,L,Replication, recombination and repair	WP_003639119.1_DNA_methyltransferase_[Lactobacillus_pentosus]
gene_269|GeneMark.hmm|162_aa|-|290710|291198	prepilin-type cleavage/methylation domain-containing protein";Gene "LPE_01961";Gene "LPENT_03118";Gene "FD24_GL000297";Ontology_term "integral component of membrane";Ontology_id "GO:0016021";COG2165,Type II secretory pathway, pseudopilin PulG,NU,Multiple classes	WP_003639120.1_MULTISPECIES:_prepilin-type_cleavage/methylation_domain-containing_protein_[Lactobacillus]
gene_270|GeneMark.hmm|61_aa|-|291191|291376	hypothetical protein	WP_031267695.1_MULTISPECIES:_hypothetical_protein_[Lactobacillus]
gene_271|GeneMark.hmm|156_aa|-|291369|291839	type II secretion protein";Gene "LPE_01962";Gene "FD24_GL000299";Ontology_term "integral component of membrane";Ontology_id "GO:0016021";COG2165,Type II secretory pathway, pseudopilin PulG,NU,Multiple classes	WP_003639122.1_type_II_secretion_protein_[Lactobacillus_pentosus]
gene_272|GeneMark.hmm|110_aa|-|291840|292172	prepilin-type cleavage/methylation domain-containing protein";Gene "LPE_01963";Ontology_term "type II protein secretion system complex,integral component of membrane,protein transporter activity,protein secretion by the type II secretion system,establishment of competence for transformation";Ontology_id "GO:0015627,GO:0016021,GO:0008565,GO:0015628,GO:0030420";COG4537,Competence protein ComGC,U,In…	WP_003639123.1_prepilin-type_cleavage/methylation_domain-containing_protein_[Lactobacillus_pentosus]
gene_273|GeneMark.hmm|322_aa|-|292169|293137	secretion protein F";Gene "LPE_01964";Ontology_term "integral component of membrane";Ontology_id "GO:0016021";COG1459,Type II secretory pathway, component PulF,NU,Multiple classes	WP_081484862.1_secretion_protein_F_[Lactobacillus_pentosus]
gene_274|GeneMark.hmm|324_aa|-|293154|294128	secretion protein E";Gene "LPE_01965";Ontology_term "ATP binding,transport";Ontology_id "GO:0005524,GO:0006810";COG2804,Type II secretory pathway, ATPase PulE/Tfp pilus assembly pathway, ATPase PilB,NU,Multiple classes	WP_031267692.1_MULTISPECIES:_secretion_protein_E_[Lactobacillus]
gene_275|GeneMark.hmm|307_aa|-|294728|295651	ribokinase";Gene "FD24_GL000303";Ontology_term "ribokinase activity,D-ribose metabolic process,carbohydrate phosphorylation";Ontology_id "GO:0004747,GO:0006014,GO:0046835";Enzyme_code "EC:2.7.1.15";Enzyme_name "Ribokinase";Pentose phosphate pathway; COG0524,Sugar kinases, ribokinase family,G,Carbohydrate transport and metabolism	WP_003639126.1_ribokinase_[Lactobacillus_pentosus]
gene_276|GeneMark.hmm|242_aa|-|295855|296583	YebC/PmpR family DNA-binding transcriptional regulator";Gene "LPENT_03124";Gene "FD24_GL000304";Gene "LPE_01967";Ontology_term "cytoplasm,DNA binding,transcription, DNA-templated,regulation of transcription, DNA-templated";Ontology_id "GO:0005737,GO:0003677,GO:0006351,GO:0006355";COG0217,Uncharacterized conserved protein,S,Function unknown	WP_003639127.1_MULTISPECIES:_YebC/PmpR_family_DNA-binding_transcriptional_regulator_[Lactobacillus]
gene_278|GeneMark.hmm|106_aa|-|297027|297347	hypothetical protein";COG1416,Uncharacterized conserved protein,S,Function unknown	WP_003639128.1_hypothetical_protein_[Lactobacillus_pentosus]
gene_279|GeneMark.hmm|289_aa|-|297344|298213	hypothetical protein";COG1082,Sugar phosphate isomerases/epimerases,G,Carbohydrate transport and metabolism	WP_003639129.1_hypothetical_protein_[Lactobacillus_pentosus]
gene_280|GeneMark.hmm|336_aa|-|298337|299347	catabolite control protein A";Gene "FD24_GL000307";Gene "LPENT_03127";Gene "LPE_01970";Gene "ccpA";Ontology_term "DNA binding,transcription factor activity, sequence-specific DNA binding,transcription, DNA-templated,regulation of transcription, DNA-templated";Ontology_id "GO:0003677,GO:0003700,GO:0006351,GO:0006355";COG1609,Transcriptional regulators,K,Transcription	WP_003639130.1_MULTISPECIES:_catabolite_control_protein_A_[Lactobacillus]
gene_281|GeneMark.hmm|369_aa|+|299603|300712	peptidase M24 family protein";Gene "FD24_GL000308";Gene "pepQ";Ontology_term "hydrolase activity";Ontology_id "GO:0016787";COG0006,Xaa-Pro aminopeptidase,E,Amino acid transport and metabolism	WP_003639131.1_dipeptidase_[Lactobacillus_pentosus]
gene_282|GeneMark.hmm|578_aa|+|300994|302730	sensor protein LytS";Gene "LPE_01972";Gene "FD24_GL000309";Ontology_term "intracellular,integral component of membrane,phosphorelay sensor kinase activity,phosphorelay signal transduction system,peptidyl-histidine phosphorylation,signal transduction by protein phosphorylation,cell wall organization";Ontology_id "GO:0005622,GO:0016021,GO:0000155,GO:0000160,GO:0018106,GO:0023014,GO:0071555";Enzyme_…	WP_003639132.1_sensor_histidine_kinase_[Lactobacillus_pentosus]
gene_283|GeneMark.hmm|239_aa|+|302928|303647	DNA-binding response regulator";Gene "LPE_01973";Ontology_term "intracellular,DNA binding,phosphorelay signal transduction system,transcription, DNA-templated,regulation of transcription, DNA-templated";Ontology_id "GO:0005622,GO:0003677,GO:0000160,GO:0006351,GO:0006355";COG3279,Response regulator of the LytR/AlgR family,KT,Multiple classes	WP_003639133.1_DNA-binding_response_regulator_[Lactobacillus_pentosus]
gene_284|GeneMark.hmm|157_aa|+|303778|304251	effector of murein hydrolase lrga";Gene "FD24_GL000311";Ontology_term "plasma membrane,integral component of membrane,hydrolase activity";Ontology_id "GO:0005886,GO:0016021,GO:0016787";COG1380,Putative effector of murein hydrolase LrgA,R,General function prediction only	WP_003639134.1_hypothetical_protein_[Lactobacillus_pentosus]
gene_285|GeneMark.hmm|241_aa|+|304253|304978	antiholin LrgB";Gene "FD24_GL000312";Gene "LPE_01975";Ontology_term "integral component of membrane,hydrolase activity";Ontology_id "GO:0016021,GO:0016787";COG1346,Putative effector of murein hydrolase,M,Cell wall/membrane/envelope biogenesis	WP_003639135.1_MULTISPECIES:_antiholin_[Lactobacillus]
gene_286|GeneMark.hmm|153_aa|-|305220|305681	MerR family transcriptional regulator";Gene "FD24_GL000313";Gene "LPENT_03133";Gene "LPE_01976";Ontology_term "DNA binding,regulation of transcription, DNA-templated";Ontology_id "GO:0003677,GO:0006355";COG0789,Predicted transcriptional regulators,K,Transcription	WP_003639136.1_MULTISPECIES:_MerR_family_transcriptional_regulator_[Lactobacillus]
gene_287|GeneMark.hmm|183_aa|-|305752|306303	hypothetical protein	WP_003639137.1_MULTISPECIES:_hypothetical_protein_[Lactobacillus]
gene_288|GeneMark.hmm|138_aa|-|306306|306722	MULTISPECIES: chemotaxis protein";Gene "LPENT_03135";Gene "FD24_GL000315";Gene "N692_14775";Gene "KCA1_1918";Gene "LPE_01978";Ontology_term "integral component of membrane";Ontology_id "GO:0016021";COG4768,Uncharacterized protein containing a divergent version of the methyl-accepting chemotaxis-like domain,R,General function prediction only	WP_003639138.1_MULTISPECIES:_chemotaxis_protein_[Lactobacillus]
gene_289|GeneMark.hmm|297_aa|+|306912|307805	mechanosensitive ion channel protein MscS";Gene "LPENT_03136";Gene "FD24_GL000316";Gene "LPE_01979";Ontology_term "integral component of membrane,transmembrane transport";Ontology_id "GO:0016021,GO:0055085";COG0668,Small-conductance mechanosensitive channel,M,Cell wall/membrane/envelope biogenesis	WP_003639139.1_MULTISPECIES:_mechanosensitive_ion_channel_protein_MscS_[Lactobacillus]
gene_290|GeneMark.hmm|384_aa|-|308944|310098	amidohydrolase";Gene "LPE_01980";Ontology_term "N-acetyldiaminopimelate deacetylase activity,lysine biosynthetic process via diaminopimelate,diaminopimelate biosynthetic process";Ontology_id "GO:0050118,GO:0009089,GO:0019877";Enzyme_code "EC:3.5.1.47";Enzyme_name "N-acetyldiaminopimelate deacetylase";Lysine biosynthesis; COG1473,Metal-dependent amidase/aminoacylase/carboxypeptidase,R,General func…	WP_003639140.1_acetyldiaminopimelate_deacetylase_[Lactobacillus_pentosus]
gene_291|GeneMark.hmm|236_aa|-|310116|310826	2,3,4,5-tetrahydropyridine-2,6-dicarboxylate N-acetyltransferase";Gene "dapH";Ontology_term "tetrahydrodipicolinate N-acetyltransferase activity,lysine biosynthetic process via diaminopimelate,diaminopimelate biosynthetic process";Ontology_id "GO:0047200,GO:0009089,GO:0019877";Enzyme_code "EC:2.3.1.89";Enzyme_name "Tetrahydrodipicolinate N-acetyltransferase";Lysine biosynthesis; COG2171,Tetrahydr…	WP_003639141.1_MULTISPECIES:_2,3,4,5-tetrahydropyridine-2,6-dicarboxylate_N-acetyltransferase_[Lactobacillus]
gene_292|GeneMark.hmm|163_aa|-|310845|311336	CBS domain-containing protein";COG3620,Predicted transcriptional regulator with C-terminal CBS domains,K,Transcription	WP_003639142.1_MULTISPECIES:_CBS_domain-containing_protein_[Lactobacillus]
gene_293|GeneMark.hmm|172_aa|-|311425|311943	phosphoesterase";Gene "FD24_GL000322";Ontology_term "hydrolase activity,metal ion binding";Ontology_id "GO:0016787,GO:0046872";COG0622,Predicted phosphoesterase,R,General function prediction only	WP_003639143.1_phosphodiesterase_[Lactobacillus_pentosus]
gene_294|GeneMark.hmm|202_aa|-|311940|312548	MULTISPECIES: non-canonical purine NTP pyrophosphatase";Gene "FD24_GL000323";Gene "N692_13060";Ontology_term "nucleotide binding,nucleoside-triphosphatase activity,metal ion binding,nucleoside-triphosphate diphosphatase activity,purine nucleotide metabolic process,nucleoside triphosphate catabolic process";Ontology_id "GO:0000166,GO:0017111,GO:0046872,GO:0047429,GO:0006163,GO:0009143";Enzyme_code…	WP_003639144.1_non-canonical_purine_NTP_pyrophosphatase_[Lactobacillus_pentosus]
gene_295|GeneMark.hmm|273_aa|-|312541|313362	glutamate racemase";Gene "murI";Ontology_term "glutamate racemase activity,regulation of cell shape,peptidoglycan biosynthetic process,cell wall organization";Ontology_id "GO:0008881,GO:0008360,GO:0009252,GO:0071555";Enzyme_code "EC:5.1.1.10,EC:5.1.1.3";Enzyme_name "Amino-acid racemase,Glutamate racemase";Cysteine and methionine metabolism, D-Glutamine and D-glutamate metabolism, D-Arginine and D…	WP_003639145.1_MULTISPECIES:_glutamate_racemase_[Lactobacillus]
gene_297|GeneMark.hmm|103_aa|-|314255|314566	MULTISPECIES: thiol reductase thioredoxin";Gene "trxA2";Gene "FD24_GL000326";Gene "LPENT_03144";Gene "LPE_01987";Gene "N692_13075";Ontology_term "cell,protein disulfide oxidoreductase activity,glycerol ether metabolic process,cell redox homeostasis,oxidation-reduction process";Ontology_id "GO:0005623,GO:0015035,GO:0006662,GO:0045454,GO:0055114";COG3118,Thioredoxin domain-containing protein,O,Post…	WP_003639147.1_MULTISPECIES:_thiol_reductase_thioredoxin_[Lactobacillus]
gene_298|GeneMark.hmm|788_aa|-|314716|317082	muts2 protein";Gene "mutS2";Ontology_term "endonuclease activity,ATP binding,ATPase activity,mismatched DNA binding,mismatch repair,negative regulation of DNA recombination,nucleic acid phosphodiester bond hydrolysis";Ontology_id "GO:0004519,GO:0005524,GO:0016887,GO:0030983,GO:0006298,GO:0045910,GO:0090305";Enzyme_code "EC:3.6.1.3,EC:3.6.1.15";Enzyme_name "Adenosinetriphosphatase,Nucleoside-triph…	WP_003639148.1_endonuclease_MutS2_[Lactobacillus_pentosus]
gene_299|GeneMark.hmm|85_aa|-|317142|317399	putative uncharacterized protein";Gene "LPENT_03146";Gene "LPE_01989";Ontology_term "cytoplasm,cell cycle,cell division";Ontology_id "GO:0005737,GO:0007049,GO:0051301	WP_003639149.1_MULTISPECIES:_cell_division_protein_FtsZ_[Lactobacillus]
gene_300|GeneMark.hmm|98_aa|-|317526|317822	DUF1292 domain-containing protein";COG3906,Uncharacterized protein conserved in bacteria,S,Function unknown	WP_003639150.1_MULTISPECIES:_hypothetical_protein_[Lactobacillus]
gene_301|GeneMark.hmm|144_aa|-|317835|318269	MULTISPECIES: Holliday junction resolvase RuvX";Gene "LPENT_03148";Gene "KCA1_1931";Gene "LPE_01991";Gene "FD24_GL000330";Gene "N692_13095";Ontology_term "cytoplasm,nucleic acid binding,endonuclease activity,rRNA 5'-end processing,nucleic acid phosphodiester bond hydrolysis";Ontology_id "GO:0005737,GO:0003676,GO:0004519,GO:0000967,GO:0090305";COG0816,Predicted endonuclease involved in recombinati…	WP_003639151.1_MULTISPECIES:_Holliday_junction_resolvase_RuvX_[Lactobacillus]
gene_302|GeneMark.hmm|89_aa|-|318266|318535	MULTISPECIES: DUF965 domain-containing protein";COG4472,Uncharacterized protein conserved in bacteria,S,Function unknown	WP_003639152.1_MULTISPECIES:_hypothetical_protein_[Lactobacillus]
gene_303|GeneMark.hmm|880_aa|-|319914|322556	alanine--tRNA ligase";Gene "alaS";Ontology_term "cytoplasm,tRNA binding,alanine-tRNA ligase activity,ATP binding,metal ion binding,alanyl-tRNA aminoacylation";Ontology_id "GO:0005737,GO:0000049,GO:0004813,GO:0005524,GO:0046872,GO:0006419";Enzyme_code "EC:6.1.1.7";Enzyme_name "Alanine--tRNA ligase";Aminoacyl-tRNA biosynthesis; COG0013,Alanyl-tRNA synthetase,J,Translation, ribosomal structure and b…	WP_003639153.1_MULTISPECIES:_alanine--tRNA_ligase_[Lactobacillus]
gene_304|GeneMark.hmm|447_aa|-|322880|324223	MULTISPECIES: ATP-dependent helicase";Gene "cshB";Ontology_term "cytoplasm,RNA binding,ATP-dependent RNA helicase activity,ATP binding,RNA catabolic process,response to cold";Ontology_id "GO:0005737,GO:0003723,GO:0004004,GO:0005524,GO:0006401,GO:0009409";Enzyme_code "EC:3.6.1.3,EC:3.6.1.15";Enzyme_name "Adenosinetriphosphatase,Nucleoside-triphosphate phosphatase";Thiamine metabolism, Purine metab…	WP_003639154.1_DEAD/DEAH_box_helicase_[Lactobacillus_pentosus]
gene_305|GeneMark.hmm|318_aa|-|324226|325182	bifunctional oligoribonuclease/PAP phosphatase NrnA";Gene "LPE_01995";Ontology_term "nucleic acid binding";Ontology_id "GO:0003676";COG0618,Exopolyphosphatase-related proteins,R,General function prediction only	WP_003639155.1_MULTISPECIES:_phosphoesterase_[Lactobacillus]
gene_306|GeneMark.hmm|377_aa|-|325276|326409	DNA polymerase IV";Gene "dinB";Ontology_term "cytoplasm,magnesium ion binding,damaged DNA binding,DNA-directed DNA polymerase activity,DNA-dependent DNA replication,DNA repair,DNA biosynthetic process";Ontology_id "GO:0005737,GO:0000287,GO:0003684,GO:0003887,GO:0006261,GO:0006281,GO:0071897";Enzyme_code "EC:2.7.7.7";Enzyme_name "DNA-directed DNA polymerase";Pyrimidine metabolism, Purine metabolis…	WP_003639156.1_DNA_polymerase_IV_[Lactobacillus_pentosus]
gene_307|GeneMark.hmm|127_aa|-|326730|327113	preprotein translocase subunit YajC";Gene "LPE_01997";Gene "LPENT_03155";Ontology_term "integral component of membrane";Ontology_id "GO:0016021";COG1862,Preprotein translocase subunit YajC,U,Intracellular trafficking, secretion, and vesicular transport	WP_003639157.1_MULTISPECIES:_preprotein_translocase_subunit_YajC_[Lactobacillus]
gene_308|GeneMark.hmm|380_aa|-|327191|328333	MULTISPECIES: tRNA guanosine(34) transglycosylase Tgt";Gene "tgt";Ontology_term "queuine tRNA-ribosyltransferase activity,metal ion binding,tRNA modification,queuosine biosynthetic process";Ontology_id "GO:0008479,GO:0046872,GO:0006400,GO:0008616";Enzyme_code "EC:2.4.2.29";Enzyme_name "tRNA-guanine(34) transglycosylase";COG0343,Queuine/archaeosine tRNA-ribosyltransferase,J,Translation, ribosomal …	WP_003639158.1_MULTISPECIES:_tRNA_guanosine(34)_transglycosylase_Tgt_[Lactobacillus]
gene_309|GeneMark.hmm|344_aa|-|328634|329668	MULTISPECIES: tRNA preQ1(34) S-adenosylmethionine ribosyltransferase-isomerase QueA";Gene "queA";Ontology_term "cytoplasm,transferase activity,isomerase activity,queuosine biosynthetic process";Ontology_id "GO:0005737,GO:0016740,GO:0016853,GO:0008616";COG0809,S-adenosylmethionine:tRNA-ribosyltransferase-isomerase (queuine synthetase),J,Translation, ribosomal structure and biogenesis	WP_003639159.1_MULTISPECIES:_tRNA_preQ1(34)_S-adenosylmethionine_ribosyltransferase-isomerase_QueA_[Lactobacillus]
gene_310|GeneMark.hmm|338_aa|-|329680|330696	Holliday junction branch migration DNA helicase RuvB";Gene "ruvB";Ontology_term "DNA binding,ATP binding,four-way junction helicase activity,DNA repair,DNA recombination,SOS response,DNA duplex unwinding";Ontology_id "GO:0003677,GO:0005524,GO:0009378,GO:0006281,GO:0006310,GO:0009432,GO:0032508";Enzyme_code "EC:3.6.1.15";Enzyme_name "Nucleoside-triphosphate phosphatase";Thiamine metabolism, Purine…	WP_003639160.1_MULTISPECIES:_Holliday_junction_branch_migration_DNA_helicase_RuvB_[Lactobacillus]
gene_311|GeneMark.hmm|203_aa|-|330713|331324	Holliday junction ATP-dependent DNA helicase ruvA";Gene "ruvA";Ontology_term "Holliday junction helicase complex,DNA binding,ATP binding,four-way junction helicase activity,DNA repair,DNA recombination,SOS response,DNA duplex unwinding";Ontology_id "GO:0009379,GO:0003677,GO:0005524,GO:0009378,GO:0006281,GO:0006310,GO:0009432,GO:0032508";Enzyme_code "EC:3.6.1.15";Enzyme_name "Nucleoside-triphospha…	WP_003639161.1_MULTISPECIES:_Holliday_junction_branch_migration_protein_RuvA_[Lactobacillus]
gene_312|GeneMark.hmm|171_aa|+|332481|332996	hypothetical protein	WP_003639162.1_hypothetical_protein_[Lactobacillus_pentosus]
gene_313|GeneMark.hmm|1023_aa|-|333244|336315	hypothetical protein";Gene "LPE_02003";Ontology_term "integral component of membrane";Ontology_id "GO:0016021";COG4485,Predicted membrane protein,S,Function unknown	WP_003639163.1_membrane_protein_[Lactobacillus_pentosus]
gene_314|GeneMark.hmm|112_aa|-|336552|336890	hypothetical protein FD24_GL000345	WP_003639164.1_hypothetical_protein_[Lactobacillus_pentosus]
gene_315|GeneMark.hmm|681_aa|-|337270|339315	DNA mismatch repair protein MutL";Gene "mutL";Ontology_term "ATP binding,mismatched DNA binding,mismatch repair";Ontology_id "GO:0005524,GO:0030983,GO:0006298";COG0323,DNA mismatch repair enzyme (predicted ATPase),L,Replication, recombination and repair	WP_033619371.1_DNA_mismatch_repair_protein_MutL_[Lactobacillus_pentosus]
gene_316|GeneMark.hmm|910_aa|-|339434|342166	DNA mismatch repair protein MutS";Gene "mutS";Ontology_term "damaged DNA binding,ATP binding,mismatched DNA binding,mismatch repair";Ontology_id "GO:0003684,GO:0005524,GO:0030983,GO:0006298";COG0249,Mismatch repair ATPase (MutS family),L,Replication, recombination and repair	WP_003639166.1_DNA_mismatch_repair_protein_MutS_[Lactobacillus_pentosus]
gene_317|GeneMark.hmm|268_aa|-|342195|343001	metallophosphoesterase";COG1692,Uncharacterized protein conserved in bacteria,S,Function unknown	WP_003639167.1_metallophosphoesterase_[Lactobacillus_pentosus]
gene_318|GeneMark.hmm|519_aa|-|343125|344684	ribonuclease Y";Gene "rny";Ontology_term "plasma membrane,integral component of membrane,RNA binding,endoribonuclease activity,mRNA catabolic process,RNA phosphodiester bond hydrolysis, endonucleolytic";Ontology_id "GO:0005886,GO:0016021,GO:0003723,GO:0004521,GO:0006402,GO:0090502";COG3264,Small-conductance mechanosensitive channel,M,Cell wall/membrane/envelope biogenesis	WP_003639168.1_MULTISPECIES:_ribonuclease_Y_[Lactobacillus]
gene_319|GeneMark.hmm|378_aa|-|344915|346051	DNA recombination/repair protein RecA";Gene "recA";Ontology_term "cytoplasm,damaged DNA binding,single-stranded DNA binding,ATP binding,DNA-dependent ATPase activity,DNA repair,DNA recombination,SOS response";Ontology_id "GO:0005737,GO:0003684,GO:0003697,GO:0005524,GO:0008094,GO:0006281,GO:0006310,GO:0009432";Enzyme_code "EC:3.6.1.3,EC:3.6.1.15";Enzyme_name "Adenosinetriphosphatase,Nucleoside-tri…	WP_003639169.1_MULTISPECIES:_DNA_recombination/repair_protein_RecA_[Lactobacillus]
gene_320|GeneMark.hmm|420_aa|-|346143|347405	competence/damage-inducible protein A";COG1546,Uncharacterized protein (competence- and mitomycin-induced),R,General function prediction only	WP_003639170.1_competence/damage-inducible_protein_A_[Lactobacillus_pentosus]
gene_321|GeneMark.hmm|194_aa|-|347869|348453	MULTISPECIES: CDP-diacylglycerol--glycerol-3-phosphate 3-phosphatidyltransferase";Gene "pgsA";Gene "LPE_02014";Gene "N692_13205";Ontology_term "integral component of membrane,CDP-diacylglycerol-glycerol-3-phosphate 3-phosphatidyltransferase activity,phospholipid biosynthetic process";Ontology_id "GO:0016021,GO:0008444,GO:0008654";Enzyme_code "EC:2.7.8.5";Enzyme_name "CDP-diacylglycerol--glycerol-…	WP_003639171.1_MULTISPECIES:_CDP-diacylglycerol--glycerol-3-phosphate_3-phosphatidyltransferase_[Lactobacillus]
gene_322|GeneMark.hmm|290_aa|-|348476|349348	putative uncharacterized protein lp_2304";Gene "LPE_02015";Gene "LPENT_03170";Gene "FD24_GL000353";Ontology_term "integral component of membrane,DNA binding";Ontology_id "GO:0016021,GO:0003677";COG1426,Uncharacterized protein conserved in bacteria,S,Function unknown	WP_003639172.1_XRE_family_transcriptional_regulator_[Lactobacillus_pentosus]
gene_323|GeneMark.hmm|433_aa|-|349452|350753	peptidase M16";Gene "LPE_02016";Gene "FD24_GL000354";Ontology_term "catalytic activity,metal ion binding";Ontology_id "GO:0003824,GO:0046872";COG0612,Predicted Zn-dependent peptidases,R,General function prediction only	WP_003639173.1_peptidase_M16_[Lactobacillus_pentosus]
gene_324|GeneMark.hmm|421_aa|-|350750|352015	peptidase M16";COG0612,Predicted Zn-dependent peptidases,R,General function prediction only	WP_033619375.1_peptidase_M16_[Lactobacillus_pentosus]
gene_325|GeneMark.hmm|451_aa|+|352225|353580	aspartate kinase";Gene "LPE_02018";Gene "FD24_GL000356";Ontology_term "aspartate kinase activity,amino acid binding,threonine biosynthetic process,lysine biosynthetic process via diaminopimelate,phosphorylation";Ontology_id "GO:0004072,GO:0016597,GO:0009088,GO:0009089,GO:0016310";Enzyme_code "EC:2.7.2.4";Enzyme_name "Aspartate kinase";Cysteine and methionine metabolism, Monobactam biosynthesis, L…	WP_003639175.1_aspartate_kinase_[Lactobacillus_pentosus]
gene_326|GeneMark.hmm|279_aa|-|353842|354681	amino acid ABC transporter substrate-binding protein";COG0834,ABC-type amino acid transport/signal transduction systems, periplasmic component/domain,ET,Multiple classes	WP_003639176.1_amino_acid_ABC_transporter_substrate-binding_protein_[Lactobacillus_pentosus]
gene_327|GeneMark.hmm|213_aa|-|354697|355338	amino acid ABC transporter ATP-binding protein";Gene "FD24_GL000358";Gene "LPE_02020";Gene "LPENT_03175";Ontology_term "ATP binding,ATPase activity";Ontology_id "GO:0005524,GO:0016887";Enzyme_code "EC:3.6.1.3,EC:3.6.1.15";Enzyme_name "Adenosinetriphosphatase,Nucleoside-triphosphate phosphatase";Thiamine metabolism, Purine metabolism; COG1126,ABC-type polar amino acid transport system, ATPase comp…	WP_003639177.1_MULTISPECIES:_polar_amino_acid_ABC_transporter_ATP-binding_protein_[Lactobacillus]
gene_328|GeneMark.hmm|213_aa|-|355351|355992	amino acid ABC transporter permease";Gene "FD24_GL000359";Gene "LPE_02021";Gene "LPENT_03176";Ontology_term "plasma membrane,integral component of membrane,transporter activity,transport";Ontology_id "GO:0005886,GO:0016021,GO:0005215,GO:0006810";COG0765,ABC-type amino acid transport system, permease component,E,Amino acid transport and metabolism	WP_003639178.1_MULTISPECIES:_amino_acid_ABC_transporter_permease_[Lactobacillus]
gene_329|GeneMark.hmm|268_aa|-|356474|357280	MULTISPECIES: septum site-determining protein MinD";Gene "minD";Gene "N692_13245";Gene "LPE_02022";Gene "LPENT_03177";Gene "FD24_GL000360";Ontology_term "ATP binding,ATPase activity";Ontology_id "GO:0005524,GO:0016887";Enzyme_code "EC:3.6.1.3,EC:3.6.1.15";Enzyme_name "Adenosinetriphosphatase,Nucleoside-triphosphate phosphatase";Thiamine metabolism, Purine metabolism; COG2894,Septum formation inhi…	WP_003639179.1_MULTISPECIES:_septum_site-determining_protein_MinD_[Lactobacillus]
gene_330|GeneMark.hmm|222_aa|-|357280|357948	septum site-determining protein MinC";Gene "FD24_GL000361";Ontology_term "cell morphogenesis,cell cycle,cell division";Ontology_id "GO:0000902,GO:0007049,GO:0051301";COG0850,Septum formation inhibitor,D,Cell cycle control, cell division, chromosome partitioning	WP_003639180.1_MULTISPECIES:_septum_site-determining_protein_MinC_[Lactobacillus]
gene_331|GeneMark.hmm|172_aa|-|357970|358488	MULTISPECIES: rod shape-determining protein MreD";Gene "LPENT_03179";Gene "N692_13255";Gene "mreD";Gene "LPE_02024";Gene "FD24_GL000362";Ontology_term "integral component of membrane,regulation of cell shape";Ontology_id "GO:0016021,GO:0008360";COG2891,Cell shape-determining protein,M,Cell wall/membrane/envelope biogenesis	WP_003639181.1_MULTISPECIES:_rod_shape-determining_protein_MreD_[Lactobacillus]
gene_332|GeneMark.hmm|281_aa|-|358501|359346	MULTISPECIES: rod shape-determining protein MreC";Gene "mreC";Gene "LPENT_03180";Gene "LPE_02025";Gene "FD24_GL000363";Gene "N692_13260";Ontology_term "regulation of cell shape";Ontology_id "GO:0008360";COG1792,Cell shape-determining protein,M,Cell wall/membrane/envelope biogenesis	WP_003639182.1_MULTISPECIES:_rod_shape-determining_protein_MreC_[Lactobacillus]
gene_333|GeneMark.hmm|334_aa|-|359417|360421	MULTISPECIES: rod shape-determining protein";Gene "N692_13265";Gene "LPE_02026";Gene "LPENT_03181";Gene "mreB1";Gene "FD24_GL000364";Ontology_term "cell morphogenesis";Ontology_id "GO:0000902";COG1077,Actin-like ATPase involved in cell morphogenesis,D,Cell cycle control, cell division, chromosome partitioning	WP_003639183.1_MULTISPECIES:_rod_shape-determining_protein_[Lactobacillus]
gene_334|GeneMark.hmm|212_aa|-|360643|361281	DNA repair protein";COG2003,DNA repair proteins,L,Replication, recombination and repair	WP_003639184.1_MULTISPECIES:_DNA_repair_protein_[Lactobacillus]
gene_335|GeneMark.hmm|441_aa|-|362374|363699	bifunctional folylpolyglutamate synthase/dihydrofolate synthase";Gene "LPE_02028";Gene "FD24_GL000368";Ontology_term "tetrahydrofolylpolyglutamate synthase activity,ATP binding,tetrahydrofolylpolyglutamate biosynthetic process";Ontology_id "GO:0004326,GO:0005524,GO:0046901";Enzyme_code "EC:6.3.2.17";Enzyme_name "Tetrahydrofolate synthase";Folate biosynthesis; COG0285,Folylpolyglutamate synthase,H…	WP_003639185.1_bifunctional_folylpolyglutamate_synthase/dihydrofolate_synthase_[Lactobacillus_pentosus]
gene_336|GeneMark.hmm|889_aa|-|363841|366510	valine--tRNA ligase";Gene "valS";Ontology_term "cytoplasm,aminoacyl-tRNA editing activity,valine-tRNA ligase activity,ATP binding,valyl-tRNA aminoacylation,regulation of translational fidelity";Ontology_id "GO:0005737,GO:0002161,GO:0004832,GO:0005524,GO:0006438,GO:0006450";Enzyme_code "EC:6.1.1.9,EC:3.1.1.1";Enzyme_name "Valine--tRNA ligase,Carboxylesterase";Drug metabolism - other enzymes, Amino…	WP_003639186.1_valine--tRNA_ligase_[Lactobacillus_pentosus]
gene_337|GeneMark.hmm|164_aa|-|366833|367327	2-Cys peroxiredoxin";Gene "FD24_GL000371";Ontology_term "peroxidase activity,oxidation-reduction process,cellular oxidant detoxification";Ontology_id "GO:0004601,GO:0055114,GO:0098869";Enzyme_code "EC:1.11.1.7";Enzyme_name "Peroxidase";Phenylpropanoid biosynthesis; COG2077,Peroxiredoxin,O,Posttranslational modification, protein turnover, chaperones	WP_003639187.1_MULTISPECIES:_2-Cys_peroxiredoxin_[Lactobacillus]
gene_338|GeneMark.hmm|409_aa|-|367488|368717	glutamate--cysteine ligase";Gene "LPE_02031";Gene "FD24_GL000372";Ontology_term "glutamate-cysteine ligase activity,glutathione biosynthetic process";Ontology_id "GO:0004357,GO:0006750";Enzyme_code "EC:6.3.2.2";Enzyme_name "Glutamate--cysteine ligase";Cysteine and methionine metabolism, Glutathione metabolism; COG2918,Gamma-glutamylcysteine synthetase,H,Coenzyme transport and metabolism	WP_003639188.1_glutamate--cysteine_ligase_[Lactobacillus_pentosus]
gene_339|GeneMark.hmm|405_aa|-|369546|370763	tRNA sulfurtransferase";Gene "thiI";Ontology_term "cytoplasm,tRNA binding,tRNA adenylyltransferase activity,ATP binding,sulfurtransferase activity,thiamine biosynthetic process,thiamine diphosphate biosynthetic process,tRNA thio-modification";Ontology_id "GO:0005737,GO:0000049,GO:0004810,GO:0005524,GO:0016783,GO:0009228,GO:0009229,GO:0034227";Enzyme_code "EC:2.7.7.25";Enzyme_name "Transferring ph…	WP_003639189.1_tRNA_4-thiouridine(8)_synthase_ThiI_[Lactobacillus_pentosus]
gene_340|GeneMark.hmm|384_aa|-|370781|371935	cysteine desulfurase";Gene "LPE_02033";Gene "FD24_GL000375";Gene "LPENT_03189";Ontology_term "lyase activity";Ontology_id "GO:0016829";COG1104,Cysteine sulfinate desulfinase/cysteine desulfurase and related enzymes,E,Amino acid transport and metabolism	WP_003639190.1_MULTISPECIES:_aminotransferase_V_[Lactobacillus]
gene_341|GeneMark.hmm|573_aa|-|372206|373927	septation ring formation regulator EzrA";Gene "ezrA";Ontology_term "plasma membrane,septin ring,integral component of membrane,septin ring assembly,cell cycle,cell division";Ontology_id "GO:0005886,GO:0005940,GO:0016021,GO:0000921,GO:0007049,GO:0051301";COG4477,Negative regulator of septation ring formation,D,Cell cycle control, cell division, chromosome partitioning	WP_003639191.1_septation_ring_formation_regulator_EzrA_[Lactobacillus_pentosus]
gene_342|GeneMark.hmm|153_aa|+|374098|374559	sensor histidine kinase";Gene "N692_09135";Ontology_term "kinase activity,phosphorylation";Ontology_id "GO:0016301,GO:0016310";COG1956,GAF domain-containing protein,T,Signal transduction mechanisms	WP_003639192.1_sensor_histidine_kinase_[Lactobacillus_pentosus]
gene_343|GeneMark.hmm|202_aa|+|374761|375369	MULTISPECIES: 30S ribosomal protein S4";Gene "rpsD";Ontology_term "small ribosomal subunit,structural constituent of ribosome,rRNA binding,translation";Ontology_id "GO:0015935,GO:0003735,GO:0019843,GO:0006412";COG0522,Ribosomal protein S4 and related proteins,J,Translation, ribosomal structure and biogenesis	WP_003639193.1_MULTISPECIES:_30S_ribosomal_protein_S4_[Lactobacillus]
gene_346|GeneMark.hmm|202_aa|-|376950|377558	hypothetical protein FD24_GL000381";COG4493,Uncharacterized protein conserved in bacteria,S,Function unknown	WP_003639194.1_hypothetical_protein_[Lactobacillus_pentosus]
gene_347|GeneMark.hmm|154_aa|+|377690|378154	hypothetical protein";COG5506,Uncharacterized conserved protein,S,Function unknown	WP_003639195.1_hypothetical_protein_[Lactobacillus_pentosus]
gene_348|GeneMark.hmm|208_aa|-|378218|378844	hypothetical protein";Gene "LPE_02039";Ontology_term "integral component of membrane";Ontology_id "GO:0016021	WP_003639196.1_membrane_protein_[Lactobacillus_pentosus]
gene_349|GeneMark.hmm|96_aa|-|378831|379121	MULTISPECIES: transcriptional regulator";Gene "KCA1_1977";Gene "LPE_02040";Gene "FD24_GL000384";Gene "N692_09175";Ontology_term "DNA binding,transcription factor activity, sequence-specific DNA binding,transcription, DNA-templated,regulation of transcription, DNA-templated";Ontology_id "GO:0003677,GO:0003700,GO:0006351,GO:0006355";COG0640,Predicted transcriptional regulators,K,Transcription	WP_003639197.1_MULTISPECIES:_transcriptional_regulator_[Lactobacillus]
gene_357|GeneMark.hmm|749_aa|-|386064|388313	bifunctional glutamate--cysteine ligase/glutathione synthetase";Gene "LPE_02048";Ontology_term "glutamate-cysteine ligase activity,glutathione biosynthetic process";Ontology_id "GO:0004357,GO:0006750";Enzyme_code "EC:6.3.2.2";Enzyme_name "Glutamate--cysteine ligase";Cysteine and methionine metabolism, Glutathione metabolism; COG1181,D-alanine-D-alanine ligase and related ATP-grasp enzymes,M,Cell …	WP_003639198.1_bifunctional_glutamate--cysteine_ligase/glutathione_synthetase_[Lactobacillus_pentosus]
gene_358|GeneMark.hmm|426_aa|+|388677|389957	recombinase RarA";Gene "LPENT_03204";Gene "LPE_02050";Gene "FD24_GL000393";Ontology_term "DNA binding,helicase activity,ATP binding,DNA replication";Ontology_id "GO:0003677,GO:0004386,GO:0005524,GO:0006260";Enzyme_code "EC:3.6.1.15";Enzyme_name "Nucleoside-triphosphate phosphatase";Thiamine metabolism, Purine metabolism; COG2256,ATPase related to the helicase subunit of the Holliday junction reso…	WP_003639199.1_recombinase_RarA_[Lactobacillus_pentosus]
gene_359|GeneMark.hmm|94_aa|+|390404|390688	MULTISPECIES: hypothetical protein";Gene "N692_09190";Gene "LPENT_03205";Gene "LPE_02051";Gene "FD24_GL000394";Ontology_term "integral component of membrane";Ontology_id "GO:0016021	WP_003639200.1_hypothetical_protein_[Lactobacillus_pentosus]
gene_360|GeneMark.hmm|161_aa|+|390752|391237	universal stress family protein";Gene "N692_09195";Gene "FD10_GL002908";Gene "HMPREF0531_13048";Gene "WJL_2142";Gene "LPENT_03206";Gene "KCA1_1981";Gene "zj316_2315";Gene "LPE_02052";Gene "ADS73_11450";Ontology_term "cytoplasm,response to stress";Ontology_id "GO:0005737,GO:0006950";COG0589,Universal stress protein UspA and related nucleotide-binding proteins,T,Signal transduction mechanisms	WP_003644650.1_MULTISPECIES:_universal_stress_protein_UspA_[Lactobacillus]
gene_362|GeneMark.hmm|298_aa|-|392357|393253	MULTISPECIES: transcriptional regulator";Gene "LPENT_03207";Gene "N692_09205";Gene "KCA1_1982";Gene "LPE_02053";Gene "FD24_GL000396";Ontology_term "sequence-specific DNA binding";Ontology_id "GO:0043565";COG1476,Predicted transcriptional regulators,K,Transcription	WP_003639202.1_MULTISPECIES:_transcriptional_regulator_[Lactobacillus]
gene_363|GeneMark.hmm|524_aa|-|393704|395278	glycerophosphodiester phosphodiesterase";Gene "FD24_GL000397";Ontology_term "integral component of membrane,glycerophosphodiester phosphodiesterase activity,lipid metabolic process";Ontology_id "GO:0016021,GO:0008889,GO:0006629";Enzyme_code "EC:3.1.4.46";Enzyme_name "Glycerophosphodiester phosphodiesterase";Glycerophospholipid metabolism; COG0584,Glycerophosphoryl diester phosphodiesterase,C,Ener…	WP_003639203.1_glycerophosphoryl_diester_phosphodiesterase_[Lactobacillus_pentosus]
gene_364|GeneMark.hmm|370_aa|-|395350|396462	d-alanine--d-alanine ligase";Gene "ddl";Ontology_term "cytoplasm,magnesium ion binding,ATP binding,D-alanine-D-alanine ligase activity,manganese ion binding,regulation of cell shape,peptidoglycan biosynthetic process,cell wall organization";Ontology_id "GO:0005737,GO:0000287,GO:0005524,GO:0008716,GO:0030145,GO:0008360,GO:0009252,GO:0071555";Enzyme_code "EC:6.3.2.4";Enzyme_name "D-alanine--D-alani…	WP_003639204.1_MULTISPECIES:_D-alanine--D-alanine_ligase_A_[Lactobacillus]
gene_365|GeneMark.hmm|342_aa|-|396565|397593	zinc-binding alcohol dehydrogenase family protein";Gene "LPE_02057";Gene "FD24_GL000399";Ontology_term "zinc ion binding,oxidoreductase activity,oxidation-reduction process";Ontology_id "GO:0008270,GO:0016491,GO:0055114";COG0604,NADPH:quinone reductase and related Zn-dependent oxidoreductases,CR,Multiple classes	WP_003639205.1_alcohol_dehydrogenase_[Lactobacillus_pentosus]
gene_366|GeneMark.hmm|324_aa|-|397615|398589	hypothetical protein	WP_003639206.1_hypothetical_protein_[Lactobacillus_pentosus]
gene_367|GeneMark.hmm|309_aa|-|398750|399679	L-lactate dehydrogenase";Gene "LPE_02059";Gene "LPENT_03213";Gene "FD24_GL000401";Ontology_term "oxidoreductase activity, acting on the CH-OH group of donors, NAD or NADP as acceptor,carbohydrate metabolic process,carboxylic acid metabolic process,oxidation-reduction process";Ontology_id "GO:0016616,GO:0005975,GO:0019752,GO:0055114";COG0039,Malate/lactate dehydrogenases,C,Energy production and co…	WP_003639207.1_MULTISPECIES:_L-lactate_dehydrogenase_[Lactobacillus]
gene_369|GeneMark.hmm|275_aa|-|400851|401678	methionine ABC transporter substrate-binding protein";COG1464,ABC-type metal ion transport system, periplasmic component/surface antigen,P,Inorganic ion transport and metabolism	WP_003639208.1_methionine_ABC_transporter_substrate-binding_protein_[Lactobacillus_pentosus]
gene_370|GeneMark.hmm|230_aa|-|401706|402398	methionine ABC transporter permease";Gene "LPENT_03215";Gene "LPE_02061";Ontology_term "plasma membrane,integral component of membrane,transport";Ontology_id "GO:0005886,GO:0016021,GO:0006810";COG2011,ABC-type metal ion transport system, permease component,P,Inorganic ion transport and metabolism	WP_003639209.1_MULTISPECIES:_ABC_transporter_permease_[Lactobacillus]
gene_371|GeneMark.hmm|343_aa|-|402391|403422	MULTISPECIES: methionine ABC transporter ATP-binding protein";Gene "metN";Ontology_term "ATP-binding cassette (ABC) transporter complex,ATP binding,amino acid-transporting ATPase activity,amino acid transmembrane transport,methionine transport";Ontology_id "GO:0043190,GO:0005524,GO:0015424,GO:0003333,GO:0015821";Enzyme_code "EC:3.6.1.3,EC:3.6.1.15";Enzyme_name "Adenosinetriphosphatase,Nucleoside-…	WP_003639210.1_MULTISPECIES:_methionine_ABC_transporter_ATP-binding_protein_[Lactobacillus]
gene_372|GeneMark.hmm|98_aa|-|403790|404086	glycine cleavage system";COG0509,Glycine cleavage system H protein (lipoate-binding),E,Amino acid transport and metabolism	WP_003639211.1_MULTISPECIES:_glycine_cleavage_system_protein_H_[Lactobacillus]
gene_373|GeneMark.hmm|401_aa|-|404117|405322	cell division protein FtsW";Gene "rodA2";Gene "LPE_02065";Ontology_term "integral component of membrane,cell cycle,regulation of cell shape,cell division";Ontology_id "GO:0016021,GO:0007049,GO:0008360,GO:0051301";COG0772,Bacterial cell division membrane protein,D,Cell cycle control, cell division, chromosome partitioning	WP_003639212.1_cell_division_protein_FtsW_[Lactobacillus_pentosus]
gene_374|GeneMark.hmm|75_aa|-|405471|405698	MULTISPECIES: hypothetical protein	WP_003639213.1_MULTISPECIES:_hypothetical_protein_[Lactobacillus]
gene_375|GeneMark.hmm|90_aa|-|405682|405954	MULTISPECIES: membrane protein insertion efficiency factor YidD";Gene "LPE_02067";Gene "KCA1_1994";Gene "LPENT_03221";Gene "N692_09265";Ontology_term "plasma membrane";Ontology_id "GO:0005886";COG0759,Uncharacterized conserved protein,S,Function unknown	WP_003639214.1_MULTISPECIES:_membrane_protein_insertion_efficiency_factor_YidD_[Lactobacillus]
gene_376|GeneMark.hmm|333_aa|-|405961|406962	rod shape-determining protein";Gene "LPE_02068";Gene "LPENT_03222";Gene "FD24_GL000408";Ontology_term "cell morphogenesis";Ontology_id "GO:0000902";COG1077,Actin-like ATPase involved in cell morphogenesis,D,Cell cycle control, cell division, chromosome partitioning	WP_003639215.1_MULTISPECIES:_rod_shape-determining_protein_[Lactobacillus]
gene_377|GeneMark.hmm|184_aa|-|407087|407641	N-acetyltransferase";COG1670,Acetyltransferases, including N-acetylases of ribosomal proteins,J,Translation, ribosomal structure and biogenesis	WP_003639216.1_RimJ/RimL_family_protein_N-acetyltransferase_[Lactobacillus_pentosus]
gene_378|GeneMark.hmm|438_aa|-|407748|409064	UDP-N-acetylglucosamine 1-carboxyvinyltransferase";Gene "murA";Ontology_term "cytoplasm,UDP-N-acetylglucosamine 1-carboxyvinyltransferase activity,cell cycle,regulation of cell shape,peptidoglycan biosynthetic process,UDP-N-acetylgalactosamine biosynthetic process,cell division,cell wall organization";Ontology_id "GO:0005737,GO:0008760,GO:0007049,GO:0008360,GO:0009252,GO:0019277,GO:0051301,GO:007…	WP_003639217.1_UDP-N-acetylglucosamine_1-carboxyvinyltransferase_[Lactobacillus_pentosus]
gene_379|GeneMark.hmm|142_aa|-|410577|411005	MULTISPECIES: F0F1 ATP synthase subunit epsilon";Gene "atpC";Ontology_term "plasma membrane,proton-transporting ATP synthase complex, catalytic core F(1),ATP binding,proton-transporting ATP synthase activity, rotational mechanism,proton-transporting ATPase activity, rotational mechanism,plasma membrane ATP synthesis coupled proton transport";Ontology_id "GO:0005886,GO:0045261,GO:0005524,GO:004693…	WP_003639218.1_MULTISPECIES:_F0F1_ATP_synthase_subunit_epsilon_[Lactobacillus]
gene_380|GeneMark.hmm|467_aa|-|411017|412420	MULTISPECIES: ATP synthase subunit beta";Gene "atpD";Ontology_term "plasma membrane,proton-transporting ATP synthase complex, catalytic core F(1),ATP binding,proton-transporting ATP synthase activity, rotational mechanism,ATP hydrolysis coupled proton transport,plasma membrane ATP synthesis coupled proton transport";Ontology_id "GO:0005886,GO:0045261,GO:0005524,GO:0046933,GO:0015991,GO:0042777";E…	WP_003639219.1_MULTISPECIES:_ATP_synthase_subunit_beta_[Lactobacillus]
gene_381|GeneMark.hmm|314_aa|-|412445|413389	F0F1 ATP synthase subunit gamma";Gene "atpG";Ontology_term "plasma membrane,proton-transporting ATP synthase complex, catalytic core F(1),ATP binding,proton-transporting ATP synthase activity, rotational mechanism,proton-transporting ATPase activity, rotational mechanism,plasma membrane ATP synthesis coupled proton transport";Ontology_id "GO:0005886,GO:0045261,GO:0005524,GO:0046933,GO:0046961,GO:…	WP_003639220.1_F0F1_ATP_synthase_subunit_gamma_[Lactobacillus_pentosus]
gene_382|GeneMark.hmm|506_aa|-|413419|414939	MULTISPECIES: ATP synthase subunit alpha";Gene "atpA";Ontology_term "plasma membrane,proton-transporting ATP synthase complex, catalytic core F(1),ATP binding,proton-transporting ATP synthase activity, rotational mechanism,proton-transporting ATPase activity, rotational mechanism,ATP hydrolysis coupled proton transport,plasma membrane ATP synthesis coupled proton transport";Ontology_id "GO:000588…	WP_003639221.1_MULTISPECIES:_ATP_synthase_subunit_alpha_[Lactobacillus]
gene_383|GeneMark.hmm|181_aa|-|414962|415507	F0F1 ATP synthase subunit delta";Gene "atpH";Ontology_term "plasma membrane,proton-transporting ATP synthase complex, catalytic core F(1),proton-transporting ATP synthase activity, rotational mechanism,plasma membrane ATP synthesis coupled proton transport";Ontology_id "GO:0005886,GO:0045261,GO:0046933,GO:0042777";Enzyme_code "EC:3.6.1.3,EC:3.6.1.15";Enzyme_name "Adenosinetriphosphatase,Nucleosid…	WP_003639222.1_MULTISPECIES:_F0F1_ATP_synthase_subunit_delta_[Lactobacillus]
gene_384|GeneMark.hmm|171_aa|-|415497|416012	MULTISPECIES: ATP synthase F0F1 subunit B";Gene "atpF";Ontology_term "plasma membrane,integral component of membrane,proton-transporting ATP synthase complex, coupling factor F(o),proton-transporting ATP synthase activity, rotational mechanism,plasma membrane ATP synthesis coupled proton transport";Ontology_id "GO:0005886,GO:0016021,GO:0045263,GO:0046933,GO:0042777";Enzyme_code "EC:3.6.1.3,EC:3.6…	WP_003639223.1_MULTISPECIES:_ATP_synthase_subunit_B_[Lactobacillus]
gene_385|GeneMark.hmm|70_aa|-|416066|416278	MULTISPECIES: F0F1 ATP synthase subunit C";Gene "LPE_02077";Gene "Lp16_1864";Ontology_term "plasma membrane,integral component of membrane,proton-transporting ATP synthase complex, coupling factor F(o),hydrogen ion transmembrane transporter activity,ATP synthesis coupled proton transport,ATP hydrolysis coupled proton transport";Ontology_id "GO:0005886,GO:0016021,GO:0045263,GO:0015078,GO:0015986,G…	WP_003639224.1_MULTISPECIES:_ATP_synthase_subunit_C_[Lactobacillus]
gene_386|GeneMark.hmm|237_aa|-|416316|417029	F0F1 ATP synthase subunit A";Gene "atpB";Ontology_term "plasma membrane,integral component of membrane,proton-transporting ATP synthase complex, coupling factor F(o),proton-transporting ATP synthase activity, rotational mechanism,plasma membrane ATP synthesis coupled proton transport";Ontology_id "GO:0005886,GO:0016021,GO:0045263,GO:0046933,GO:0042777";Enzyme_code "EC:3.6.1.3,EC:3.6.1.15";Enzyme_…	WP_003639225.1_MULTISPECIES:_F0F1_ATP_synthase_subunit_A_[Lactobacillus]
gene_387|GeneMark.hmm|426_aa|-|417307|418587	uracil permease";Gene "FD24_GL000420";Ontology_term "integral component of membrane,transporter activity,transmembrane transport";Ontology_id "GO:0016021,GO:0005215,GO:0055085";COG2233,Xanthine/uracil permeases,F,Nucleotide transport and metabolism	WP_003639226.1_uracil_transporter_[Lactobacillus_pentosus]
gene_388|GeneMark.hmm|209_aa|-|419927|420556	MULTISPECIES: uracil phosphoribosyltransferase";Gene "upp";Ontology_term "magnesium ion binding,uracil phosphoribosyltransferase activity,GTP binding,uracil salvage,UMP salvage";Ontology_id "GO:0000287,GO:0004845,GO:0005525,GO:0006223,GO:0044206";Enzyme_code "EC:2.4.2.9";Enzyme_name "Uracil phosphoribosyltransferase";Pyrimidine metabolism; COG0035,Uracil phosphoribosyltransferase,F,Nucleotide tra…	WP_003639227.1_MULTISPECIES:_uracil_phosphoribosyltransferase_[Lactobacillus]
gene_389|GeneMark.hmm|412_aa|-|420636|421874	serine hydroxymethyltransferase";Gene "glyA";Ontology_term "cytoplasm,glycine hydroxymethyltransferase activity,methyltransferase activity,pyridoxal phosphate binding,glycine biosynthetic process from serine,methylation,tetrahydrofolate interconversion";Ontology_id "GO:0005737,GO:0004372,GO:0008168,GO:0030170,GO:0019264,GO:0032259,GO:0035999";Enzyme_code "EC:2.1.2.1";Enzyme_name "Glycine hydroxym…	WP_003639228.1_serine_hydroxymethyltransferase_[Lactobacillus_pentosus]
gene_390|GeneMark.hmm|339_aa|-|421933|422952	threonylcarbamoyl-AMP synthase";Gene "FD24_GL000423";Ontology_term "cytoplasm,double-stranded RNA binding,ATP binding,L-threonylcarbamoyladenylate synthase,tRNA processing";Ontology_id "GO:0005737,GO:0003725,GO:0005524,GO:0061710,GO:0008033";Enzyme_code "EC:2.7.7.87";Enzyme_name "L-threonylcarbamoyladenylate synthase";COG0009,Putative translation factor (SUA5),J,Translation, ribosomal structure a…	WP_003639229.1_MULTISPECIES:_threonylcarbamoyl-AMP_synthase_[Lactobacillus]
gene_391|GeneMark.hmm|286_aa|-|424072|424932	protein-(glutamine-N5) methyltransferase, release factor-specific";Gene "prmC";Ontology_term "nucleic acid binding,protein-glutamine N-methyltransferase activity,peptidyl-glutamine methylation";Ontology_id "GO:0003676,GO:0036009,GO:0018364";COG2890,Methylase of polypeptide chain release factors,J,Translation, ribosomal structure and biogenesis	WP_003639230.1_protein-(glutamine-N5)_methyltransferase,_release_factor-specific_[Lactobacillus_pentosus]
gene_392|GeneMark.hmm|360_aa|-|424925|426007	MULTISPECIES: peptide chain release factor 1";Gene "prfA";Ontology_term "cytoplasm,translation release factor activity, codon specific,translational termination";Ontology_id "GO:0005737,GO:0016149,GO:0006415";COG0216,Protein chain release factor A,J,Translation, ribosomal structure and biogenesis	WP_003639231.1_MULTISPECIES:_peptide_chain_release_factor_1_[Lactobacillus]
gene_393|GeneMark.hmm|192_aa|-|426021|426599	thymidine kinase";COG1435,Thymidine kinase,F,Nucleotide transport and metabolism	WP_003639232.1_MULTISPECIES:_thymidine_kinase_[Lactobacillus]
gene_394|GeneMark.hmm|448_aa|+|426857|428203	MULTISPECIES: UDP-N-acetylmuramyl peptide synthase";Gene "FD24_GL000427";Gene "N692_09360";Gene "KCA1_2013";Ontology_term "ATP binding,biosynthetic process";Ontology_id "GO:0005524,GO:0009058";COG0769,UDP-N-acetylmuramyl tripeptide synthase,M,Cell wall/membrane/envelope biogenesis	WP_003639233.1_MULTISPECIES:_UDP-N-acetylmuramyl_peptide_synthase_[Lactobacillus]
gene_395|GeneMark.hmm|240_aa|+|428203|428925	glutamine amidotransferase";Gene "FD24_GL000428";Gene "LPENT_03241";Ontology_term "catalytic activity,cobalamin biosynthetic process";Ontology_id "GO:0003824,GO:0009236";COG3442,Predicted glutamine amidotransferase,R,General function prediction only	WP_003639234.1_MULTISPECIES:_glutamine_amidotransferase_[Lactobacillus]
gene_396|GeneMark.hmm|321_aa|-|429472|430437	mannose-6-phosphate isomerase, class I";Gene "FD24_GL000429";Ontology_term "mannose-6-phosphate isomerase activity,zinc ion binding,carbohydrate metabolic process";Ontology_id "GO:0004476,GO:0008270,GO:0005975";Enzyme_code "EC:5.3.1.8";Enzyme_name "Mannose-6-phosphate isomerase";Fructose and mannose metabolism, Biosynthesis of antibiotics, Amino sugar and nucleotide sugar metabolism; COG1482,Phos…	WP_003639235.1_MULTISPECIES:_mannose-6-phosphate_isomerase,_class_I_[Lactobacillus]
gene_397|GeneMark.hmm|346_aa|-|430505|431545	beta-lactamase";COG1680,Beta-lactamase class C and other penicillin binding proteins,V,Defense mechanisms	WP_003639236.1_hypothetical_protein_[Lactobacillus_pentosus]
gene_398|GeneMark.hmm|59_aa|-|432548|432727	MULTISPECIES: hypothetical protein";Gene "N692_09380";Gene "FD24_GL003291";Ontology_term "integral component of membrane";Ontology_id "GO:0016021	WP_003639237.1_hypothetical_protein_[Lactobacillus_pentosus]
gene_399|GeneMark.hmm|342_aa|-|433018|434046	branched chain amino acid aminotransferase";Gene "LPE_02090";Gene "FD24_GL003292";Gene "LPENT_03244";Ontology_term "L-leucine transaminase activity,L-valine transaminase activity,L-isoleucine transaminase activity,isoleucine biosynthetic process,leucine biosynthetic process,valine biosynthetic process";Ontology_id "GO:0052654,GO:0052655,GO:0052656,GO:0009097,GO:0009098,GO:0009099";Enzyme_code "EC…	WP_003639238.1_MULTISPECIES:_branched_chain_amino_acid_aminotransferase_[Lactobacillus]
gene_400|GeneMark.hmm|109_aa|+|434210|434539	putative uncharacterized protein lp_2391	WP_003639239.1_MULTISPECIES:_hypothetical_protein_[Lactobacillus]
gene_401|GeneMark.hmm|323_aa|-|434648|435619	hypothetical protein	WP_003639240.1_hypothetical_protein_[Lactobacillus_pentosus]
gene_402|GeneMark.hmm|628_aa|-|435634|437520	ABC transporter ATP-binding protein";Gene "FD24_GL003295";Gene "LPE_02093";Ontology_term "integral component of membrane,ATP binding,ATPase activity, coupled to transmembrane movement of substances,transmembrane transport";Ontology_id "GO:0016021,GO:0005524,GO:0042626,GO:0055085";Enzyme_code "EC:3.6.1.3,EC:3.6.1.15";Enzyme_name "Adenosinetriphosphatase,Nucleoside-triphosphate phosphatase";Thiamin…	WP_003639241.1_multidrug_ABC_transporter_ATP-binding_protein_[Lactobacillus_pentosus]
gene_403|GeneMark.hmm|576_aa|-|437520|439250	ABC transporter ATP-binding protein";Gene "LPENT_03248";Gene "LPE_02094";Ontology_term "integral component of membrane,ATP binding,ATPase activity, coupled to transmembrane movement of substances,transmembrane transport";Ontology_id "GO:0016021,GO:0005524,GO:0042626,GO:0055085";Enzyme_code "EC:3.6.1.3,EC:3.6.1.15";Enzyme_name "Adenosinetriphosphatase,Nucleoside-triphosphate phosphatase";Thiamine …	WP_003639242.1_MULTISPECIES:_multidrug_ABC_transporter_ATP-binding_protein_[Lactobacillus]
gene_404|GeneMark.hmm|87_aa|-|439471|439734	hypothetical protein FD24_GL003297";COG5294,Uncharacterized protein conserved in bacteria,S,Function unknown	WP_003639243.1_hypothetical_protein_[Lactobacillus_pentosus]
gene_405|GeneMark.hmm|286_aa|+|439761|440621	polysaccharide deacetylase";Gene "FD24_GL003298";Ontology_term "hydrolase activity, acting on carbon-nitrogen (but not peptide) bonds,carbohydrate metabolic process";Ontology_id "GO:0016810,GO:0005975";COG0726,Predicted xylanase/chitin deacetylase,G,Carbohydrate transport and metabolism	WP_003639244.1_polysaccharide_deacetylase_[Lactobacillus_pentosus]
gene_406|GeneMark.hmm|68_aa|+|441026|441232	MULTISPECIES: hypothetical protein";Gene "FD24_GL003299";Gene "N692_09425";Gene "KCA1_2025";Gene "LPENT_03251";Ontology_term "integral component of membrane";Ontology_id "GO:0016021	WP_003639245.1_MULTISPECIES:_hypothetical_protein_[Lactobacillus]
gene_407|GeneMark.hmm|75_aa|+|441942|442169	putative uncharacterized protein lp_2482	WP_080390186.1_MULTISPECIES:_hypothetical_protein_[Lactobacillus]
gene_408|GeneMark.hmm|90_aa|+|442193|442465	hypothetical protein";Gene "FD24_GL003353";Gene "LPE_03280";Ontology_term "integral component of membrane";Ontology_id "GO:0016021	WP_003639247.1_hypothetical_protein_[Lactobacillus_pentosus]
gene_409|GeneMark.hmm|161_aa|-|442521|443006	MULTISPECIES: MarR family transcriptional regulator";Gene "FD24_GL003354";Gene "KCA1_2028";Gene "LPE_03279";Gene "N692_09445";Ontology_term "DNA binding,transcription factor activity, sequence-specific DNA binding,transcription, DNA-templated,regulation of transcription, DNA-templated";Ontology_id "GO:0003677,GO:0003700,GO:0006351,GO:0006355";COG1846,Transcriptional regulators,K,Transcription	WP_003639248.1_MULTISPECIES:_MarR_family_transcriptional_regulator_[Lactobacillus]
gene_410|GeneMark.hmm|658_aa|-|443060|445036	hypothetical protein";COG1196,Chromosome segregation ATPases,D,Cell cycle control, cell division, chromosome partitioning	WP_003639249.1_MULTISPECIES:_hypothetical_protein_[Lactobacillus]
gene_411|GeneMark.hmm|1052_aa|-|445136|448294	mucus-binding protein";Gene "FD24_GL003356";Ontology_term "integral component of membrane";Ontology_id "GO:0016021";COG3846,Type IV secretory pathway, TrbL components,U,Intracellular trafficking, secretion, and vesicular transport	WP_003639250.1_mucus-binding_protein_[Lactobacillus_pentosus]
gene_412|GeneMark.hmm|43_aa|-|448616|448747	MULTISPECIES: hypothetical protein	WP_003639251.1_MULTISPECIES:_hypothetical_protein_[Lactobacillus]
gene_413|GeneMark.hmm|43_aa|-|448825|448956	hypothetical protein	WP_021338356.1_MULTISPECIES:_hypothetical_protein_[Lactobacillus]
gene_417|GeneMark.hmm|47_aa|-|449488|449631	MULTISPECIES: hypothetical protein	WP_003639252.1_MULTISPECIES:_hypothetical_protein_[Lactobacillus]
gene_418|GeneMark.hmm|43_aa|-|449797|449928	MULTISPECIES: hypothetical protein	WP_003639253.1_MULTISPECIES:_hypothetical_protein_[Lactobacillus]
gene_419|GeneMark.hmm|587_aa|-|450559|452322	ABC transporter ATP-binding protein";Gene "FD24_GL003363";Gene "LPE_00791";Ontology_term "integral component of membrane,ATP binding,ATPase activity, coupled to transmembrane movement of substances,transmembrane transport";Ontology_id "GO:0016021,GO:0005524,GO:0042626,GO:0055085";Enzyme_code "EC:3.6.1.3,EC:3.6.1.15";Enzyme_name "Adenosinetriphosphatase,Nucleoside-triphosphate phosphatase";Thiamin…	WP_003639254.1_multidrug_DMT_transporter_permease_[Lactobacillus_pentosus]
gene_420|GeneMark.hmm|525_aa|-|452294|453871	poly(glycerol-phosphate) alpha-glucosyltransferase";Gene "FD24_GL003364";Gene "LPE_00790";Ontology_term "poly(glycerol-phosphate) alpha-glucosyltransferase activity";Ontology_id "GO:0047265";Enzyme_code "EC:2.4.1.52";Enzyme_name "Poly(glycerol-phosphate) alpha-glucosyltransferase";COG0438,Glycosyltransferase,M,Cell wall/membrane/envelope biogenesis	WP_003639255.1_poly(glycerol-phosphate)_alpha-glucosyltransferase_[Lactobacillus_pentosus]
gene_421|GeneMark.hmm|664_aa|-|453889|455883	ABC transporter ATP-binding protein";Gene "LPE_00789";Ontology_term "plasma membrane,integral component of membrane,ATP binding,ATPase activity,transport,response to antibiotic";Ontology_id "GO:0005886,GO:0016021,GO:0005524,GO:0016887,GO:0006810,GO:0046677";Enzyme_code "EC:3.6.1.3,EC:3.6.1.15";Enzyme_name "Adenosinetriphosphatase,Nucleoside-triphosphate phosphatase";Thiamine metabolism, Purine me…	WP_003639256.1_ABC_transporter_ATP-binding_protein_[Lactobacillus_pentosus]
gene_422|GeneMark.hmm|63_aa|-|456299|456490	hypothetical protein";Gene "FD24_GL003367";Ontology_term "integral component of membrane";Ontology_id "GO:0016021	WP_003639257.1_MULTISPECIES:_hypothetical_protein_[Lactobacillus]
gene_423|GeneMark.hmm|358_aa|+|456854|457930	hypothetical protein FD24_GL003368";Gene "FD24_GL003368";Ontology_term "integral component of membrane";Ontology_id "GO:0016021";COG3247,Uncharacterized conserved protein,S,Function unknown	WP_003639258.1_hypothetical_protein_[Lactobacillus_pentosus]
gene_424|GeneMark.hmm|450_aa|-|458270|459622	MULTISPECIES: glucose-6-phosphate isomerase";Gene "pgi";Ontology_term "cytoplasm,glucose-6-phosphate isomerase activity,gluconeogenesis,glycolytic process";Ontology_id "GO:0005737,GO:0004347,GO:0006094,GO:0006096";Enzyme_code "EC:5.3.1.9";Enzyme_name "Glucose-6-phosphate isomerase";Glycolysis / Gluconeogenesis, Starch and sucrose metabolism, Pentose phosphate pathway, Biosynthesis of antibiotics,…	WP_003639259.1_MULTISPECIES:_glucose-6-phosphate_isomerase_[Lactobacillus]
gene_425|GeneMark.hmm|285_aa|-|459843|460700	MULTISPECIES: glucose transporter GlcU";Gene "LPE_00483";Gene "KCA1_2041";Gene "FD24_GL003370";Gene "N692_09530";Ontology_term "integral component of membrane,carbohydrate transmembrane transporter activity,carbohydrate transmembrane transport";Ontology_id "GO:0016021,GO:0015144,GO:0034219";COG4975,Putative glucose uptake permease,G,Carbohydrate transport and metabolism	WP_003639260.1_MULTISPECIES:_glucose_transporter_GlcU_[Lactobacillus]
gene_426|GeneMark.hmm|393_aa|-|460936|462117	class I SAM-dependent rRNA methyltransferase";Gene "LPENT_02769";Gene "KCA1_2042";Gene "FD24_GL003371";Ontology_term "cytoplasm,methyltransferase activity,rRNA processing,methylation";Ontology_id "GO:0005737,GO:0008168,GO:0006364,GO:0032259";COG1092,Predicted SAM-dependent methyltransferases,R,General function prediction only	WP_003639261.1_SAM-dependent_methyltransferase_[Lactobacillus_pentosus]
gene_428|GeneMark.hmm|507_aa|-|462436|463959	two-component sensor histidine kinase";Gene "FD24_GL003372";Ontology_term "intracellular,integral component of membrane,phosphorelay sensor kinase activity,ATP binding,phosphorelay signal transduction system,signal transduction by protein phosphorylation";Ontology_id "GO:0005622,GO:0016021,GO:0000155,GO:0005524,GO:0000160,GO:0023014";Enzyme_code "EC:2.7.13.3";Enzyme_name "Histidine kinase";COG064…	WP_003639262.1_two-component_sensor_histidine_kinase_[Lactobacillus_pentosus]
gene_429|GeneMark.hmm|242_aa|-|463956|464684	DNA-binding response regulator";Gene "LPE_00486";Gene "FD24_GL003373";Ontology_term "intracellular,DNA binding,phosphorelay signal transduction system,transcription, DNA-templated,regulation of transcription, DNA-templated";Ontology_id "GO:0005622,GO:0003677,GO:0000160,GO:0006351,GO:0006355";COG0745,Response regulators consisting of a CheY-like receiver domain and a winged-helix DNA-binding domai…	WP_003639263.1_MULTISPECIES:_DNA-binding_response_regulator_[Lactobacillus]
gene_430|GeneMark.hmm|447_aa|-|465021|466364	PFL family protein";COG2848,Uncharacterized conserved protein,S,Function unknown	WP_003639264.1_PFL_family_protein_[Lactobacillus_pentosus]
gene_431|GeneMark.hmm|89_aa|-|466374|466643	MULTISPECIES: ACT domain-containing protein";Gene "FD24_GL003375";Gene "KCA1_2046";Gene "N692_09555";Ontology_term "amino acid binding,metabolic process";Ontology_id "GO:0016597,GO:0008152";COG3830,ACT domain-containing protein,T,Signal transduction mechanisms	WP_003639265.1_MULTISPECIES:_hypothetical_protein_[Lactobacillus]
gene_432|GeneMark.hmm|312_aa|+|466871|467809	EamA family transporter";Gene "LPE_00489";Gene "FD24_GL003376";Ontology_term "integral component of membrane";Ontology_id "GO:0016021";COG0697,Permeases of the drug/metabolite transporter (DMT) superfamily,GER,Multiple classes	WP_003639266.1_EamA_family_transporter_[Lactobacillus_pentosus]
gene_433|GeneMark.hmm|186_aa|-|468474|469034	MULTISPECIES: membrane protein";Gene "LPENT_02762";Gene "FD24_GL003377";Gene "N692_09565";Gene "LPE_00491";Ontology_term "integral component of membrane";Ontology_id "GO:0016021";COG4720,Predicted membrane protein,S,Function unknown	WP_003639267.1_membrane_protein_[Lactobacillus_pentosus]
gene_434|GeneMark.hmm|105_aa|-|469111|469428	putative uncharacterized protein	WP_003639268.1_hypothetical_protein_[Lactobacillus_pentosus]
gene_435|GeneMark.hmm|399_aa|-|469649|470848	MFS transporter";COG2814,Arabinose efflux permease,G,Carbohydrate transport and metabolism	WP_003639269.1_MFS_transporter_[Lactobacillus_pentosus]
gene_436|GeneMark.hmm|251_aa|-|470942|471697	ADP-ribose pyrophosphatase";Gene "LPE_00494";Ontology_term "hydrolase activity";Ontology_id "GO:0016787";COG4111,Uncharacterized conserved protein,R,General function prediction only	WP_003639270.1_ADP-ribose_pyrophosphatase_[Lactobacillus_pentosus]
gene_437|GeneMark.hmm|54_aa|-|471759|471923	MULTISPECIES: hypothetical protein	WP_003639271.1_MULTISPECIES:_hypothetical_protein_[Lactobacillus]
gene_439|GeneMark.hmm|288_aa|-|472671|473537	hydrolase";Gene "FD24_GL003383";Ontology_term "hydrolase activity";Ontology_id "GO:0016787";COG4814,Uncharacterized protein with an alpha/beta hydrolase fold,R,General function prediction only	WP_003639272.1_hydrolase_[Lactobacillus_pentosus]
gene_440|GeneMark.hmm|299_aa|-|473588|474487	extracellular protein, gamma-d-glutamate-meso-dia minopimelate muropeptidase";COG0791,Cell wall-associated hydrolases (invasion-associated proteins),M,Cell wall/membrane/envelope biogenesis	WP_031267857.1_MULTISPECIES:_gamma-D-glutamyl-meso-diaminopimelate_peptidase_[Lactobacillus]
gene_441|GeneMark.hmm|154_aa|+|474766|475230	transcription regulator, asnc-type";Gene "FD24_GL003385";Ontology_term "intracellular,transcription factor activity, sequence-specific DNA binding,sequence-specific DNA binding,transcription, DNA-templated,regulation of transcription, DNA-templated";Ontology_id "GO:0005622,GO:0003700,GO:0043565,GO:0006351,GO:0006355";COG1522,Transcriptional regulators,K,Transcription	WP_003639274.1_MULTISPECIES:_AsnC_family_transcriptional_regulator_[Lactobacillus]
gene_442|GeneMark.hmm|73_aa|-|475439|475660	hypothetical protein	WP_003639275.1_hypothetical_protein_[Lactobacillus_pentosus]
gene_443|GeneMark.hmm|76_aa|-|475673|475903	hypothetical protein";Gene "FD24_GL003387";Ontology_term "integral component of membrane";Ontology_id "GO:0016021	WP_003639276.1_MULTISPECIES:_hypothetical_protein_[Lactobacillus]
gene_444|GeneMark.hmm|397_aa|+|476127|477320	GGDEF domain-containing protein";Gene "LPE_00498";Ontology_term "integral component of membrane";Ontology_id "GO:0016021";COG2199,FOG: GGDEF domain,T,Signal transduction mechanisms	WP_003639277.1_GGDEF_domain-containing_protein_[Lactobacillus_pentosus]
gene_447|GeneMark.hmm|517_aa|-|480205|481758	ABC transporter ATP-binding protein";Gene "LPE_00500";Gene "LPENT_02752";Gene "FD24_GL003391";Ontology_term "ATP binding,ATPase activity";Ontology_id "GO:0005524,GO:0016887";Enzyme_code "EC:3.6.1.3,EC:3.6.1.15";Enzyme_name "Adenosinetriphosphatase,Nucleoside-triphosphate phosphatase";Thiamine metabolism, Purine metabolism; COG0488,ATPase components of ABC transporters with duplicated ATPase domai…	WP_003639278.1_ABC_transporter_ATP-binding_protein_[Lactobacillus_pentosus]
gene_448|GeneMark.hmm|195_aa|-|481849|482436	MULTISPECIES: N-acetyltransferase";Gene "KCA1_2060";Gene "LPENT_02751";Gene "N692_09630";Gene "LPE_00501";Gene "FD24_GL003392";Ontology_term "N-acetyltransferase activity";Ontology_id "GO:0008080";COG0456,Acetyltransferases,R,General function prediction only	WP_003639279.1_MULTISPECIES:_N-acetyltransferase_[Lactobacillus]
gene_450|GeneMark.hmm|126_aa|+|483636|484016	VOC family virulence protein";COG0346,Lactoylglutathione lyase and related lyases,E,Amino acid transport and metabolism	WP_080390161.1_MULTISPECIES:_VOC_family_virulence_protein_[Lactobacillus]
gene_451|GeneMark.hmm|676_aa|-|484300|486330	PTS N-acetylglucosamine transporter subunit IIABC";Gene "LPE_00503";Gene "FD24_GL003394";Ontology_term "plasma membrane,integral component of membrane,organelle inner membrane,protein-N(PI)-phosphohistidine-sugar phosphotransferase activity,N-acetylglucosamine transmembrane transporter activity,kinase activity,D-glucosamine PTS permease activity,phosphoenolpyruvate-dependent sugar phosphotransfer…	WP_003639281.1_PTS_N-acetylglucosamine_transporter_subunit_IIABC_[Lactobacillus_pentosus]
gene_452|GeneMark.hmm|324_aa|-|486520|487494	2-dehydropantoate 2-reductase";Gene "hdhD1";Ontology_term "cytoplasm,2-dehydropantoate 2-reductase activity,NADP binding,pantothenate biosynthetic process,oxidation-reduction process";Ontology_id "GO:0005737,GO:0008677,GO:0050661,GO:0015940,GO:0055114";Enzyme_code "EC:1.1.1.169";Enzyme_name "2-dehydropantoate 2-reductase";Pantothenate and CoA biosynthesis; COG1893,Ketopantoate reductase,H,Coenzym…	WP_003639282.1_2-dehydropantoate_2-reductase_[Lactobacillus_pentosus]
gene_453|GeneMark.hmm|299_aa|-|488315|489214	DegV family protein";Gene "FD24_GL003396";Ontology_term "lipid binding";Ontology_id "GO:0008289";COG1307,Uncharacterized protein conserved in bacteria,S,Function unknown	WP_003639283.1_MULTISPECIES:_hypothetical_protein_[Lactobacillus]
gene_454|GeneMark.hmm|426_aa|-|489363|490643	homoserine dehydrogenase";Gene "FD24_GL003397";Gene "LPE_00506";Ontology_term "homoserine dehydrogenase activity,NADP binding,methionine biosynthetic process,threonine biosynthetic process,isoleucine biosynthetic process,oxidation-reduction process";Ontology_id "GO:0004412,GO:0050661,GO:0009086,GO:0009088,GO:0009097,GO:0055114";Enzyme_code "EC:1.1.1.3";Enzyme_name "Homoserine dehydrogenase";Cyste…	WP_003639284.1_homoserine_dehydrogenase_[Lactobacillus_pentosus]
gene_455|GeneMark.hmm|424_aa|-|490678|491952	MULTISPECIES: O-acetylhomoserine aminocarboxypropyltransferase";Gene "FD24_GL003398";Gene "N692_14960";Gene "cysD";Ontology_term "O-acetylhomoserine aminocarboxypropyltransferase activity,cystathionine gamma-synthase activity,lyase activity,pyridoxal phosphate binding,'de novo' L-methionine biosynthetic process";Ontology_id "GO:0003961,GO:0003962,GO:0016829,GO:0030170,GO:0071266";Enzyme_code "EC:…	WP_003639285.1_MULTISPECIES:_O-acetylhomoserine_aminocarboxypropyltransferase_[Lactobacillus]
gene_456|GeneMark.hmm|289_aa|-|491955|492824	homoserine O-succinyltransferase";Gene "LPE_00508";Ontology_term "cytoplasm,homoserine O-succinyltransferase activity,L-methionine biosynthetic process from homoserine via O-succinyl-L-homoserine and cystathionine";Ontology_id "GO:0005737,GO:0008899,GO:0019281";Enzyme_code "EC:2.3.1.46";Enzyme_name "Homoserine O-succinyltransferase";Cysteine and methionine metabolism, Sulfur metabolism; COG1897,H…	WP_003639286.1_homoserine_O-succinyltransferase_[Lactobacillus_pentosus]
gene_457|GeneMark.hmm|339_aa|+|494561|495580	ABC superfamily ATP binding cassette transporter, binding protein";COG2984,ABC-type uncharacterized transport system, periplasmic component,R,General function prediction only	WP_031267731.1_MULTISPECIES:_peptide_ABC_transporter_substrate-binding_protein_[Lactobacillus]
gene_458|GeneMark.hmm|302_aa|+|495577|496485	MULTISPECIES: branched-chain amino acid ABC transporter permease";Gene "LPE_00511";Gene "KCA1_2075";Gene "N692_15010";Ontology_term "plasma membrane,integral component of membrane,transporter activity,transport";Ontology_id "GO:0005886,GO:0016021,GO:0005215,GO:0006810";COG4120,ABC-type uncharacterized transport system, permease component,R,General function prediction only	WP_003639293.1_MULTISPECIES:_branched-chain_amino_acid_ABC_transporter_permease_[Lactobacillus]
gene_459|GeneMark.hmm|260_aa|+|496472|497254	ABC transporter ATP-binding protein";Gene "LPENT_02736";Gene "FD24_GL003406";Gene "LPE_00513";Ontology_term "ATP binding,ATPase activity";Ontology_id "GO:0005524,GO:0016887";Enzyme_code "EC:3.6.1.3,EC:3.6.1.15";Enzyme_name "Adenosinetriphosphatase,Nucleoside-triphosphate phosphatase";Thiamine metabolism, Purine metabolism; COG1101,ABC-type uncharacterized transport system, ATPase component,R,Gene…	WP_003639294.1_MULTISPECIES:_phosphonate_ABC_transporter_ATP-binding_protein_[Lactobacillus]
gene_460|GeneMark.hmm|451_aa|+|497531|498886	NAD(FAD)-dependent dehydrogenase";Gene "LPENT_02734";Gene "FD24_GL003407";Gene "LPE_00514";Ontology_term "cell,NADH peroxidase activity,flavin adenine dinucleotide binding,cell redox homeostasis,oxidation-reduction process,cellular oxidant detoxification";Ontology_id "GO:0005623,GO:0016692,GO:0050660,GO:0045454,GO:0055114,GO:0098869";Enzyme_code "EC:1.11.1.1,EC:1.11.1.7";Enzyme_name "NADH peroxid…	WP_003639295.1_NADH_peroxidase_[Lactobacillus_pentosus]
gene_461|GeneMark.hmm|285_aa|-|498996|499853	oxidoreductase";Gene "FD24_GL003408";Ontology_term "hydroxymethylglutaryl-CoA reductase (NADPH) activity,phosphogluconate dehydrogenase (decarboxylating) activity,NAD binding,oxidation-reduction process";Ontology_id "GO:0004420,GO:0004616,GO:0051287,GO:0055114";Enzyme_code "EC:1.1.1.44,EC:1.1.1.34";Enzyme_name "Phosphogluconate dehydrogenase (NADP(+)-dependent, decarboxylating),Hydroxymethylgluta…	WP_003639296.1_oxidoreductase_[Lactobacillus_pentosus]
gene_462|GeneMark.hmm|258_aa|-|499853|500629	hypothetical protein";Gene "LPENT_02732";Gene "LPE_00516";Gene "FD24_GL003409";Ontology_term "integral component of membrane";Ontology_id "GO:0016021";COG0861,Membrane protein TerC, possibly involved in tellurium resistance,P,Inorganic ion transport and metabolism	WP_003639297.1_MULTISPECIES:_membrane_protein_[Lactobacillus]
gene_478|GeneMark.hmm|355_aa|-|513348|514415	histidinol-phosphate transaminase";Gene "hisC";Ontology_term "histidinol-phosphate transaminase activity,pyridoxal phosphate binding,L-phenylalanine:2-oxoglutarate aminotransferase activity,histidine biosynthetic process";Ontology_id "GO:0004400,GO:0030170,GO:0080130,GO:0000105";Enzyme_code "EC:2.6.1.9,EC:2.6.1.57,EC:2.6.1.5,EC:2.6.1.1";Enzyme_name "Histidinol-phosphate transaminase,Aromatic-amin…	WP_003639298.1_histidinol-phosphate_transaminase_[Lactobacillus_pentosus]
gene_479|GeneMark.hmm|106_aa|-|514427|514747	phosphoribosyl-ATP diphosphatase";Gene "hisE";Ontology_term "cytoplasm,phosphoribosyl-ATP diphosphatase activity,ATP binding,histidine biosynthetic process";Ontology_id "GO:0005737,GO:0004636,GO:0005524,GO:0000105";Enzyme_code "EC:3.6.1.31";Enzyme_name "Phosphoribosyl-ATP diphosphatase";Histidine metabolism; COG0140,Phosphoribosyl-ATP pyrophosphohydrolase,E,Amino acid transport and metabolism	WP_003639299.1_MULTISPECIES:_phosphoribosyl-ATP_diphosphatase_[Lactobacillus]
gene_480|GeneMark.hmm|103_aa|-|514932|515243	phosphoribosyl-AMP cyclohydrolase";Gene "hisI";Ontology_term "cytoplasm,magnesium ion binding,phosphoribosyl-AMP cyclohydrolase activity,zinc ion binding,histidine biosynthetic process";Ontology_id "GO:0005737,GO:0000287,GO:0004635,GO:0008270,GO:0000105";Enzyme_code "EC:3.5.4.19";Enzyme_name "Phosphoribosyl-AMP cyclohydrolase";Histidine metabolism; COG0139,Phosphoribosyl-AMP cyclohydrolase,E,Amin…	WP_003639300.1_MULTISPECIES:_phosphoribosyl-AMP_cyclohydrolase_[Lactobacillus]
gene_481|GeneMark.hmm|252_aa|-|515240|515998	imidazole glycerol phosphate synthase cyclase subunit";Gene "hisF";Ontology_term "cytoplasm,imidazoleglycerol-phosphate synthase activity,lyase activity,histidine biosynthetic process";Ontology_id "GO:0005737,GO:0000107,GO:0016829,GO:0000105";COG0107,Imidazoleglycerol-phosphate synthase,E,Amino acid transport and metabolism	WP_003639301.1_imidazole_glycerol_phosphate_synthase_cyclase_subunit_[Lactobacillus_pentosus]
gene_482|GeneMark.hmm|238_aa|-|515995|516711	1-(5-phosphoribosyl)-5-[(5-phosphoribosylamino)methylideneamino] imidazole-4-carboxamide isomerase";Gene "hisA";Ontology_term "cytoplasm,1-(5-phosphoribosyl)-5-[(5-phosphoribosylamino)methylideneamino]imidazole-4-carboxamide isomerase activity,histidine biosynthetic process";Ontology_id "GO:0005737,GO:0003949,GO:0000105";Enzyme_code "EC:5.3.1.16";Enzyme_name "1-(5-phosphoribosyl)-5-";Histidine me…	WP_003639302.1_1-(5-phosphoribosyl)-5-((5-phosphoribosylamino)methylideneamino)imidazole-4-carboxamide_isomerase_[Lactobacillus_pentosus]
gene_483|GeneMark.hmm|208_aa|-|516692|517318	imidazole glycerol phosphate synthase subunit HisH";Gene "hisH";Ontology_term "cytoplasm,imidazoleglycerol-phosphate synthase activity,histidine biosynthetic process,glutamine metabolic process";Ontology_id "GO:0005737,GO:0000107,GO:0000105,GO:0006541";COG0118,Glutamine amidotransferase,E,Amino acid transport and metabolism	WP_003639303.1_imidazole_glycerol_phosphate_synthase_subunit_HisH_[Lactobacillus_pentosus]
gene_484|GeneMark.hmm|194_aa|-|517318|517902	imidazoleglycerol-phosphate dehydratase";COG0131,Imidazoleglycerol-phosphate dehydratase,E,Amino acid transport and metabolism	WP_003639304.1_MULTISPECIES:_imidazoleglycerol-phosphate_dehydratase_[Lactobacillus]
gene_485|GeneMark.hmm|428_aa|-|517972|519258	histidinol dehydrogenase";Gene "hisD";Ontology_term "histidinol dehydrogenase activity,zinc ion binding,NAD binding,histidine biosynthetic process,oxidation-reduction process";Ontology_id "GO:0004399,GO:0008270,GO:0051287,GO:0000105,GO:0055114";Enzyme_code "EC:1.1.1.23";Enzyme_name "Histidinol dehydrogenase";Histidine metabolism; COG0141,Histidinol dehydrogenase,E,Amino acid transport and metabol…	WP_003639305.1_histidinol_dehydrogenase_[Lactobacillus_pentosus]
gene_487|GeneMark.hmm|121_aa|-|519548|519913	MULTISPECIES: ATP phosphoribosyltransferase";Gene "hisG";Ontology_term "cytoplasm,ATP phosphoribosyltransferase activity,ATP binding,histidine biosynthetic process";Ontology_id "GO:0005737,GO:0003879,GO:0005524,GO:0000105";Enzyme_code "EC:2.4.2.17";Enzyme_name "ATP phosphoribosyltransferase";Histidine metabolism; COG0040,ATP phosphoribosyltransferase,E,Amino acid transport and metabolism	WP_003639306.1_MULTISPECIES:_ATP_phosphoribosyltransferase_[Lactobacillus]
gene_488|GeneMark.hmm|383_aa|-|519906|521057	ATP phosphoribosyltransferase regulatory subunit";Gene "hisZ";Ontology_term "cytoplasm,transferase activity, transferring glycosyl groups,histidine biosynthetic process";Ontology_id "GO:0005737,GO:0016757,GO:0000105";COG3705,ATP phosphoribosyltransferase involved in histidine biosynthesis,E,Amino acid transport and metabolism	WP_003639307.1_ATP_phosphoribosyltransferase_regulatory_subunit_[Lactobacillus_pentosus]
gene_489|GeneMark.hmm|276_aa|-|521524|522354	histidinol-phosphatase";Gene "FD24_GL003436";Gene "LPE_00539";Gene "LPENT_02709";Ontology_term "histidinol-phosphatase activity,histidine biosynthetic process,dephosphorylation";Ontology_id "GO:0004401,GO:0000105,GO:0016311";Enzyme_code "EC:3.1.3.15,EC:3.1.3.41";Enzyme_name "Histidinol-phosphatase,4-nitrophenylphosphatase";Aminobenzoate degradation, Histidine metabolism; COG1387,Histidinol phosph…	WP_033619387.1_histidinol-phosphatase_[Lactobacillus_pentosus]
gene_490|GeneMark.hmm|387_aa|+|523643|524806	VanZ family protein";Gene "LPE_00540";Gene "FD24_GL003437";Ontology_term "integral component of membrane";Ontology_id "GO:0016021";COG4767,Glycopeptide antibiotics resistance protein,V,Defense mechanisms	WP_003639309.1_membrane_protein_[Lactobacillus_pentosus]
gene_491|GeneMark.hmm|302_aa|+|524890|525798	mg2+ and co2+ transport protein";Gene "FD24_GL003438";Ontology_term "plasma membrane,integral component of membrane,metal ion transmembrane transporter activity,metal ion transport,transmembrane transport";Ontology_id "GO:0005886,GO:0016021,GO:0046873,GO:0030001,GO:0055085";COG0598,Mg2+ and Co2+ transporters,P,Inorganic ion transport and metabolism	WP_003639310.1_MULTISPECIES:_magnesium_transporter_[Lactobacillus]
gene_492|GeneMark.hmm|115_aa|+|525814|526161	hypothetical protein	WP_003639311.1_hypothetical_protein_[Lactobacillus_pentosus]
gene_493|GeneMark.hmm|169_aa|-|526401|526910	MerR family transcriptional regulator";Gene "FD24_GL003440";Gene "LPE_00543";Gene "LPENT_02705";Ontology_term "DNA binding,regulation of transcription, DNA-templated";Ontology_id "GO:0003677,GO:0006355";COG0789,Predicted transcriptional regulators,K,Transcription	WP_003639312.1_MerR_family_transcriptional_regulator_[Lactobacillus_pentosus]
gene_494|GeneMark.hmm|275_aa|-|526955|527782	short-chain dehydrogenase/reductase";Gene "LPE_00544";Ontology_term "oxidoreductase activity,oxidation-reduction process";Ontology_id "GO:0016491,GO:0055114";COG4221,Short-chain alcohol dehydrogenase of unknown specificity,R,General function prediction only	WP_003639313.1_short-chain_dehydrogenase/reductase_[Lactobacillus_pentosus]
gene_495|GeneMark.hmm|167_aa|-|527830|528333	putative uncharacterized protein	WP_003639314.1_hypothetical_protein_[Lactobacillus_pentosus]
gene_496|GeneMark.hmm|593_aa|-|529697|531478	ABC transporter ATP-binding protein";Gene "FD24_GL003445";Ontology_term "integral component of membrane,ATP binding,ATPase activity, coupled to transmembrane movement of substances,transmembrane transport";Ontology_id "GO:0016021,GO:0005524,GO:0042626,GO:0055085";Enzyme_code "EC:3.6.1.3,EC:3.6.1.15";Enzyme_name "Adenosinetriphosphatase,Nucleoside-triphosphate phosphatase";Thiamine metabolism, Pur…	WP_003639323.1_multidrug_ABC_transporter_ATP-binding_protein_[Lactobacillus_pentosus]
gene_497|GeneMark.hmm|579_aa|-|531465|533204	ABC transporter ATP-binding protein";Gene "FD24_GL003446";Gene "LPE_00547";Ontology_term "integral component of membrane,ATP binding,ATPase activity, coupled to transmembrane movement of substances,transmembrane transport";Ontology_id "GO:0016021,GO:0005524,GO:0042626,GO:0055085";Enzyme_code "EC:3.6.1.3,EC:3.6.1.15";Enzyme_name "Adenosinetriphosphatase,Nucleoside-triphosphate phosphatase";Thiamin…	WP_003639324.1_multidrug_ABC_transporter_permease_[Lactobacillus_pentosus]
gene_501|GeneMark.hmm|411_aa|+|537484|538719	MFS transporter	WP_003639325.1_membrane_protein_[Lactobacillus_pentosus]
gene_502|GeneMark.hmm|197_aa|-|538995|539588	hypothetical protein";COG5340,Predicted transcriptional regulator,K,Transcription	WP_003639328.1_hypothetical_protein_[Lactobacillus_pentosus]
gene_503|GeneMark.hmm|353_aa|-|539789|540850	aspartate-semialdehyde dehydrogenase";Gene "asd";Ontology_term "cytoplasm,N-acetyl-gamma-glutamyl-phosphate reductase activity,aspartate-semialdehyde dehydrogenase activity,protein dimerization activity,NADP binding,NAD binding,threonine biosynthetic process,lysine biosynthetic process via diaminopimelate,isoleucine biosynthetic process,diaminopimelate biosynthetic process,oxidation-reduction pro…	WP_003639329.1_MULTISPECIES:_aspartate-semialdehyde_dehydrogenase_[Lactobacillus]
gene_504|GeneMark.hmm|317_aa|+|541348|542301	penicillin acylase";Gene "LPE_00554";Gene "FD24_GL003453";Ontology_term "hydrolase activity, acting on carbon-nitrogen (but not peptide) bonds, in linear amides";Ontology_id "GO:0016811";COG3049,Penicillin V acylase and related amidases,M,Cell wall/membrane/envelope biogenesis	WP_003639315.1_penicillin_V_acylase_[Lactobacillus_pentosus]
gene_505|GeneMark.hmm|171_aa|+|542726|543241	hypothetical protein FD24_GL003454";Gene "FD24_GL003454";Ontology_term "integral component of membrane";Ontology_id "GO:0016021	WP_081484897.1_hypothetical_protein_[Lactobacillus_pentosus]
gene_506|GeneMark.hmm|389_aa|-|543503|544672	MFS transporter";Gene "FD24_GL003455";Ontology_term "integral component of membrane";Ontology_id "GO:0016021";COG2814,Arabinose efflux permease,G,Carbohydrate transport and metabolism	WP_081484864.1_hypothetical_protein_[Lactobacillus_pentosus]
gene_507|GeneMark.hmm|72_aa|-|545178|545396	hypothetical protein	WP_003639318.1_hypothetical_protein_[Lactobacillus_pentosus]
gene_508|GeneMark.hmm|164_aa|-|545396|545890	hypothetical membrane protein, duf1211 family";Gene "FD24_GL003457";Ontology_term "integral component of membrane,potassium channel activity,potassium ion transmembrane transport";Ontology_id "GO:0016021,GO:0005267,GO:0071805";COG3548,Predicted integral membrane protein,S,Function unknown	WP_033619390.1_DUF1211_domain-containing_membrane_protein_[Lactobacillus_pentosus]
gene_509|GeneMark.hmm|894_aa|+|546176|548860	transporter";Gene "FD24_GL003458";Ontology_term "integral component of membrane";Ontology_id "GO:0016021";COG2409,Predicted drug exporters of the RND superfamily,R,General function prediction only	WP_003639320.1_transporter_[Lactobacillus_pentosus]
gene_510|GeneMark.hmm|124_aa|-|548986|549360	hypothetical protein FD24_GL003459";Gene "FD24_GL003459";Ontology_term "integral component of membrane";Ontology_id "GO:0016021	WP_003639321.1_hypothetical_protein_[Lactobacillus_pentosus]
gene_511|GeneMark.hmm|815_aa|-|549591|552038	cell surface protein";COG4932,Predicted outer membrane protein,M,Cell wall/membrane/envelope biogenesis	WP_003639322.1_cell_surface_adherence_protein,_collagen-binding_domain,_LPXTG-motif_cell_wall_anchor_[Lactobacillus_pentosus]
gene_512|GeneMark.hmm|148_aa|-|553477|553923	N-acetyltransferase";Gene "FD24_GL002392";Ontology_term "N-acetyltransferase activity";Ontology_id "GO:0008080";COG2153,Predicted acyltransferase,R,General function prediction only	WP_003639330.1_MULTISPECIES:_N-acetyltransferase_[Lactobacillus]
gene_513|GeneMark.hmm|716_aa|+|554188|556338	alkaline phosphatase";Gene "FD24_GL002393";Ontology_term "integral component of membrane,sulfuric ester hydrolase activity,metal ion binding,metabolic process";Ontology_id "GO:0016021,GO:0008484,GO:0046872,GO:0008152";COG1368,Phosphoglycerol transferase and related proteins, alkaline phosphatase superfamily,M,Cell wall/membrane/envelope biogenesis	WP_003639331.1_MULTISPECIES:_alkaline_phosphatase_[Lactobacillus]
gene_514|GeneMark.hmm|597_aa|+|556552|558345	glycerophosphodiester phosphodiesterase";Gene "LPE_00563";Ontology_term "integral component of membrane,glycerophosphodiester phosphodiesterase activity,lipid metabolic process";Ontology_id "GO:0016021,GO:0008889,GO:0006629";Enzyme_code "EC:3.1.4.46";Enzyme_name "Glycerophosphodiester phosphodiesterase";Glycerophospholipid metabolism; COG0584,Glycerophosphoryl diester phosphodiesterase,C,Energy p…	WP_003639332.1_glycerophosphoryl_diester_phosphodiesterase_[Lactobacillus_pentosus]
gene_515|GeneMark.hmm|331_aa|-|559335|560330	NAD(P)/FAD-dependent oxidoreductase";Gene "LPE_00564";Gene "FD24_GL002396";Ontology_term "ferredoxin-NADP+ reductase activity,flavin adenine dinucleotide binding,NADP binding,oxidation-reduction process";Ontology_id "GO:0004324,GO:0050660,GO:0050661,GO:0055114";Enzyme_code "EC:1.18.1,EC:1.18.1.2";Enzyme_name "Acting on iron-sulfur proteins as donors,Ferredoxin--NADP(+) reductase";Photosynthesis; …	WP_003639333.1_ferredoxin--NADP(+)_reductase_[Lactobacillus_pentosus]
gene_516|GeneMark.hmm|255_aa|+|560680|561447	hydrolase";Gene "LPE_00565";Gene "FD24_GL002397";Ontology_term "integral component of membrane,hydrolase activity";Ontology_id "GO:0016021,GO:0016787";COG4814,Uncharacterized protein with an alpha/beta hydrolase fold,R,General function prediction only	WP_003639334.1_hydrolase_[Lactobacillus_pentosus]
gene_517|GeneMark.hmm|600_aa|+|561619|563421	cell surface protein";Gene "LPE_00567";Ontology_term "extracellular region,cell wall,integral component of membrane,collagen binding,cell adhesion";Ontology_id "GO:0005576,GO:0005618,GO:0016021,GO:0005518,GO:0007155";COG0810,Periplasmic protein TonB, links inner and outer membranes,M,Cell wall/membrane/envelope biogenesis	WP_003639335.1_cell_surface_adherence_protein,_collagen-binding_domain,_LPXTG-motif_cell_wall_anchor_[Lactobacillus_pentosus]
gene_518|GeneMark.hmm|294_aa|-|563585|564469	phosphate--nucleotide phosphotransferase";Gene "FD24_GL002400";Gene "LPENT_02679";Gene "LPE_00568";Ontology_term "phosphotransferase activity, phosphate group as acceptor,polyphosphate metabolic process";Ontology_id "GO:0016776,GO:0006797";COG2326,Uncharacterized conserved protein,S,Function unknown	WP_003639336.1_PPK2_family_polyphosphate--nucleotide_phosphotransferase_[Lactobacillus_pentosus]
gene_519|GeneMark.hmm|186_aa|-|564489|565049	nitroreductase family protein";Gene "FD24_GL002401";Gene "LPE_00569";Ontology_term "oxidoreductase activity,oxidation-reduction process";Ontology_id "GO:0016491,GO:0055114";COG0778,Nitroreductase,C,Energy production and conversion	WP_003639337.1_nitroreductase_[Lactobacillus_pentosus]
gene_520|GeneMark.hmm|318_aa|+|565249|566205	purine nucleosidase";Gene "LPENT_02677";Ontology_term "purine nucleosidase activity,metabolic process";Ontology_id "GO:0008477,GO:0008152";Enzyme_code "EC:3.2.2.1";Enzyme_name "Purine nucleosidase";Purine metabolism, Nicotinate and nicotinamide metabolism; COG1957,Inosine-uridine nucleoside N-ribohydrolase,F,Nucleotide transport and metabolism	WP_003639338.1_MULTISPECIES:_inosine-uridine_nucleoside_N-ribohydrolase_[Lactobacillus]
gene_521|GeneMark.hmm|255_aa|-|566430|567197	hypothetical protein	WP_003639339.1_hypothetical_protein_[Lactobacillus_pentosus]
gene_522|GeneMark.hmm|87_aa|-|567472|567735	hypothetical protein	WP_003639340.1_hypothetical_protein_[Lactobacillus_pentosus]
gene_525|GeneMark.hmm|325_aa|+|568820|569797	ribonuclease";Gene "LPE_00572";Gene "FD24_GL002405";Ontology_term "nucleic acid binding,RNA-DNA hybrid ribonuclease activity,RNA phosphodiester bond hydrolysis, endonucleolytic";Ontology_id "GO:0003676,GO:0004523,GO:0090502";Enzyme_code "EC:3.1.30,EC:3.1.26,EC:3.1.26.4";Enzyme_name "Acting on ester bonds,Acting on ester bonds,Ribonuclease H";COG3341,Predicted double-stranded RNA/RNA-DNA hybrid bi…	WP_003639342.1_ribonuclease_[Lactobacillus_pentosus]
gene_526|GeneMark.hmm|257_aa|-|569992|570765	HAD family hydrolase";Gene "LPE_00573";Gene "FD24_GL002406";Ontology_term "hydrolase activity";Ontology_id "GO:0016787";COG0561,Predicted hydrolases of the HAD superfamily,R,General function prediction only	WP_003639343.1_haloacid_dehalogenase_[Lactobacillus_pentosus]
gene_527|GeneMark.hmm|312_aa|-|570782|571720	LacI family transcriptional regulator";Gene "FD24_GL002407";Ontology_term "DNA binding,transcription factor activity, sequence-specific DNA binding,transcription, DNA-templated,regulation of transcription, DNA-templated";Ontology_id "GO:0003677,GO:0003700,GO:0006351,GO:0006355";COG1609,Transcriptional regulators,K,Transcription	WP_003639344.1_MULTISPECIES:_LacI_family_transcriptional_regulator_[Lactobacillus]
gene_528|GeneMark.hmm|235_aa|+|571884|572591	MurR/RpiR family transcriptional regulator";COG1737,Transcriptional regulators,K,Transcription	WP_003639345.1_MurR/RpiR_family_transcriptional_regulator_[Lactobacillus_pentosus]
gene_530|GeneMark.hmm|325_aa|-|573078|574055	gfo/Idh/MocA family oxidoreductase";Gene "LPE_00576";Gene "FD24_GL002409";Ontology_term "oxidoreductase activity,oxidation-reduction process";Ontology_id "GO:0016491,GO:0055114";COG0673,Predicted dehydrogenases and related proteins,R,General function prediction only	WP_003639346.1_NAD(P)-dependent_oxidoreductase_[Lactobacillus_pentosus]
gene_531|GeneMark.hmm|339_aa|-|574082|575101	NAD(P)-dependent oxidoreductase";Gene "LPE_00577";Gene "LPENT_02670";Ontology_term "oxidoreductase activity,oxidation-reduction process";Ontology_id "GO:0016491,GO:0055114";COG0673,Predicted dehydrogenases and related proteins,R,General function prediction only	WP_003639347.1_NAD(P)-dependent_oxidoreductase_[Lactobacillus_pentosus]
gene_532|GeneMark.hmm|582_aa|-|575356|577104	1-deoxy-D-xylulose-5-phosphate synthase";Gene "FD24_GL002411";Gene "LPE_00578";Ontology_term "1-deoxy-D-xylulose-5-phosphate synthase activity,metal ion binding,thiamine biosynthetic process,terpenoid biosynthetic process,1-deoxy-D-xylulose 5-phosphate biosynthetic process";Ontology_id "GO:0008661,GO:0046872,GO:0009228,GO:0016114,GO:0052865";Enzyme_code "EC:2.2.1.7";Enzyme_name "1-deoxy-D-xylulos…	WP_003639348.1_1-deoxy-D-xylulose-5-phosphate_synthase_[Lactobacillus_pentosus]
gene_533|GeneMark.hmm|667_aa|-|578443|580446	Na+/H+ antiporter";Gene "FD24_GL002412";Ontology_term "integral component of membrane,solute:proton antiporter activity,hydrogen ion transmembrane transport";Ontology_id "GO:0016021,GO:0015299,GO:1902600";COG0025,NhaP-type Na+/H+ and K+/H+ antiporters,P,Inorganic ion transport and metabolism	WP_003639349.1_Na+/H+_antiporter_[Lactobacillus_pentosus]
gene_534|GeneMark.hmm|184_aa|+|580888|581442	cysteine hydrolase";Gene "FD24_GL002413";Gene "LPE_00580";Ontology_term "nicotinamidase activity,metabolic process";Ontology_id "GO:0008936,GO:0008152";Enzyme_code "EC:3.5.1.19";Enzyme_name "Nicotinamidase";Nicotinate and nicotinamide metabolism; COG1335,Amidases related to nicotinamidase,Q,Secondary metabolites biosynthesis, transport and catabolism	WP_003639350.1_isochorismatase_[Lactobacillus_pentosus]
gene_535|GeneMark.hmm|257_aa|-|581568|582341	hypothetical protein";Gene "LPE_00581";Gene "LPENT_02666";Ontology_term "integral component of membrane";Ontology_id "GO:0016021	WP_003639351.1_hypothetical_protein_[Lactobacillus_pentosus]
gene_536|GeneMark.hmm|236_aa|-|582331|583041	ABC transporter ATP-binding protein";Gene "LPENT_02665";Gene "LPE_00582";Gene "FD24_GL002415";Ontology_term "ATP binding,ATPase activity";Ontology_id "GO:0005524,GO:0016887";Enzyme_code "EC:3.6.1.3,EC:3.6.1.15";Enzyme_name "Adenosinetriphosphatase,Nucleoside-triphosphate phosphatase";Thiamine metabolism, Purine metabolism; COG1131,ABC-type multidrug transport system, ATPase component,V,Defense me…	WP_003639352.1_ABC_transporter_ATP-binding_protein_[Lactobacillus_pentosus]
gene_537|GeneMark.hmm|129_aa|-|583022|583411	GntR family transcriptional regulator";Gene "LPENT_02664";Gene "LPE_00583";Gene "FD24_GL002416";Ontology_term "DNA binding,transcription factor activity, sequence-specific DNA binding,transcription, DNA-templated,regulation of transcription, DNA-templated";Ontology_id "GO:0003677,GO:0003700,GO:0006351,GO:0006355";COG1725,Predicted transcriptional regulators,K,Transcription	WP_003639353.1_MULTISPECIES:_GntR_family_transcriptional_regulator_[Lactobacillus]
gene_538|GeneMark.hmm|94_aa|+|583601|583885	bacteriocin immunity protein	WP_003639354.1_bacteriocin_immunity_protein_[Lactobacillus_pentosus]
gene_539|GeneMark.hmm|152_aa|+|584092|584550	hypothetical protein";Gene "LPENT_02662";Gene "FD24_GL002418";Ontology_term "integral component of membrane";Ontology_id "GO:0016021	WP_003639355.1_hypothetical_protein_[Lactobacillus_pentosus]
gene_540|GeneMark.hmm|307_aa|-|584867|585790	alpha/beta hydrolase";Gene "LPE_00585";Ontology_term "hydrolase activity";Ontology_id "GO:0016787";COG1073,Hydrolases of the alpha/beta superfamily,R,General function prediction only	WP_003639356.1_alpha/beta_hydrolase_[Lactobacillus_pentosus]
gene_541|GeneMark.hmm|599_aa|+|586021|587820	oligoendopeptidase";Gene "LPE_00586";Ontology_term "metalloendopeptidase activity,proteolysis";Ontology_id "GO:0004222,GO:0006508";Enzyme_code "EC:3.4.24";Enzyme_name "Acting on peptide bonds (peptidases)";COG1164,Oligoendopeptidase F,E,Amino acid transport and metabolism	WP_003639357.1_oligoendopeptidase_[Lactobacillus_pentosus]
gene_542|GeneMark.hmm|124_aa|+|587881|588255	MULTISPECIES: transcriptional regulator";Gene "LPE_00587";Gene "N692_04630";Gene "FD24_GL002421";Gene "LPENT_02659";Gene "KCA1_2140";Ontology_term "sequence-specific DNA binding";Ontology_id "GO:0043565	WP_003639358.1_MULTISPECIES:_transcriptional_regulator_[Lactobacillus]
gene_543|GeneMark.hmm|283_aa|+|588264|589115	hypothetical protein	WP_003639359.1_hypothetical_protein_[Lactobacillus_pentosus]
gene_544|GeneMark.hmm|118_aa|-|589258|589614	hypothetical protein	WP_003639360.1_hypothetical_protein_[Lactobacillus_pentosus]
gene_545|GeneMark.hmm|95_aa|-|589627|589914	acetyltransferase";Gene "LPENT_02656";Gene "FD24_GL002424";Gene "LPE_00590";Ontology_term "integral component of membrane,transferase activity";Ontology_id "GO:0016021,GO:0016740	WP_003639361.1_MULTISPECIES:_hypothetical_protein_[Lactobacillus]
gene_546|GeneMark.hmm|585_aa|-|590169|591926	pyruvate oxidase";Gene "LPE_00591";Ontology_term "magnesium ion binding,thiamine pyrophosphate binding,pyruvate oxidase activity,oxidation-reduction process";Ontology_id "GO:0000287,GO:0030976,GO:0047112,GO:0055114";Enzyme_code "EC:1.2.3.3";Enzyme_name "Pyruvate oxidase";Pyruvate metabolism; COG0028,Thiamine pyrophosphate-requiring enzymes [acetolactate synthase, pyruvate dehydrogenase (cytochrom…	WP_003639362.1_MULTISPECIES:_pyruvate_oxidase_[Lactobacillus]
gene_547|GeneMark.hmm|138_aa|+|592158|592574	hypothetical protein	WP_003639363.1_hypothetical_protein_[Lactobacillus_pentosus]
gene_548|GeneMark.hmm|261_aa|-|592682|593467	hydrolase";Gene "FD24_GL002427";Ontology_term "serine-type peptidase activity,proteolysis";Ontology_id "GO:0008236,GO:0006508";COG1073,Hydrolases of the alpha/beta superfamily,R,General function prediction only	WP_003639364.1_lipase/esterase_[Lactobacillus_pentosus]
gene_549|GeneMark.hmm|106_aa|-|593627|593947	MULTISPECIES: thiol reductase thioredoxin";Gene "LPENT_02652";Gene "N692_04665";Gene "LPE_00594";Gene "trxH";Gene "FD24_GL002428";Ontology_term "cell,protein disulfide oxidoreductase activity,glycerol ether metabolic process,cell redox homeostasis,oxidation-reduction process";Ontology_id "GO:0005623,GO:0015035,GO:0006662,GO:0045454,GO:0055114";COG0526,Thiol-disulfide isomerase and thioredoxins,OC…	WP_003639365.1_MULTISPECIES:_thiol_reductase_thioredoxin_[Lactobacillus]
gene_550|GeneMark.hmm|373_aa|-|594020|595141	cystathionine gamma-synthase";Gene "FD24_GL002429";Ontology_term "lyase activity,pyridoxal phosphate binding";Ontology_id "GO:0016829,GO:0030170";COG0626,Cystathionine beta-lyases/cystathionine gamma-synthases,E,Amino acid transport and metabolism	WP_003639366.1_cystathionine_gamma-synthase_[Lactobacillus_pentosus]
gene_551|GeneMark.hmm|103_aa|-|595821|596132	putative membrane protein";Gene "KCA1_2150";Ontology_term "integral component of membrane";Ontology_id "GO:0016021	WP_033619714.1_hypothetical_protein_[Lactobacillus_pentosus]
gene_552|GeneMark.hmm|214_aa|-|596348|596992	putative uncharacterized protein";COG1429,Cobalamin biosynthesis protein CobN and related Mg-chelatases,H,Coenzyme transport and metabolism	WP_003639368.1_hypothetical_protein_[Lactobacillus_pentosus]
gene_553|GeneMark.hmm|590_aa|-|597256|599028	hypothetical protein FD24_GL002432	WP_003639369.1_hypothetical_protein_[Lactobacillus_pentosus]
gene_554|GeneMark.hmm|168_aa|+|599329|599835	hypothetical protein";Gene "LPE_00598";Gene "FD24_GL002433";Ontology_term "integral component of membrane";Ontology_id "GO:0016021	WP_003639370.1_MULTISPECIES:_membrane_protein_[Lactobacillus]
gene_555|GeneMark.hmm|225_aa|+|600292|600969	hypothetical protein	WP_033619397.1_hypothetical_protein_[Lactobacillus_pentosus]
gene_556|GeneMark.hmm|162_aa|+|601235|601723	MerR family transcriptional regulator";Gene "LPE_00599";Gene "FD24_GL002435";Ontology_term "DNA binding,regulation of transcription, DNA-templated";Ontology_id "GO:0003677,GO:0006355";COG0789,Predicted transcriptional regulators,K,Transcription	WP_003639372.1_MerR_family_transcriptional_regulator_[Lactobacillus_pentosus]
gene_557|GeneMark.hmm|309_aa|+|601801|602730	EamA-like transporter family protein";Gene "FD24_GL002436";Ontology_term "integral component of membrane";Ontology_id "GO:0016021";COG3238,Uncharacterized protein conserved in bacteria,S,Function unknown	WP_003639373.1_membrane_protein_[Lactobacillus_pentosus]
gene_558|GeneMark.hmm|149_aa|-|603281|603730	hypothetical protein	WP_003639374.1_hypothetical_protein_[Lactobacillus_pentosus]
gene_559|GeneMark.hmm|126_aa|-|603765|604145	integral membrane protein";Gene "LPENT_02643";Gene "LPE_00602";Ontology_term "integral component of membrane";Ontology_id "GO:0016021	WP_021337633.1_MULTISPECIES:_hypothetical_protein_[Lactobacillus]
gene_560|GeneMark.hmm|337_aa|-|604159|605172	lipoate--protein ligase";Gene "FD24_GL002439";Gene "LPE_00603";Ontology_term "ATP binding,transferase activity,ligase activity,protein lipoylation";Ontology_id "GO:0005524,GO:0016740,GO:0016874,GO:0009249";COG0095,Lipoate-protein ligase A,H,Coenzyme transport and metabolism	WP_003639376.1_lipoate--protein_ligase_A_[Lactobacillus_pentosus]
gene_561|GeneMark.hmm|787_aa|-|605709|608072	muramidase";Gene "FD24_GL002440";Ontology_term "amidase activity";Ontology_id "GO:0004040";Enzyme_code "EC:3.5.1.4";Enzyme_name "Amidase";Aminobenzoate degradation, Tryptophan metabolism, Arginine and proline metabolism, Phenylalanine metabolism, Styrene degradation; COG1705,Muramidase (flagellum-specific),NU,Multiple classes	WP_003639377.1_cell_wall_hydrolase_[Lactobacillus_pentosus]
gene_562|GeneMark.hmm|152_aa|+|608573|609031	universal stress protein";Gene "LPENT_02640";Gene "FD24_GL002441";Gene "LPE_00605";Ontology_term "cytoplasm,response to stress";Ontology_id "GO:0005737,GO:0006950";COG0589,Universal stress protein UspA and related nucleotide-binding proteins,T,Signal transduction mechanisms	WP_003639378.1_MULTISPECIES:_universal_stress_protein_UspA_[Lactobacillus]
gene_563|GeneMark.hmm|300_aa|+|609126|610028	RNA pseudouridine synthase";Gene "FD24_GL002442";Gene "LPE_00606";Ontology_term "RNA binding,pseudouridine synthase activity,pseudouridine synthesis";Ontology_id "GO:0003723,GO:0009982,GO:0001522";Enzyme_code "EC:5.4.99.12";Enzyme_name "tRNA pseudouridine(38-40) synthase";COG0564,Pseudouridylate synthases, 23S RNA-specific,J,Translation, ribosomal structure and biogenesis	WP_003639379.1_RNA_pseudouridine_synthase_[Lactobacillus_pentosus]
gene_565|GeneMark.hmm|290_aa|-|611445|612317	zinc ribbon domain-containing protein";Gene "LPE_00608";Gene "FD24_GL002444";Ontology_term "integral component of membrane,beta-carotene 15,15'-monooxygenase activity,monooxygenase activity,oxidation-reduction process";Ontology_id "GO:0016021,GO:0003834,GO:0004497,GO:0055114";Enzyme_code "EC:1.13.11,EC:1.14.99.36";Enzyme_name "Acting on single donors with incorporation of molecular oxygen (oxygen…	WP_003639382.1_zinc_ribbon_domain-containing_protein_[Lactobacillus_pentosus]
gene_566|GeneMark.hmm|377_aa|-|612352|613485	zinc ribbon domain-containing protein";COG4640,Predicted membrane protein,S,Function unknown	WP_003639385.1_zinc_ribbon_domain-containing_protein_[Lactobacillus_pentosus]
gene_567|GeneMark.hmm|105_aa|+|613872|614189	transcriptional regulator";Gene "LPE_00610";Gene "FD24_GL002446";Ontology_term "sequence-specific DNA binding";Ontology_id "GO:0043565";COG1396,Predicted transcriptional regulators,K,Transcription	WP_003639387.1_MULTISPECIES:_transcriptional_regulator_[Lactobacillus]
gene_568|GeneMark.hmm|66_aa|-|614343|614543	hypothetical protein FD24_GL002447";Gene "FD24_GL002447";Ontology_term "integral component of membrane";Ontology_id "GO:0016021	WP_003639391.1_hypothetical_protein_[Lactobacillus_pentosus]
gene_569|GeneMark.hmm|384_aa|-|614674|615828	glycosyl transferase family 1";COG0438,Glycosyltransferase,M,Cell wall/membrane/envelope biogenesis	WP_003639392.1_glycosyl_transferase_family_1_[Lactobacillus_pentosus]
gene_570|GeneMark.hmm|788_aa|-|616244|618610	phosphoketolase";Gene "LPE_01440";Gene "xpkA";Gene "FD24_GL002449";Ontology_term "phosphoketolase activity,carbohydrate metabolic process";Ontology_id "GO:0050193,GO:0005975";Enzyme_code "EC:4.1.2.9";Enzyme_name "Phosphoketolase";Carbon fixation in photosynthetic organisms, Pentose phosphate pathway; COG3957,Phosphoketolase,G,Carbohydrate transport and metabolism	WP_003639393.1_phosphoketolase_[Lactobacillus_pentosus]
gene_571|GeneMark.hmm|241_aa|-|618859|619584	MULTISPECIES: GntR family transcriptional regulator";Gene "FD24_GL002451";Gene "LPE_01441";Gene "N692_04805";Ontology_term "DNA binding,transcription factor activity, sequence-specific DNA binding,transcription, DNA-templated,regulation of transcription, DNA-templated";Ontology_id "GO:0003677,GO:0003700,GO:0006351,GO:0006355";COG2188,Transcriptional regulators,K,Transcription	WP_003639394.1_GntR_family_transcriptional_regulator_[Lactobacillus_pentosus]
gene_572|GeneMark.hmm|167_aa|+|619708|620211	MULTISPECIES: aminoacyl-tRNA deacylase";Gene "LPENT_02630";Gene "FD24_GL002452";Gene "N692_04810";Gene "LPE_01442";Gene "KCA1_2178";Ontology_term "aminoacyl-tRNA editing activity,lyase activity,translation,regulation of translational fidelity";Ontology_id "GO:0002161,GO:0016829,GO:0006412,GO:0006450";Enzyme_code "EC:3.1.1.1";Enzyme_name "Carboxylesterase";Drug metabolism - other enzymes; COG2606,…	WP_003639395.1_MULTISPECIES:_aminoacyl-tRNA_deacylase_[Lactobacillus]
gene_573|GeneMark.hmm|259_aa|+|620216|620995	hypothetical protein";Gene "LPE_01443";Gene "FD24_GL002453";Ontology_term "integral component of membrane";Ontology_id "GO:0016021	WP_003639396.1_hypothetical_protein_[Lactobacillus_pentosus]
gene_574|GeneMark.hmm|265_aa|-|621177|621974	CPBP family intramembrane metalloprotease";Gene "FD24_GL002454";Ontology_term "integral component of membrane";Ontology_id "GO:0016021";COG1266,Predicted metal-dependent membrane protease,R,General function prediction only	WP_003639397.1_CPBP_family_intramembrane_metalloprotease_[Lactobacillus_pentosus]
gene_575|GeneMark.hmm|217_aa|-|622374|623027	phosphohydrolase";COG1418,Predicted HD superfamily hydrolase,R,General function prediction only	WP_003639398.1_phosphohydrolase_[Lactobacillus_pentosus]
gene_576|GeneMark.hmm|249_aa|-|623037|623786	response regulator";Gene "FD24_GL002456";Ontology_term "intracellular,DNA binding,phosphorelay signal transduction system";Ontology_id "GO:0005622,GO:0003677,GO:0000160";COG3279,Response regulator of the LytR/AlgR family,KT,Multiple classes	WP_003639399.1_DNA-binding_response_regulator_[Lactobacillus_pentosus]
gene_577|GeneMark.hmm|174_aa|-|623971|624495	MULTISPECIES: hypothetical protein	WP_003639400.1_MULTISPECIES:_hypothetical_protein_[Lactobacillus]
gene_578|GeneMark.hmm|127_aa|+|624661|625044	hypothetical protein	WP_003639401.1_hypothetical_protein_[Lactobacillus_pentosus]
gene_580|GeneMark.hmm|181_aa|-|626609|627154	prophage lp1 protein 5	WP_003639402.1_hypothetical_protein_[Lactobacillus_pentosus]
gene_581|GeneMark.hmm|139_aa|-|627578|627997	hsp20/alpha crystallin family protein";COG0071,Molecular chaperone (small heat shock protein),O,Posttranslational modification, protein turnover, chaperones	WP_003639403.1_MULTISPECIES:_heat-shock_protein_[Lactobacillus]
gene_582|GeneMark.hmm|113_aa|-|628026|628367	hypothetical protein	WP_003639404.1_MULTISPECIES:_hypothetical_protein_[Lactobacillus]
gene_583|GeneMark.hmm|456_aa|+|628606|629976	HlyC/CorC family transporter";Gene "FD24_GL002464";Gene "LPE_01452";Ontology_term "integral component of membrane,oxidoreductase activity, acting on CH-OH group of donors,flavin adenine dinucleotide binding,oxidation-reduction process";Ontology_id "GO:0016021,GO:0016614,GO:0050660,GO:0055114";COG1253,Hemolysins and related proteins containing CBS domains,R,General function prediction only	WP_003639405.1_MULTISPECIES:_hemolysin_[Lactobacillus]
gene_584|GeneMark.hmm|161_aa|+|630238|630723	ribonucleotide reductase assembly protein NrdI";COG1780,Protein involved in ribonucleotide reduction,F,Nucleotide transport and metabolism	WP_003639406.1_MULTISPECIES:_ribonucleotide_reductase_assembly_protein_NrdI_[Lactobacillus]
gene_585|GeneMark.hmm|530_aa|-|631003|632595	sodium:proton antiporter";Gene "LPE_01454";Gene "FD24_GL002466";Ontology_term "integral component of membrane,solute:proton antiporter activity,hydrogen ion transmembrane transport";Ontology_id "GO:0016021,GO:0015299,GO:1902600";COG0025,NhaP-type Na+/H+ and K+/H+ antiporters,P,Inorganic ion transport and metabolism	WP_003639407.1_sodium:proton_antiporter_[Lactobacillus_pentosus]
gene_586|GeneMark.hmm|387_aa|-|632722|633885	MFS transporter";Gene "LPE_01455";Gene "FD24_GL002467";Gene "LPENT_02615";Ontology_term "integral component of membrane,transmembrane transport";Ontology_id "GO:0016021,GO:0055085";COG2814,Arabinose efflux permease,G,Carbohydrate transport and metabolism	WP_003639408.1_MFS_transporter_[Lactobacillus_pentosus]
gene_587|GeneMark.hmm|115_aa|+|634206|634553	MULTISPECIES: membrane protein";Gene "KCA1_2192";Gene "LPE_01456";Gene "LPENT_02614";Gene "FD24_GL002468";Gene "N692_04880";Ontology_term "integral component of membrane";Ontology_id "GO:0016021	WP_003639409.1_MULTISPECIES:_membrane_protein_[Lactobacillus]
gene_588|GeneMark.hmm|495_aa|+|634677|636164	glucose-6-phosphate dehydrogenase";Gene "zwf";Ontology_term "glucose-6-phosphate dehydrogenase activity,NADP binding,glucose metabolic process,pentose-phosphate shunt,oxidation-reduction process";Ontology_id "GO:0004345,GO:0050661,GO:0006006,GO:0006098,GO:0055114";Enzyme_code "EC:1.1.1.49";Enzyme_name "Glucose-6-phosphate dehydrogenase (NADP(+))";Glutathione metabolism, Pentose phosphate pathway,…	WP_003639410.1_MULTISPECIES:_glucose-6-phosphate_dehydrogenase_[Lactobacillus]
gene_589|GeneMark.hmm|457_aa|-|636432|637805	PLP-dependent aminotransferase family protein";Gene "LPE_01458";Gene "FD24_GL002470";Ontology_term "DNA binding,transcription factor activity, sequence-specific DNA binding,transaminase activity,pyridoxal phosphate binding,transcription, DNA-templated,regulation of transcription, DNA-templated";Ontology_id "GO:0003677,GO:0003700,GO:0008483,GO:0030170,GO:0006351,GO:0006355";COG1167,Transcriptional…	WP_003639411.1_aminotransferase_[Lactobacillus_pentosus]
gene_590|GeneMark.hmm|388_aa|+|637905|639071	aromatic amino acid aminotransferase";Gene "FD24_GL002471";Gene "LPE_01459";Ontology_term "transaminase activity,pyridoxal phosphate binding,biosynthetic process";Ontology_id "GO:0008483,GO:0030170,GO:0009058";COG0436,Aspartate/tyrosine/aromatic aminotransferase,E,Amino acid transport and metabolism	WP_003639412.1_aminotransferase_A_[Lactobacillus_pentosus]
gene_591|GeneMark.hmm|289_aa|+|639079|639948	4-hydroxy-tetrahydrodipicolinate synthase";Gene "dapA";Ontology_term "cytoplasm,4-hydroxy-tetrahydrodipicolinate synthase,lysine biosynthetic process via diaminopimelate,diaminopimelate biosynthetic process";Ontology_id "GO:0005737,GO:0008840,GO:0009089,GO:0019877";Enzyme_code "EC:4.3.3.7";Enzyme_name "4-hydroxy-tetrahydrodipicolinate synthase";Monobactam biosynthesis, Lysine biosynthesis, Biosyn…	WP_003639413.1_4-hydroxy-tetrahydrodipicolinate_synthase_[Lactobacillus_pentosus]
gene_592|GeneMark.hmm|31_aa|+|640060|640155	-	WP_080390157.1_MULTISPECIES:_hypothetical_protein_[Lactobacillus]
gene_593|GeneMark.hmm|257_aa|-|640589|641362	anion permease";Gene "FD24_GL002474";Ontology_term "plasma membrane,integral component of membrane";Ontology_id "GO:0005886,GO:0016021";COG0730,Predicted permeases,R,General function prediction only	WP_003639414.1_MULTISPECIES:_anion_permease_[Lactobacillus]
gene_594|GeneMark.hmm|297_aa|+|641490|642383	LysR family transcriptional regulator";Gene "FD24_GL002475";Ontology_term "DNA binding,transcription factor activity, sequence-specific DNA binding,transcription, DNA-templated,regulation of transcription, DNA-templated";Ontology_id "GO:0003677,GO:0003700,GO:0006351,GO:0006355";COG0583,Transcriptional regulator,K,Transcription	WP_003639415.1_LysR_family_transcriptional_regulator_[Lactobacillus_pentosus]
gene_595|GeneMark.hmm|215_aa|-|642476|643123	NAD(P)-dependent oxidoreductase";COG0702,Predicted nucleoside-diphosphate-sugar epimerases,MG,Multiple classes	WP_003639416.1_MULTISPECIES:_short-chain_dehydrogenase_[Lactobacillus]
gene_596|GeneMark.hmm|174_aa|+|643285|643809	N-acetyltransferase";Gene "FD24_GL002477";Gene "LPE_01464";Ontology_term "N-acetyltransferase activity";Ontology_id "GO:0008080	WP_003639417.1_N-acetyltransferase_[Lactobacillus_pentosus]
gene_602|GeneMark.hmm|1250_aa|-|653047|656799	helicase-exonuclease AddAB subunit AddA";Gene "addA";Ontology_term "double-stranded DNA binding,ATP-dependent DNA helicase activity,ATP binding,3'-5' exonuclease activity,double-strand break repair via homologous recombination,DNA duplex unwinding,nucleic acid phosphodiester bond hydrolysis";Ontology_id "GO:0003690,GO:0004003,GO:0005524,GO:0008408,GO:0000724,GO:0032508,GO:0090305";Enzyme_code "EC…	WP_003639418.1_helicase-exonuclease_AddAB_subunit_AddA_[Lactobacillus_pentosus]
gene_603|GeneMark.hmm|1199_aa|-|656796|660395	ATP-dependent helicase";COG3857,ATP-dependent nuclease, subunit B,L,Replication, recombination and repair	WP_003639419.1_ATP-dependent_helicase_[Lactobacillus_pentosus]
gene_604|GeneMark.hmm|318_aa|-|660610|661566	hypothetical protein";Gene "FD24_GL002486";Ontology_term "integral component of membrane";Ontology_id "GO:0016021";COG3238,Uncharacterized protein conserved in bacteria,S,Function unknown	WP_003639420.1_membrane_protein_[Lactobacillus_pentosus]
gene_605|GeneMark.hmm|212_aa|-|662742|663380	orotate phosphoribosyltransferase";Gene "pyrE";Ontology_term "magnesium ion binding,orotate phosphoribosyltransferase activity,'de novo' UMP biosynthetic process";Ontology_id "GO:0000287,GO:0004588,GO:0044205";Enzyme_code "EC:2.4.2.10";Enzyme_name "Orotate phosphoribosyltransferase";Pyrimidine metabolism, Drug metabolism - other enzymes; COG0461,Orotate phosphoribosyltransferase,F,Nucleotide tran…	WP_003639421.1_orotate_phosphoribosyltransferase_[Lactobacillus_pentosus]
gene_606|GeneMark.hmm|237_aa|-|663382|664095	orotidine-5'-phosphate decarboxylase";Gene "pyrF";Ontology_term "orotidine-5'-phosphate decarboxylase activity,'de novo' pyrimidine nucleobase biosynthetic process,'de novo' UMP biosynthetic process";Ontology_id "GO:0004590,GO:0006207,GO:0044205";Enzyme_code "EC:4.1.1.23";Enzyme_name "Orotidine-5'-phosphate decarboxylase";Pyrimidine metabolism; COG0284,Orotidine-5'-phosphate decarboxylase,F,Nucle…	WP_003639422.1_orotidine-5'-phosphate_decarboxylase_[Lactobacillus_pentosus]
gene_607|GeneMark.hmm|305_aa|-|664092|665009	dihydroorotate dehydrogenase B catalytic subunit";Gene "pyrD";Ontology_term "cytoplasm,dihydroorotate dehydrogenase activity,'de novo' pyrimidine nucleobase biosynthetic process,'de novo' UMP biosynthetic process,oxidation-reduction process";Ontology_id "GO:0005737,GO:0004152,GO:0006207,GO:0044205,GO:0055114";Enzyme_code "EC:1.3.5.2";Enzyme_name "Dihydroorotate dehydrogenase (quinone)";Pyrimidine…	WP_003639423.1_dihydroorotate_dehydrogenase_[Lactobacillus_pentosus]
gene_608|GeneMark.hmm|1058_aa|-|665096|668272	carbamoyl phosphate synthase large subunit";Gene "carB";Ontology_term "magnesium ion binding,carbamoyl-phosphate synthase (glutamine-hydrolyzing) activity,ATP binding,manganese ion binding,arginine biosynthetic process,'de novo' UMP biosynthetic process";Ontology_id "GO:0000287,GO:0004088,GO:0005524,GO:0030145,GO:0006526,GO:0044205";Enzyme_code "EC:6.3.5.5";Enzyme_name "Carbamoyl-phosphate syntha…	WP_003639424.1_carbamoyl_phosphate_synthase_large_subunit_[Lactobacillus_pentosus]
gene_609|GeneMark.hmm|364_aa|-|668265|669359	carbamoyl phosphate synthase small subunit";Gene "carA";Ontology_term "carbamoyl-phosphate synthase (glutamine-hydrolyzing) activity,ATP binding,'de novo' pyrimidine nucleobase biosynthetic process,arginine biosynthetic process,glutamine metabolic process,'de novo' UMP biosynthetic process";Ontology_id "GO:0004088,GO:0005524,GO:0006207,GO:0006526,GO:0006541,GO:0044205";Enzyme_code "EC:6.3.5.5";En…	WP_003639425.1_MULTISPECIES:_carbamoyl_phosphate_synthase_small_subunit_[Lactobacillus]
gene_610|GeneMark.hmm|430_aa|-|669356|670648	dihydroorotase";Gene "pyrC";Ontology_term "dihydroorotase activity,zinc ion binding,'de novo' UMP biosynthetic process";Ontology_id "GO:0004151,GO:0008270,GO:0044205";Enzyme_code "EC:3.5.2.3";Enzyme_name "Dihydroorotase";Pyrimidine metabolism; COG0044,Dihydroorotase and related cyclic amidohydrolases,F,Nucleotide transport and metabolism	WP_003639426.1_dihydroorotase_[Lactobacillus_pentosus]
gene_611|GeneMark.hmm|311_aa|-|670652|671587	aspartate carbamoyltransferase";Gene "pyrB";Ontology_term "aspartate carbamoyltransferase activity,amino acid binding,'de novo' pyrimidine nucleobase biosynthetic process,cellular amino acid metabolic process,'de novo' UMP biosynthetic process";Ontology_id "GO:0004070,GO:0016597,GO:0006207,GO:0006520,GO:0044205";Enzyme_code "EC:2.1.3.2";Enzyme_name "Aspartate carbamoyltransferase";Pyrimidine meta…	WP_003639427.1_aspartate_carbamoyltransferase_[Lactobacillus_pentosus]
gene_612|GeneMark.hmm|180_aa|-|671733|672275	MULTISPECIES: bifunctional pyrimidine operon transcriptional regulator/uracil phosphoribosyltransferase";Gene "pyrR1";Gene "pyrR";Ontology_term "RNA binding,uracil phosphoribosyltransferase activity,DNA-templated transcription, termination,regulation of transcription, DNA-templated,nucleoside metabolic process";Ontology_id "GO:0003723,GO:0004845,GO:0006353,GO:0006355,GO:0009116";Enzyme_code "EC:2…	WP_003639428.1_MULTISPECIES:_bifunctional_pyrimidine_operon_transcriptional_regulator/uracil_phosphoribosyltransferase_[Lactobacillus]
gene_614|GeneMark.hmm|529_aa|+|673631|675220	purine transport regulator";COG2508,Regulator of polyketide synthase expression,TQ,Multiple classes	WP_003639429.1_purine_transport_regulator_[Lactobacillus_pentosus]
gene_615|GeneMark.hmm|447_aa|+|675480|676823	xanthine permease";Gene "FD24_GL002497";Gene "LPE_01484";Gene "KCA1_2213";Gene "LPENT_02590";Ontology_term "integral component of membrane,transporter activity,transmembrane transport";Ontology_id "GO:0016021,GO:0005215,GO:0055085";COG2233,Xanthine/uracil permeases,F,Nucleotide transport and metabolism	WP_003639430.1_xanthine_permease_[Lactobacillus_pentosus]
gene_616|GeneMark.hmm|390_aa|+|677279|678451	transport protein";Gene "FD24_GL002498";Ontology_term "integral component of membrane,transporter activity,transmembrane transport";Ontology_id "GO:0016021,GO:0005215,GO:0055085";COG2252,Permeases,R,General function prediction only	WP_003639431.1_MULTISPECIES:_NCS2_family_permease_[Lactobacillus]
gene_617|GeneMark.hmm|299_aa|-|678621|679520	hypothetical protein";COG0702,Predicted nucleoside-diphosphate-sugar epimerases,MG,Multiple classes	WP_003639432.1_hypothetical_protein_[Lactobacillus_pentosus]
gene_618|GeneMark.hmm|221_aa|-|679799|680464	methionine synthase";COG0620,Methionine synthase II (cobalamin-independent),E,Amino acid transport and metabolism	WP_003639433.1_hypothetical_protein_[Lactobacillus_pentosus]
gene_619|GeneMark.hmm|413_aa|-|680639|681880	phosphoribosylamine--glycine ligase";Gene "purD";Ontology_term "magnesium ion binding,phosphoribosylamine-glycine ligase activity,ATP binding,manganese ion binding,'de novo' IMP biosynthetic process,purine nucleobase biosynthetic process";Ontology_id "GO:0000287,GO:0004637,GO:0005524,GO:0030145,GO:0006189,GO:0009113";Enzyme_code "EC:6.3.4.13";Enzyme_name "Phosphoribosylamine--glycine ligase";Puri…	WP_003639434.1_phosphoribosylamine--glycine_ligase_[Lactobacillus_pentosus]
gene_620|GeneMark.hmm|510_aa|-|681898|683430	bifunctional phosphoribosylaminoimidazolecarboxamide formyltransferase/inosine monophosphate cyclohydrolase";Gene "purH";Ontology_term "IMP cyclohydrolase activity,phosphoribosylaminoimidazolecarboxamide formyltransferase activity,'de novo' IMP biosynthetic process";Ontology_id "GO:0003937,GO:0004643,GO:0006189";Enzyme_code "EC:3.5.4.10,EC:2.1.2.3";Enzyme_name "IMP cyclohydrolase,Phosphoribosylam…	WP_003639435.1_bifunctional_phosphoribosylaminoimidazolecarboxamide_formyltransferase/inosine_monophosphate_cyclohydrolase_[Lactobacillus_pentosus]
gene_621|GeneMark.hmm|192_aa|-|683432|684010	phosphoribosylglycinamide formyltransferase";Gene "purN";Ontology_term "phosphoribosylglycinamide formyltransferase activity,'de novo' IMP biosynthetic process";Ontology_id "GO:0004644,GO:0006189";Enzyme_code "EC:2.1.2.2";Enzyme_name "Phosphoribosylglycinamide formyltransferase";One carbon pool by folate, Purine metabolism, Biosynthesis of antibiotics; COG0299,Folate-dependent phosphoribosylglyci…	WP_003639436.1_MULTISPECIES:_phosphoribosylglycinamide_formyltransferase_[Lactobacillus]
gene_622|GeneMark.hmm|341_aa|-|684003|685028	phosphoribosylformylglycinamidine cyclo-ligase";Gene "purM";Ontology_term "cytoplasm,phosphoribosylformylglycinamidine cyclo-ligase activity,ATP binding,'de novo' IMP biosynthetic process";Ontology_id "GO:0005737,GO:0004641,GO:0005524,GO:0006189";Enzyme_code "EC:6.3.3.1";Enzyme_name "Phosphoribosylformylglycinamidine cyclo-ligase";Purine metabolism, Biosynthesis of antibiotics; COG0150,Phosphorib…	WP_003639437.1_phosphoribosylformylglycinamidine_cyclo-ligase_[Lactobacillus_pentosus]
gene_623|GeneMark.hmm|484_aa|-|685025|686479	amidophosphoribosyltransferase";Gene "purF";Ontology_term "magnesium ion binding,amidophosphoribosyltransferase activity,'de novo' IMP biosynthetic process,glutamine metabolic process,purine nucleobase biosynthetic process,nucleoside metabolic process";Ontology_id "GO:0000287,GO:0004044,GO:0006189,GO:0006541,GO:0009113,GO:0009116";Enzyme_code "EC:2.4.2.14";Enzyme_name "Amidophosphoribosyltransfer…	WP_033619401.1_amidophosphoribosyltransferase_[Lactobacillus_pentosus]
gene_624|GeneMark.hmm|739_aa|-|686464|688683	phosphoribosylformylglycinamidine synthase II";Gene "purL";Ontology_term "cytoplasm,magnesium ion binding,phosphoribosylformylglycinamidine synthase activity,ATP binding,'de novo' IMP biosynthetic process";Ontology_id "GO:0005737,GO:0000287,GO:0004642,GO:0005524,GO:0006189";Enzyme_code "EC:6.3.5.3";Enzyme_name "Phosphoribosylformylglycinamidine synthase";Purine metabolism, Biosynthesis of antibio…	WP_003639439.1_phosphoribosylformylglycinamidine_synthase_II_[Lactobacillus_pentosus]
gene_625|GeneMark.hmm|226_aa|-|688676|689356	phosphoribosylformylglycinamidine synthase I";Gene "purQ";Ontology_term "cytoplasm,phosphoribosylformylglycinamidine synthase activity,ATP binding,hydrolase activity,'de novo' IMP biosynthetic process,glutamine metabolic process";Ontology_id "GO:0005737,GO:0004642,GO:0005524,GO:0016787,GO:0006189,GO:0006541";Enzyme_code "EC:6.3.5.3";Enzyme_name "Phosphoribosylformylglycinamidine synthase";Purine …	WP_003639440.1_phosphoribosylformylglycinamidine_synthase_I_[Lactobacillus_pentosus]
gene_626|GeneMark.hmm|84_aa|-|689356|689610	MULTISPECIES: phosphoribosylformylglycinamidine synthase";Gene "purS";Ontology_term "cytoplasm,phosphoribosylformylglycinamidine synthase activity,ATP binding,'de novo' IMP biosynthetic process";Ontology_id "GO:0005737,GO:0004642,GO:0005524,GO:0006189";Enzyme_code "EC:6.3.5.3";Enzyme_name "Phosphoribosylformylglycinamidine synthase";Purine metabolism, Biosynthesis of antibiotics; COG1828,Phosphor…	WP_003639441.1_phosphoribosylformylglycinamidine_synthase_[Lactobacillus_pentosus]
gene_627|GeneMark.hmm|243_aa|-|689612|690343	phosphoribosylaminoimidazole-succinocarboxamides ynthase";Gene "purC";Ontology_term "phosphoribosylaminoimidazolesuccinocarboxamide synthase activity,ATP binding,'de novo' IMP biosynthetic process";Ontology_id "GO:0004639,GO:0005524,GO:0006189";Enzyme_code "EC:6.3.2.6";Enzyme_name "Phosphoribosylaminoimidazolesuccinocarboxamide synthase";Purine metabolism, Biosynthesis of antibiotics; COG0152,Pho…	WP_003639442.1_phosphoribosylaminoimidazolesuccinocarboxamide_synthase_[Lactobacillus_pentosus]
gene_628|GeneMark.hmm|376_aa|-|690346|691476	5-(carboxyamino)imidazole ribonucleotide synthase";Gene "purK";Ontology_term "phosphoribosylaminoimidazole carboxylase activity,ATP binding,5-(carboxyamino)imidazole ribonucleotide synthase activity,metal ion binding,'de novo' IMP biosynthetic process";Ontology_id "GO:0004638,GO:0005524,GO:0034028,GO:0046872,GO:0006189";Enzyme_code "EC:6.3.4.18,EC:4.1.1.21";Enzyme_name "5-(carboxyamino)imidazole …	WP_003639443.1_5-(carboxyamino)imidazole_ribonucleotide_synthase_[Lactobacillus_pentosus]
gene_629|GeneMark.hmm|160_aa|-|691460|691942	5-(carboxyamino)imidazole ribonucleotide mutase";Gene "purE";Ontology_term "lyase activity,5-(carboxyamino)imidazole ribonucleotide mutase activity,'de novo' IMP biosynthetic process";Ontology_id "GO:0016829,GO:0034023,GO:0006189";Enzyme_code "EC:5.4.99.18";Enzyme_name "5-(carboxyamino)imidazole ribonucleotide mutase";Purine metabolism, Biosynthesis of antibiotics; COG0041,Phosphoribosylcarboxyam…	WP_021337686.1_MULTISPECIES:_5-(carboxyamino)imidazole_ribonucleotide_mutase_[Lactobacillus]
gene_630|GeneMark.hmm|438_aa|-|692262|693578	NADPH-dependent oxidoreductase";Gene "LPENT_02574";Gene "LPE_01501";Gene "FD24_GL002512";Ontology_term "oxidoreductase activity,oxidation-reduction process";Ontology_id "GO:0016491,GO:0055114";COG2461,Uncharacterized conserved protein,S,Function unknown	WP_003639445.1_MULTISPECIES:_NADPH-dependent_oxidoreductase_[Lactobacillus]
gene_631|GeneMark.hmm|202_aa|-|693593|694201	NAD(P)H-dependent oxidoreductase";Gene "FD24_GL002513";Gene "LPE_01503";Ontology_term "oxidoreductase activity,oxidation-reduction process";Ontology_id "GO:0016491,GO:0055114";COG0431,Predicted flavoprotein,R,General function prediction only	WP_003639446.1_NAD(P)H-dependent_oxidoreductase_[Lactobacillus_pentosus]
gene_633|GeneMark.hmm|192_aa|-|694866|695444	lipoate-protein ligase";Gene "FD24_GL002515";Ontology_term "transferase activity,ligase activity,protein lipoylation";Ontology_id "GO:0016740,GO:0016874,GO:0009249";COG0095,Lipoate-protein ligase A,H,Coenzyme transport and metabolism	WP_003639447.1_lipoate--protein_ligase_A_[Lactobacillus_pentosus]
gene_634|GeneMark.hmm|263_aa|-|695456|696247	MULTISPECIES: protein-tyrosine-phosphatase";Gene "FD24_GL002516";Gene "LPENT_02570";Gene "LPE_01505";Ontology_term "protein tyrosine phosphatase activity,peptidyl-tyrosine dephosphorylation";Ontology_id "GO:0004725,GO:0035335";Enzyme_code "EC:3.1.3.16,EC:3.1.3.48,EC:3.1.3.41";Enzyme_name "Protein-serine/threonine phosphatase,Protein-tyrosine-phosphatase,4-nitrophenylphosphatase";T cell receptor s…	WP_080390158.1_MULTISPECIES:_protein_tyrosine_phosphatase_[Lactobacillus]
gene_635|GeneMark.hmm|211_aa|+|696506|697141	carbonate dehydratase";COG3338,Carbonic anhydrase,P,Inorganic ion transport and metabolism	WP_003639449.1_MULTISPECIES:_carbonate_dehydratase_[Lactobacillus]
gene_636|GeneMark.hmm|269_aa|+|697167|697976	hydrolase";Gene "LPE_01507";Gene "FD24_GL002518";Ontology_term "hydrolase activity";Ontology_id "GO:0016787";COG4814,Uncharacterized protein with an alpha/beta hydrolase fold,R,General function prediction only	WP_003639450.1_hydrolase_[Lactobacillus_pentosus]
gene_637|GeneMark.hmm|324_aa|-|699189|700163	MULTISPECIES: L-asparaginase";Gene "LPENT_02567";Gene "KCA1_2234";Gene "LPE_01508";Gene "N692_05100";Gene "FD24_GL002519";Ontology_term "asparaginase activity,cellular amino acid metabolic process";Ontology_id "GO:0004067,GO:0006520";Enzyme_code "EC:3.5.1.1";Enzyme_name "Asparaginase";Cyanoamino acid metabolism, Alanine, aspartate and glutamate metabolism; COG0252,L-asparaginase/archaeal Glu-tRNA…	WP_003639451.1_MULTISPECIES:_L-asparaginase_[Lactobacillus]
gene_640|GeneMark.hmm|252_aa|+|702392|703150	bacitracin ABC transporter ATP-binding protein";Gene "LPE_01511";Gene "FD24_GL002522";Ontology_term "ATP binding,ATPase activity";Ontology_id "GO:0005524,GO:0016887";Enzyme_code "EC:3.6.1.3,EC:3.6.1.15";Enzyme_name "Adenosinetriphosphatase,Nucleoside-triphosphate phosphatase";Thiamine metabolism, Purine metabolism; COG1136,ABC-type antimicrobial peptide transport system, ATPase component,V,Defens…	WP_003639452.1_MULTISPECIES:_bacitracin_ABC_transporter_ATP-binding_protein_[Lactobacillus]
gene_641|GeneMark.hmm|593_aa|+|703181|704962	ABC transporter permease";Gene "LPE_01514";Ontology_term "plasma membrane,integral component of membrane";Ontology_id "GO:0005886,GO:0016021";COG3127,Predicted ABC-type transport system involved in lysophospholipase L1 biosynthesis, permease component,Q,Secondary metabolites biosynthesis, transport and catabolism	WP_003639453.1_ABC_transporter_permease_[Lactobacillus_pentosus]
gene_642|GeneMark.hmm|91_aa|+|704985|705260	hypothetical protein";Gene "FD24_GL002524";Gene "LPE_01515";Ontology_term "integral component of membrane";Ontology_id "GO:0016021	WP_003639454.1_MULTISPECIES:_hypothetical_protein_[Lactobacillus]
gene_643|GeneMark.hmm|123_aa|+|705288|705659	MULTISPECIES: GntR family transcriptional regulator";Gene "LPENT_02563";Gene "KCA1_2238";Gene "N692_05120";Gene "FD24_GL002525";Gene "LPE_01516";Ontology_term "DNA binding,transcription factor activity, sequence-specific DNA binding,transcription, DNA-templated,regulation of transcription, DNA-templated";Ontology_id "GO:0003677,GO:0003700,GO:0006351,GO:0006355";COG1725,Predicted transcriptional r…	WP_003639455.1_MULTISPECIES:_GntR_family_transcriptional_regulator_[Lactobacillus]
gene_644|GeneMark.hmm|292_aa|+|705656|706534	ABC transporter ATP-binding protein";Gene "LPE_01517";Gene "LPENT_02562";Ontology_term "ATP binding,ATPase activity";Ontology_id "GO:0005524,GO:0016887";Enzyme_code "EC:3.6.1.3,EC:3.6.1.15";Enzyme_name "Adenosinetriphosphatase,Nucleoside-triphosphate phosphatase";Thiamine metabolism, Purine metabolism; COG1131,ABC-type multidrug transport system, ATPase component,V,Defense mechanisms	WP_003639456.1_MULTISPECIES:_multidrug_ABC_transporter_ATP-binding_protein_[Lactobacillus]
gene_645|GeneMark.hmm|269_aa|+|706524|707333	hypothetical protein";Gene "LPE_01518";Gene "FD24_GL002527";Ontology_term "integral component of membrane";Ontology_id "GO:0016021	WP_003639457.1_hypothetical_protein_[Lactobacillus_pentosus]
gene_646|GeneMark.hmm|156_aa|-|707463|707933	universal stress protein";Gene "FD24_GL002528";Ontology_term "response to stress";Ontology_id "GO:0006950";COG0589,Universal stress protein UspA and related nucleotide-binding proteins,T,Signal transduction mechanisms	WP_003639458.1_universal_stress_protein_UspA_[Lactobacillus_pentosus]
gene_648|GeneMark.hmm|78_aa|+|708947|709183	hypothetical protein	WP_003639459.1_hypothetical_protein_[Lactobacillus_pentosus]
gene_649|GeneMark.hmm|138_aa|+|709262|709678	MULTISPECIES: GtrA family protein";Gene "N692_05145";Ontology_term "integral component of membrane,polysaccharide biosynthetic process,transport";Ontology_id "GO:0016021,GO:0000271,GO:0006810";COG2246,Predicted membrane protein,S,Function unknown	WP_003639460.1_membrane_protein_[Lactobacillus_pentosus]
gene_650|GeneMark.hmm|157_aa|-|709814|710287	hypothetical protein	WP_003639461.1_hypothetical_protein_[Lactobacillus_pentosus]
gene_651|GeneMark.hmm|108_aa|+|710461|710787	hypothetical protein	WP_003639462.1_hypothetical_protein_[Lactobacillus_pentosus]
gene_652|GeneMark.hmm|60_aa|+|711026|711208	hypothetical protein	WP_003639463.1_MULTISPECIES:_hypothetical_protein_[Lactobacillus]
gene_653|GeneMark.hmm|394_aa|-|711251|712435	pyridoxal phosphate-dependent aminotransferase";Gene "FD24_GL002535";Ontology_term "transaminase activity,pyridoxal phosphate binding,biosynthetic process";Ontology_id "GO:0008483,GO:0030170,GO:0009058";COG1168,Bifunctional PLP-dependent enzyme with beta-cystathionase and maltose regulon repressor activities,E,Amino acid transport and metabolism	WP_003639464.1_aminotransferase_[Lactobacillus_pentosus]
gene_655|GeneMark.hmm|170_aa|-|712761|713273	phosphohydrolase	WP_081484865.1_phosphohydrolase_[Lactobacillus_pentosus]
gene_656|GeneMark.hmm|212_aa|-|713486|714124	hypothetical protein";Gene "FD24_GL002537";Gene "LPE_01525";Ontology_term "integral component of membrane";Ontology_id "GO:0016021	WP_003639466.1_MULTISPECIES:_hypothetical_protein_[Lactobacillus]
gene_657|GeneMark.hmm|105_aa|+|714319|714636	MULTISPECIES: hypothetical protein";Gene "N692_05180";Gene "FD24_GL002539";Gene "KCA1_2250";Gene "LPENT_02551";Gene "LPE_01526";Ontology_term "integral component of membrane";Ontology_id "GO:0016021	WP_003639467.1_MULTISPECIES:_hypothetical_protein_[Lactobacillus]
gene_658|GeneMark.hmm|574_aa|-|715012|716736	alpha-glycosidase";Gene "LPE_01527";Ontology_term "glucan 1,4-alpha-maltohydrolase activity,carbohydrate metabolic process";Ontology_id "GO:0043897,GO:0005975";Enzyme_code "EC:3.2.1.133";Enzyme_name "Glucan 1,4-alpha-maltohydrolase";Starch and sucrose metabolism; COG0366,Glycosidases,G,Carbohydrate transport and metabolism	WP_003639468.1_alpha-glycosidase_[Lactobacillus_pentosus]
gene_659|GeneMark.hmm|497_aa|+|717868|719361	threonine synthase";COG0498,Threonine synthase,E,Amino acid transport and metabolism	WP_003639469.1_threonine_synthase_[Lactobacillus_pentosus]
gene_660|GeneMark.hmm|265_aa|+|719376|720173	HAD family phosphatase";Gene "FD24_GL002543";Gene "LPE_01529";Ontology_term "hydrolase activity";Ontology_id "GO:0016787";COG0561,Predicted hydrolases of the HAD superfamily,R,General function prediction only	WP_003639470.1_haloacid_dehalogenase_[Lactobacillus_pentosus]
gene_661|GeneMark.hmm|211_aa|+|720247|720882	hypothetical protein";COG1357,Uncharacterized low-complexity proteins,S,Function unknown	WP_003639471.1_hypothetical_protein_[Lactobacillus_pentosus]
gene_663|GeneMark.hmm|187_aa|-|721579|722142	NUDIX hydrolase";Gene "LPE_01532";Gene "FD24_GL002546";Ontology_term "ADP-ribose diphosphatase activity";Ontology_id "GO:0047631";Enzyme_code "EC:3.6.1.13";Enzyme_name "ADP-ribose diphosphatase";Purine metabolism; COG0494,NTP pyrophosphohydrolases including oxidative damage repair enzymes,LR,Multiple classes	WP_003639472.1_NUDIX_hydrolase_[Lactobacillus_pentosus]
gene_664|GeneMark.hmm|119_aa|-|722299|722658	cell-cycle regulation histidine triad protein";Gene "FD24_GL002547";Ontology_term "catalytic activity";Ontology_id "GO:0003824";COG0537,Diadenosine tetraphosphate (Ap4A) hydrolase and other HIT family hydrolases,FGR,Multiple classes	WP_003639473.1_HIT_family_protein_[Lactobacillus_pentosus]
gene_665|GeneMark.hmm|248_aa|-|722671|723417	NAD(P)-dependent dehydrogenase";COG1028,Dehydrogenases with different specificities (related to short-chain alcohol dehydrogenases),IQR,Multiple classes	WP_003639474.1_MULTISPECIES:_NAD(P)-dependent_dehydrogenase_[Lactobacillus]
gene_666|GeneMark.hmm|73_aa|-|723417|723638	hypothetical protein FD24_GL002550	WP_003639475.1_MULTISPECIES:_hypothetical_protein_[Lactobacillus]
gene_667|GeneMark.hmm|363_aa|+|723803|724894	DUF871 domain-containing protein";Gene "FD24_GL002551";Ontology_term "catalytic activity";Ontology_id "GO:0003824";COG3589,Uncharacterized conserved protein,S,Function unknown	WP_003639476.1_hypothetical_protein_[Lactobacillus_pentosus]
gene_668|GeneMark.hmm|393_aa|+|724936|726117	GNAT family acetyltransferase";Gene "FD24_GL002552";Gene "LPE_01537";Ontology_term "N-acetyltransferase activity";Ontology_id "GO:0008080";COG4552,Predicted acetyltransferase involved in intracellular survival and related acetyltransferases,R,General function prediction only	WP_003639477.1_GNAT_family_acetyltransferase_[Lactobacillus_pentosus]
gene_671|GeneMark.hmm|130_aa|+|727818|728210	tautomerase family protein";Gene "LPE_01539";Gene "LPENT_02538";Ontology_term "isomerase activity,cellular aromatic compound metabolic process";Ontology_id "GO:0016853,GO:0006725	WP_003639478.1_tautomerase_family_protein_[Lactobacillus_pentosus]
gene_672|GeneMark.hmm|169_aa|-|728382|728891	DNA-binding protein";Gene "LPENT_02537";Gene "LPE_01540";Gene "FD24_GL002556";Ontology_term "small molecule binding,metal ion binding";Ontology_id "GO:0036094,GO:0046872";COG1827,Predicted small molecule binding protein (contains 3H domain),R,General function prediction only	WP_003639479.1_MULTISPECIES:_transcriptional_regulator_[Lactobacillus]
gene_673|GeneMark.hmm|477_aa|+|729037|730470	nicotinate phosphoribosyltransferase";Gene "LPE_01541";Ontology_term "nicotinate-nucleotide diphosphorylase (carboxylating) activity,nicotinate phosphoribosyltransferase activity,ligase activity,NAD biosynthetic process,nicotinate nucleotide salvage";Ontology_id "GO:0004514,GO:0004516,GO:0016874,GO:0009435,GO:0019358";Enzyme_code "EC:2.4.2.19,EC:2.4.2.11";Enzyme_name "Nicotinate-nucleotide diphos…	WP_003639480.1_nicotinate_phosphoribosyltransferase_[Lactobacillus_pentosus]
gene_674|GeneMark.hmm|193_aa|-|730733|731314	TetR family transcriptional regulator";Gene "LPE_01542";Ontology_term "DNA binding,transcription, DNA-templated,regulation of transcription, DNA-templated";Ontology_id "GO:0003677,GO:0006351,GO:0006355";COG1309,Transcriptional regulator,K,Transcription	WP_003639483.1_TetR_family_transcriptional_regulator_[Lactobacillus_pentosus]
gene_675|GeneMark.hmm|412_aa|-|731319|732557	ABC transporter permease";COG3883,Uncharacterized protein conserved in bacteria,S,Function unknown	WP_003639484.1_ABC_transporter_permease_[Lactobacillus_pentosus]
gene_676|GeneMark.hmm|247_aa|-|732544|733287	ABC transporter ATP-binding protein";Gene "FD24_GL002560";Gene "LPE_01544";Ontology_term "ATP binding,ATPase activity";Ontology_id "GO:0005524,GO:0016887";Enzyme_code "EC:3.6.1.3,EC:3.6.1.15";Enzyme_name "Adenosinetriphosphatase,Nucleoside-triphosphate phosphatase";Thiamine metabolism, Purine metabolism; COG1131,ABC-type multidrug transport system, ATPase component,V,Defense mechanisms	WP_003639485.1_ABC_transporter_ATP-binding_protein_[Lactobacillus_pentosus]
gene_677|GeneMark.hmm|125_aa|-|733659|734036	sorbitol pts, eiia";Gene "FD24_GL002561";Ontology_term "cytoplasm,protein-N(PI)-phosphohistidine-sugar phosphotransferase activity,phosphoenolpyruvate-dependent sugar phosphotransferase system,carbohydrate transmembrane transport";Ontology_id "GO:0005737,GO:0008982,GO:0009401,GO:0034219";Enzyme_code "EC:2.7.1.69";Enzyme_name "Transferring phosphorus-containing groups";COG3731,Phosphotransferase s…	WP_003640195.1_PTS_sorbitol_transporter_subunit_IIA_[Lactobacillus_pentosus]
gene_678|GeneMark.hmm|342_aa|-|734060|735088	PTS sorbitol transporter subunit IIB";Gene "LPE_01546";Ontology_term "integral component of membrane,protein-N(PI)-phosphohistidine-sugar phosphotransferase activity,phosphoenolpyruvate-dependent sugar phosphotransferase system,carbohydrate transmembrane transport";Ontology_id "GO:0016021,GO:0008982,GO:0009401,GO:0034219";Enzyme_code "EC:2.7.1.69";Enzyme_name "Transferring phosphorus-containing g…	WP_003640196.1_PTS_sorbitol_transporter_subunit_IIB_[Lactobacillus_pentosus]
gene_679|GeneMark.hmm|183_aa|-|735103|735654	PTS glucitol/sorbitol transporter subunit IIC";Gene "FD24_GL002563";Gene "LPE_01547";Ontology_term "integral component of membrane,protein-N(PI)-phosphohistidine-sugar phosphotransferase activity,D-glucosamine PTS permease activity,phosphoenolpyruvate-dependent sugar phosphotransferase system,carbohydrate transmembrane transport";Ontology_id "GO:0016021,GO:0008982,GO:0103111,GO:0009401,GO:0034219…	WP_003640197.1_PTS_sorbitol_transporter_subunit_IIC_[Lactobacillus_pentosus]
gene_680|GeneMark.hmm|165_aa|-|735665|736162	transcriptional regulator";COG4578,Glucitol operon activator,K,Transcription	WP_003640198.1_glucitol_operon_activator_[Lactobacillus_pentosus]
gene_681|GeneMark.hmm|621_aa|-|736162|738027	transcription antiterminator BglG";Gene "LPE_01549";Ontology_term "transporter activity,regulation of transcription, DNA-templated,transport";Ontology_id "GO:0005215,GO:0006355,GO:0006810";COG1762,Phosphotransferase system mannitol/fructose-specific IIA domain (Ntr-type),GT,Multiple classes	WP_003640199.1_transcription_antiterminator_BglG_[Lactobacillus_pentosus]
gene_682|GeneMark.hmm|266_aa|-|738045|738845	NAD(P)-dependent oxidoreductase";Gene "LPE_01550";Gene "FD24_GL002566";Ontology_term "sorbitol-6-phosphate 2-dehydrogenase activity,oxidation-reduction process";Ontology_id "GO:0009010,GO:0055114";Enzyme_code "EC:1.1.1.140";Enzyme_name "Sorbitol-6-phosphate 2-dehydrogenase";Fructose and mannose metabolism; COG1028,Dehydrogenases with different specificities (related to short-chain alcohol dehydro…	WP_003640200.1_sorbitol-6-phosphate_2-dehydrogenase_[Lactobacillus_pentosus]
gene_683|GeneMark.hmm|436_aa|-|739107|740417	D-serine ammonia-lyase";Gene "dsdA";Ontology_term "D-serine ammonia-lyase activity,hydro-lyase activity,pyridoxal phosphate binding,D-amino acid metabolic process";Ontology_id "GO:0008721,GO:0016836,GO:0030170,GO:0046416";Enzyme_code "EC:4.3.1.18";Enzyme_name "D-serine ammonia-lyase";Glycine, serine and threonine metabolism; COG3048,D-serine dehydratase,E,Amino acid transport and metabolism	WP_003639486.1_D-serine_dehydratase_[Lactobacillus_pentosus]
gene_684|GeneMark.hmm|480_aa|-|740828|742270	aryl-phospho-beta-D-glucosidase";Gene "LPE_01552";Gene "FD24_GL002568";Ontology_term "6-phospho-beta-glucosidase activity,carbohydrate metabolic process";Ontology_id "GO:0008706,GO:0005975";Enzyme_code "EC:3.2.1.86,EC:3.2.1.21";Enzyme_name "6-phospho-beta-glucosidase,Beta-glucosidase";Glycolysis / Gluconeogenesis, Cyanoamino acid metabolism, Starch and sucrose metabolism, Phenylpropanoid biosynth…	WP_003639487.1_6-phospho-beta-glucosidase_[Lactobacillus_pentosus]
gene_685|GeneMark.hmm|479_aa|-|742288|743727	aryl-phospho-beta-D-glucosidase";Gene "LPE_01553";Ontology_term "6-phospho-beta-glucosidase activity,carbohydrate metabolic process";Ontology_id "GO:0008706,GO:0005975";Enzyme_code "EC:3.2.1.86,EC:3.2.1.21";Enzyme_name "6-phospho-beta-glucosidase,Beta-glucosidase";Glycolysis / Gluconeogenesis, Cyanoamino acid metabolism, Starch and sucrose metabolism, Phenylpropanoid biosynthesis; COG2723,Beta-gl…	WP_003639488.1_6-phospho-beta-glucosidase_[Lactobacillus_pentosus]
gene_686|GeneMark.hmm|115_aa|-|743917|744264	MULTISPECIES: PTS lactose/cellobiose transporter subunit IIA";Gene "FD24_GL002570";Gene "LPE_01554";Gene "N644_1147";Gene "pts20A";Gene "Lp16_2192";Gene "N692_05300";Gene "HR47_00825";Gene "WJL_2493";Gene "LPENT_02528";Gene "FD10_GL002779";Gene "ADS73_08050";Gene "FD48_GL001133";Ontology_term "protein-N(PI)-phosphohistidine-sugar phosphotransferase activity,D-glucosamine PTS permease activity,pho…	WP_003639489.1_MULTISPECIES:_PTS_cellobiose_transporter_subunit_IIA_[Lactobacillus]
gene_687|GeneMark.hmm|105_aa|-|744365|744682	MULTISPECIES: PTS sugar transporter subunit IIB";Gene "N692_05305";Gene "LPE_01555";Gene "Lp16_2193";Gene "pts20B";Gene "WJL_2494";Gene "ADS73_08055";Gene "LPENT_02527";Gene "FD29_GL000699";Ontology_term "protein-N(PI)-phosphohistidine-sugar phosphotransferase activity,D-glucosamine PTS permease activity,phosphoenolpyruvate-dependent sugar phosphotransferase system,carbohydrate transmembrane tran…	WP_003639490.1_MULTISPECIES:_PTS_sugar_transporter_subunit_IIB_[Lactobacillus]
gene_688|GeneMark.hmm|235_aa|+|744874|745581	transcription regulator";Gene "FD24_GL002572";Ontology_term "DNA binding,transcription factor activity, sequence-specific DNA binding,transcription, DNA-templated,regulation of transcription, DNA-templated";Ontology_id "GO:0003677,GO:0003700,GO:0006351,GO:0006355";COG2188,Transcriptional regulators,K,Transcription	WP_003639491.1_MULTISPECIES:_GntR_family_transcriptional_regulator_[Lactobacillus]
gene_689|GeneMark.hmm|244_aa|+|745674|746408	glycosyl transferase family 2";Gene "LPENT_02525";Ontology_term "transferase activity";Ontology_id "GO:0016740";COG0463,Glycosyltransferases involved in cell wall biogenesis,M,Cell wall/membrane/envelope biogenesis	WP_003639492.1_glycosyl_transferase_family_2_[Lactobacillus_pentosus]
gene_690|GeneMark.hmm|224_aa|+|747621|748295	histidine phosphatase family protein";Gene "FD24_GL002575";Ontology_term "catalytic activity,metabolic process";Ontology_id "GO:0003824,GO:0008152";COG0406,Fructose-2,6-bisphosphatase,G,Carbohydrate transport and metabolism	WP_003639493.1_histidine_phosphatase_family_protein_[Lactobacillus_pentosus]
gene_691|GeneMark.hmm|160_aa|-|748279|748761	hypothetical protein	WP_003639494.1_hypothetical_protein_[Lactobacillus_pentosus]
gene_692|GeneMark.hmm|277_aa|-|748967|749800	HAD family phosphatase";Gene "LPE_01560";Gene "FD24_GL002577";Ontology_term "hydrolase activity";Ontology_id "GO:0016787";COG0561,Predicted hydrolases of the HAD superfamily,R,General function prediction only	WP_003639495.1_MULTISPECIES:_haloacid_dehalogenase_[Lactobacillus]
gene_693|GeneMark.hmm|339_aa|+|750504|751523	2-dehydropantoate 2-reductase";COG1893,Ketopantoate reductase,H,Coenzyme transport and metabolism	WP_003639496.1_2-dehydropantoate_2-reductase_[Lactobacillus_pentosus]
gene_694|GeneMark.hmm|310_aa|+|751954|752886	DMT superfamily drug/metabolite transporter";Gene "LPENT_02520";Ontology_term "integral component of membrane";Ontology_id "GO:0016021";COG0697,Permeases of the drug/metabolite transporter (DMT) superfamily,GER,Multiple classes	WP_003639497.1_EamA_family_transporter_[Lactobacillus_pentosus]
gene_695|GeneMark.hmm|316_aa|-|753024|753974	3-phosphoglycerate dehydrogenase";Gene "LPE_01563";Ontology_term "phosphoglycerate dehydrogenase activity,NAD binding,oxidation-reduction process";Ontology_id "GO:0004617,GO:0051287,GO:0055114";Enzyme_code "EC:1.1.1.95";Enzyme_name "Phosphoglycerate dehydrogenase";Glycine, serine and threonine metabolism, Biosynthesis of antibiotics, Methane metabolism; COG0111,Phosphoglycerate dehydrogenase and …	WP_003639498.1_3-phosphoglycerate_dehydrogenase_[Lactobacillus_pentosus]
gene_696|GeneMark.hmm|190_aa|-|754372|754944	diguanylate cyclase";Gene "LPE_01564";Ontology_term "oxidoreductase activity,oxidation-reduction process";Ontology_id "GO:0016491,GO:0055114";COG2085,Predicted dinucleotide-binding enzymes,R,General function prediction only	WP_003639499.1_diguanylate_cyclase_[Lactobacillus_pentosus]
gene_697|GeneMark.hmm|814_aa|-|755283|757727	hypothetical protein FD24_GL002583";Gene "FD24_GL002583";Ontology_term "integral component of membrane";Ontology_id "GO:0016021";COG3846,Type IV secretory pathway, TrbL components,U,Intracellular trafficking, secretion, and vesicular transport	WP_003639500.1_hypothetical_protein_[Lactobacillus_pentosus]
gene_698|GeneMark.hmm|148_aa|+|757957|758403	MULTISPECIES: flavodoxin";Gene "LPE_01566";Gene "FD24_GL002584";Gene "LPENT_02516";Gene "KCA1_2286";Gene "N692_05360";Ontology_term "FMN binding";Ontology_id "GO:0010181";COG0716,Flavodoxins,C,Energy production and conversion	WP_003639501.1_MULTISPECIES:_flavodoxin_[Lactobacillus]
gene_699|GeneMark.hmm|819_aa|-|758580|761039	hypothetical protein";Gene "LPE_01567";Ontology_term "integral component of membrane";Ontology_id "GO:0016021";COG4547,Cobalamin biosynthesis protein CobT (nicotinate-mononucleotide:5, 6-dimethylbenzimidazole phosphoribosyltransferase),H,Coenzyme transport and metabolism	WP_003639502.1_cell_surface_protein_precursor,_LPXTG-motif_cell_wall_anchor_[Lactobacillus_pentosus]
gene_702|GeneMark.hmm|1011_aa|-|763568|766603	cell surface protein precursor, lpxtg-motif cell wall anchor";Gene "FD24_GL002586";Ontology_term "integral component of membrane";Ontology_id "GO:0016021";COG0810,Periplasmic protein TonB, links inner and outer membranes,M,Cell wall/membrane/envelope biogenesis	WP_003639503.1_cell_surface_protein_precursor,_LPXTG-motif_cell_wall_anchor_[Lactobacillus_pentosus]
gene_703|GeneMark.hmm|75_aa|-|767137|767364	hypothetical protein	WP_003639504.1_hypothetical_protein_[Lactobacillus_pentosus]
gene_704|GeneMark.hmm|263_aa|-|767370|768161	3-dehydroquinate dehydratase";Gene "FD24_GL002588";Ontology_term "3-dehydroquinate dehydratase activity";Ontology_id "GO:0003855";Enzyme_code "EC:4.2.1.10";Enzyme_name "3-dehydroquinate dehydratase";Phenylalanine, tyrosine and tryptophan biosynthesis, Biosynthesis of antibiotics; COG0710,3-dehydroquinate dehydratase,E,Amino acid transport and metabolism	WP_003639505.1_3-dehydroquinase_[Lactobacillus_pentosus]
gene_705|GeneMark.hmm|477_aa|+|768340|769773	amino acid permease";Gene "KCA1_2291";Gene "LPENT_02511";Gene "LPE_01571";Gene "FD24_GL002589";Ontology_term "integral component of membrane,amino acid transmembrane transporter activity,amino acid transmembrane transport";Ontology_id "GO:0016021,GO:0015171,GO:0003333";COG0531,Amino acid transporters,E,Amino acid transport and metabolism	WP_003639506.1_amino_acid_permease_[Lactobacillus_pentosus]
gene_706|GeneMark.hmm|149_aa|+|770103|770552	MarR family transcriptional regulator";Gene "FD24_GL002590";Ontology_term "DNA binding,transcription factor activity, sequence-specific DNA binding,transcription, DNA-templated,regulation of transcription, DNA-templated";Ontology_id "GO:0003677,GO:0003700,GO:0006351,GO:0006355";COG1846,Transcriptional regulators,K,Transcription	WP_003639507.1_MarR_family_transcriptional_regulator_[Lactobacillus_pentosus]
gene_707|GeneMark.hmm|290_aa|-|770732|771604	aldo/keto reductase";Gene "LPE_01573";Gene "FD24_GL002591";Ontology_term "oxidoreductase activity,oxidation-reduction process";Ontology_id "GO:0016491,GO:0055114";COG0656,Aldo/keto reductases, related to diketogulonate reductase,R,General function prediction only	WP_003639508.1_2,5-diketo-D-gluconic_acid_reductase_[Lactobacillus_pentosus]
gene_708|GeneMark.hmm|287_aa|-|771617|772480	aldo/keto reductase";Gene "LPE_01574";Ontology_term "oxidoreductase activity,oxidation-reduction process";Ontology_id "GO:0016491,GO:0055114";COG0656,Aldo/keto reductases, related to diketogulonate reductase,R,General function prediction only	WP_033619406.1_2,5-diketo-D-gluconic_acid_reductase_[Lactobacillus_pentosus]
gene_710|GeneMark.hmm|186_aa|+|772938|773498	transcription regulator	WP_003639510.1_LysR_family_transcriptional_regulator_[Lactobacillus_pentosus]
gene_713|GeneMark.hmm|168_aa|-|779422|779928	ECF transporter S component";Gene "LPE_01322";Gene "FD24_GL000931";Ontology_term "integral component of membrane";Ontology_id "GO:0016021";COG4720,Predicted membrane protein,S,Function unknown	WP_021337947.1_MULTISPECIES:_membrane_protein_[Lactobacillus]
gene_714|GeneMark.hmm|418_aa|-|780076|781332	tyrosine--tRNA ligase";Gene "tyrS";Ontology_term "cytoplasm,RNA binding,tyrosine-tRNA ligase activity,ATP binding,tyrosyl-tRNA aminoacylation";Ontology_id "GO:0005737,GO:0003723,GO:0004831,GO:0005524,GO:0006437";Enzyme_code "EC:6.1.1.1";Enzyme_name "Tyrosine--tRNA ligase";Aminoacyl-tRNA biosynthesis; COG0162,Tyrosyl-tRNA synthetase,J,Translation, ribosomal structure and biogenesis	WP_003639512.1_MULTISPECIES:_tyrosine--tRNA_ligase_[Lactobacillus]
gene_715|GeneMark.hmm|222_aa|-|781932|782600	hypothetical protein	WP_003639513.1_MULTISPECIES:_hypothetical_protein_[Lactobacillus]
gene_716|GeneMark.hmm|421_aa|-|782698|783963	glycosyl hydrolase";Gene "LPE_01326";Gene "FD24_GL000936";Ontology_term "lysozyme activity,carbohydrate metabolic process,peptidoglycan catabolic process,cell wall macromolecule catabolic process";Ontology_id "GO:0003796,GO:0005975,GO:0009253,GO:0016998";Enzyme_code "EC:3.2.1.17";Enzyme_name "Lysozyme";COG3757,Lyzozyme M1 (1,4-beta-N-acetylmuramidase),M,Cell wall/membrane/envelope biogenesis	WP_003639514.1_glycosyl_hydrolase_family_25_[Lactobacillus_pentosus]
gene_718|GeneMark.hmm|257_aa|-|784497|785270	hypothetical protein";COG4990,Uncharacterized protein conserved in bacteria,S,Function unknown	WP_003639515.1_MULTISPECIES:_membrane_protein_[Lactobacillus]
gene_719|GeneMark.hmm|167_aa|+|785737|786240	hypothetical protein";COG5506,Uncharacterized conserved protein,S,Function unknown	WP_003639516.1_hypothetical_protein_[Lactobacillus_pentosus]
gene_720|GeneMark.hmm|226_aa|-|787332|788012	DUF554 domain-containing protein";Gene "FD24_GL000940";Gene "LPE_01329";Ontology_term "integral component of membrane";Ontology_id "GO:0016021";COG1811,Uncharacterized membrane protein, possible Na+ channel or pump,R,General function prediction only	WP_003639517.1_membrane_protein_[Lactobacillus_pentosus]
gene_721|GeneMark.hmm|438_aa|-|788318|789634	proton sodium-glutamate symport protein";Gene "FD24_GL000942";Ontology_term "integral component of membrane,symporter activity,aspartate transport,L-glutamate transport,transmembrane transport";Ontology_id "GO:0016021,GO:0015293,GO:0015810,GO:0015813,GO:0055085";COG1301,Na+/H+-dicarboxylate symporters,C,Energy production and conversion	WP_003639518.1_proton_glutamate_symport_protein_[Lactobacillus_pentosus]
gene_722|GeneMark.hmm|167_aa|-|790189|790692	hypothetical protein";Gene "LPENT_02497";Gene "FD24_GL000943";Gene "LPE_01331";Ontology_term "integral component of membrane";Ontology_id "GO:0016021";COG3477,Predicted periplasmic/secreted protein,S,Function unknown	WP_003639519.1_MULTISPECIES:_membrane_protein_[Lactobacillus]
gene_723|GeneMark.hmm|355_aa|+|790864|791931	ABC transporter permease";Gene "FD24_GL000944";Gene "LPE_01332";Ontology_term "plasma membrane,integral component of membrane";Ontology_id "GO:0005886,GO:0016021";COG4591,ABC-type transport system, involved in lipoprotein release, permease component,M,Cell wall/membrane/envelope biogenesis	WP_003639520.1_ABC_transporter_permease_[Lactobacillus_pentosus]
gene_724|GeneMark.hmm|225_aa|+|791947|792624	hemin ABC transporter ATP-binding protein";Gene "LPE_01333";Gene "FD24_GL000945";Ontology_term "ATP binding,ATPase activity";Ontology_id "GO:0005524,GO:0016887";Enzyme_code "EC:3.6.1.3,EC:3.6.1.15";Enzyme_name "Adenosinetriphosphatase,Nucleoside-triphosphate phosphatase";Thiamine metabolism, Purine metabolism; COG1136,ABC-type antimicrobial peptide transport system, ATPase component,V,Defense mec…	WP_003639521.1_MULTISPECIES:_peptide_ABC_transporter_ATP-binding_protein_[Lactobacillus]
gene_725|GeneMark.hmm|183_aa|-|794011|794562	ECF transporter S component";Gene "FD24_GL000946";Gene "LPE_01334";Gene "LPENT_02494";Ontology_term "integral component of membrane,transporter activity,transport";Ontology_id "GO:0016021,GO:0005215,GO:0006810";COG4720,Predicted membrane protein,S,Function unknown	WP_003639522.1_ECF_transporter_S_component_[Lactobacillus_pentosus]
gene_726|GeneMark.hmm|329_aa|-|794550|795539	nucleoside hydrolase";Gene "LPE_01335";Ontology_term "purine nucleosidase activity,metabolic process";Ontology_id "GO:0008477,GO:0008152";Enzyme_code "EC:3.2.2.1";Enzyme_name "Purine nucleosidase";Purine metabolism, Nicotinate and nicotinamide metabolism; COG1957,Inosine-uridine nucleoside N-ribohydrolase,F,Nucleotide transport and metabolism	WP_003639523.1_purine_nucleosidase_inosine-uridine_preferring_[Lactobacillus_pentosus]
gene_728|GeneMark.hmm|179_aa|+|795860|796399	dihydrofolate reductase";Gene "LPE_01336";Gene "LPENT_02492";Ontology_term "integral component of membrane,5-amino-6-(5-phosphoribosylamino)uracil reductase activity,riboflavin biosynthetic process,oxidation-reduction process";Ontology_id "GO:0016021,GO:0008703,GO:0009231,GO:0055114";Enzyme_code "EC:1.1.1.193";Enzyme_name "5-amino-6-(5-phosphoribosylamino)uracil reductase";Riboflavin metabolism; …	WP_003639524.1_MULTISPECIES:_diadenosine_tetraphosphate_hydrolase_[Lactobacillus]
gene_729|GeneMark.hmm|388_aa|-|796499|797665	cation:proton antiporter";Gene "LPE_01337";Gene "FD24_GL000949";Ontology_term "integral component of membrane,solute:proton antiporter activity,hydrogen ion transmembrane transport";Ontology_id "GO:0016021,GO:0015299,GO:1902600";COG0475,Kef-type K+ transport systems, membrane components,P,Inorganic ion transport and metabolism	WP_003639525.1_sodium:proton_antiporter_[Lactobacillus_pentosus]
gene_730|GeneMark.hmm|225_aa|+|797867|798544	MULTISPECIES: membrane protein";Gene "FD24_GL000950";Gene "LPE_01338";Gene "N692_15075";Ontology_term "integral component of membrane";Ontology_id "GO:0016021";COG2364,Predicted membrane protein,S,Function unknown	WP_003639526.1_membrane_protein_[Lactobacillus_pentosus]
gene_731|GeneMark.hmm|308_aa|+|798613|799539	transporter";Gene "LPENT_02489";Gene "LPE_01339";Ontology_term "integral component of membrane,transmembrane transport";Ontology_id "GO:0016021,GO:0055085";COG0679,Predicted permeases,R,General function prediction only	WP_003639527.1_transporter_[Lactobacillus_pentosus]
gene_732|GeneMark.hmm|466_aa|-|799706|801106	aspartate ammonia-lyase";Gene "LPE_01340";Gene "FD24_GL000952";Ontology_term "aspartate ammonia-lyase activity,tricarboxylic acid cycle";Ontology_id "GO:0008797,GO:0006099";Enzyme_code "EC:4.3.1.1";Enzyme_name "Aspartate ammonia-lyase";Alanine, aspartate and glutamate metabolism; COG1027,Aspartate ammonia-lyase,E,Amino acid transport and metabolism	WP_003639528.1_aspartate_ammonia-lyase_[Lactobacillus_pentosus]
gene_733|GeneMark.hmm|395_aa|-|802533|803720	MFS transporter";Gene "LPE_03275";Ontology_term "integral component of membrane,transmembrane transport";Ontology_id "GO:0016021,GO:0055085";COG2814,Arabinose efflux permease,G,Carbohydrate transport and metabolism	WP_003639529.1_MFS_transporter_[Lactobacillus_pentosus]
gene_734|GeneMark.hmm|494_aa|+|804004|805488	MFS transporter";Gene "FD24_GL000956";Gene "LPE_03274";Ontology_term "plasma membrane,integral component of membrane,transmembrane transport";Ontology_id "GO:0005886,GO:0016021,GO:0055085";COG2814,Arabinose efflux permease,G,Carbohydrate transport and metabolism	WP_003639530.1_MFS_transporter_[Lactobacillus_pentosus]
gene_735|GeneMark.hmm|166_aa|+|805485|805985	DUF4811 domain-containing protein";Gene "FD24_GL000957";Gene "LPE_03273";Ontology_term "integral component of membrane";Ontology_id "GO:0016021	WP_003639531.1_DUF4811_domain-containing_protein_[Lactobacillus_pentosus]
gene_736|GeneMark.hmm|185_aa|-|806989|807546	N-acetyltransferase";Gene "LPE_03272";Ontology_term "ribosome,N-acetyltransferase activity";Ontology_id "GO:0005840,GO:0008080";COG1670,Acetyltransferases, including N-acetylases of ribosomal proteins,J,Translation, ribosomal structure and biogenesis	WP_003639532.1_hypothetical_protein_[Lactobacillus_pentosus]
gene_737|GeneMark.hmm|336_aa|-|807634|808644	hypothetical protein";Gene "FD24_GL000960";Gene "LPE_03271";Ontology_term "plasma membrane,integral component of membrane";Ontology_id "GO:0005886,GO:0016021";COG2855,Predicted membrane protein,S,Function unknown	WP_003639533.1_MULTISPECIES:_membrane_protein_[Lactobacillus]
gene_738|GeneMark.hmm|276_aa|+|808761|809591	LysR family transcriptional regulator";Gene "FD24_GL000961";Gene "LPE_03270";Ontology_term "DNA binding,transcription factor activity, sequence-specific DNA binding,transcription, DNA-templated,regulation of transcription, DNA-templated";Ontology_id "GO:0003677,GO:0003700,GO:0006351,GO:0006355";COG0583,Transcriptional regulator,K,Transcription	WP_003639534.1_LysR_family_transcriptional_regulator_[Lactobacillus_pentosus]
gene_739|GeneMark.hmm|205_aa|-|809742|810359	hypothetical protein	WP_003639535.1_hypothetical_protein_[Lactobacillus_pentosus]
gene_740|GeneMark.hmm|502_aa|-|810670|812178	poly(glycerol-phosphate) alpha-glucosyltransferase";Gene "LPE_03269";Ontology_term "poly(glycerol-phosphate) alpha-glucosyltransferase activity,protein transport";Ontology_id "GO:0047265,GO:0015031";Enzyme_code "EC:2.4.1.52";Enzyme_name "Poly(glycerol-phosphate) alpha-glucosyltransferase";COG0438,Glycosyltransferase,M,Cell wall/membrane/envelope biogenesis	WP_003639536.1_poly(glycerol-phosphate)_alpha-glucosyltransferase_[Lactobacillus_pentosus]
gene_741|GeneMark.hmm|514_aa|-|812175|813719	poly(glycerol-phosphate) alpha-glucosyltransferase";Gene "FD24_GL000964";Gene "LPE_03268";Ontology_term "poly(glycerol-phosphate) alpha-glucosyltransferase activity";Ontology_id "GO:0047265";Enzyme_code "EC:2.4.1.52";Enzyme_name "Poly(glycerol-phosphate) alpha-glucosyltransferase";COG0438,Glycosyltransferase,M,Cell wall/membrane/envelope biogenesis	WP_003639537.1_poly(glycerol-phosphate)_alpha-glucosyltransferase_[Lactobacillus_pentosus]
gene_743|GeneMark.hmm|364_aa|+|815411|816505	peptidoglycan-binding protein";COG5422,RhoGEF, Guanine nucleotide exchange factor for Rho/Rac/Cdc42-like GTPases,T,Signal transduction mechanisms	WP_003639539.1_peptidoglycan-binding_protein_[Lactobacillus_pentosus]
gene_744|GeneMark.hmm|168_aa|+|816765|817271	cysteine methyltransferase";Gene "LPE_03265";Ontology_term "methylated-DNA-[protein]-cysteine S-methyltransferase activity,DNA repair,methylation";Ontology_id "GO:0003908,GO:0006281,GO:0032259";Enzyme_code "EC:2.1.1.63";Enzyme_name "Methylated-DNA--[protein]-cysteine S-methyltransferase";COG0350,Methylated DNA-protein cysteine methyltransferase,L,Replication, recombination and repair	WP_003639540.1_methylated-DNA--protein-cysteine_methyltransferase_[Lactobacillus_pentosus]
gene_745|GeneMark.hmm|299_aa|+|817320|818219	sodium ABC transporter ATP-binding protein";COG4152,ABC-type uncharacterized transport system, ATPase component,R,General function prediction only	WP_003639541.1_ABC_transporter_ATPase_[Lactobacillus_pentosus]
gene_746|GeneMark.hmm|405_aa|+|818212|819429	abc transporter, permease protein";Gene "FD24_GL000969";Ontology_term "integral component of membrane";Ontology_id "GO:0016021";COG1668,ABC-type Na+ efflux pump, permease component,CP,Multiple classes	WP_003639542.1_ABC_transporter_permease_[Lactobacillus_pentosus]
gene_748|GeneMark.hmm|170_aa|+|821990|822502	hypothetical protein	WP_003639545.1_hypothetical_protein_[Lactobacillus_pentosus]
gene_750|GeneMark.hmm|247_aa|-|823339|824082	NAD(P)-dependent oxidoreductase";Gene "FD24_GL000972";Gene "LPE_03261";Ontology_term "oxidoreductase activity,oxidation-reduction process";Ontology_id "GO:0016491,GO:0055114";COG4221,Short-chain alcohol dehydrogenase of unknown specificity,R,General function prediction only	WP_003639546.1_oxidoreductase_[Lactobacillus_pentosus]
gene_751|GeneMark.hmm|106_aa|-|824095|824415	MULTISPECIES: 4-carboxymuconolactone decarboxylase";Gene "N692_14455";Gene "FD24_GL000973";Gene "LPENT_02470";Gene "cmd";Gene "LPE_03260";Ontology_term "4-carboxymuconolactone decarboxylase activity,peroxiredoxin activity,oxidation-reduction process,cellular oxidant detoxification";Ontology_id "GO:0047575,GO:0051920,GO:0055114,GO:0098869";Enzyme_code "EC:4.1.1.44,EC:1.11.1.15";Enzyme_name "4-carb…	WP_003639547.1_MULTISPECIES:_4-carboxymuconolactone_decarboxylase_[Lactobacillus]
gene_752|GeneMark.hmm|133_aa|-|824480|824881	LytTR family transcriptional regulator";COG1917,Uncharacterized conserved protein, contains double-stranded beta-helix domain,S,Function unknown	WP_003639548.1_cupin_[Lactobacillus_pentosus]
gene_753|GeneMark.hmm|144_aa|+|825063|825497	transcription regulator";Gene "LPE_03258";Gene "FD24_GL000975";Ontology_term "DNA binding,regulation of transcription, DNA-templated";Ontology_id "GO:0003677,GO:0006355";COG0789,Predicted transcriptional regulators,K,Transcription	WP_003639549.1_MerR_family_transcriptional_regulator_[Lactobacillus_pentosus]
gene_754|GeneMark.hmm|62_aa|-|825730|825918	hypothetical protein";Gene "FD24_GL000976";Gene "KCA1_2336";Ontology_term "integral component of membrane";Ontology_id "GO:0016021	WP_003639551.1_hypothetical_protein_[Lactobacillus_pentosus]
gene_755|GeneMark.hmm|417_aa|-|826121|827374	succinyl-diaminopimelate desuccinylase";Gene "FD24_GL000977";Ontology_term "metallopeptidase activity,proteolysis";Ontology_id "GO:0008237,GO:0006508";COG0624,Acetylornithine deacetylase/Succinyl-diaminopimelate desuccinylase and related deacylases,E,Amino acid transport and metabolism	WP_050546775.1_succinyl-diaminopimelate_desuccinylase_[Lactobacillus_pentosus]
gene_756|GeneMark.hmm|858_aa|-|827465|830041	ABC transporter permease";Gene "LPE_03256";Ontology_term "plasma membrane,integral component of membrane";Ontology_id "GO:0005886,GO:0016021";COG4591,ABC-type transport system, involved in lipoprotein release, permease component,M,Cell wall/membrane/envelope biogenesis	WP_003639553.1_ABC_transporter_permease_[Lactobacillus_pentosus]
gene_757|GeneMark.hmm|233_aa|-|830051|830752	ABC superfamily ATP binding cassette transporter, ABC protein";Gene "FD24_GL000979";Gene "LPENT_02464";Ontology_term "ATP binding,ATPase activity";Ontology_id "GO:0005524,GO:0016887";Enzyme_code "EC:3.6.1.3,EC:3.6.1.15";Enzyme_name "Adenosinetriphosphatase,Nucleoside-triphosphate phosphatase";Thiamine metabolism, Purine metabolism; COG1136,ABC-type antimicrobial peptide transport system, ATPase c…	WP_081484898.1_macrolide_ABC_transporter_ATP-binding_protein_[Lactobacillus_pentosus]
gene_759|GeneMark.hmm|216_aa|-|831531|832181	endonuclease III";Gene "nth";Ontology_term "DNA binding,DNA-(apurinic or apyrimidinic site) lyase activity,DNA N-glycosylase activity,metal ion binding,4 iron, 4 sulfur cluster binding,base-excision repair";Ontology_id "GO:0003677,GO:0003906,GO:0019104,GO:0046872,GO:0051539,GO:0006284";Enzyme_code "EC:4.2.99.18";Enzyme_name "DNA-(apurinic or apyrimidinic site) lyase";COG0177,Predicted EndoIII-rel…	WP_003639555.1_MULTISPECIES:_endonuclease_III_[Lactobacillus]
gene_761|GeneMark.hmm|207_aa|-|832884|833507	galactoside O-acetyltransferase";Gene "FD24_GL000983";Ontology_term "acetyltransferase activity";Ontology_id "GO:0016407";COG0110,Acetyltransferase (isoleucine patch superfamily),R,General function prediction only	WP_003639556.1_maltose_O-acetyltransferase_[Lactobacillus_pentosus]
gene_762|GeneMark.hmm|205_aa|+|833707|834324	S26 family signal peptidase";Gene "sip1";Gene "FD24_GL000984";Gene "LPE_03252";Ontology_term "integral component of membrane,serine-type peptidase activity,proteolysis";Ontology_id "GO:0016021,GO:0008236,GO:0006508";COG0681,Signal peptidase I,U,Intracellular trafficking, secretion, and vesicular transport	WP_003639557.1_S26_family_signal_peptidase_[Lactobacillus_pentosus]
gene_763|GeneMark.hmm|207_aa|+|834409|835032	S26 family signal peptidase";Gene "LPENT_02456";Gene "FD24_GL000985";Gene "LPE_03251";Ontology_term "integral component of membrane,serine-type peptidase activity,proteolysis";Ontology_id "GO:0016021,GO:0008236,GO:0006508";COG0681,Signal peptidase I,U,Intracellular trafficking, secretion, and vesicular transport	WP_003639558.1_signal_peptidase_I_[Lactobacillus_pentosus]
gene_764|GeneMark.hmm|156_aa|-|835261|835731	hypothetical protein";Gene "LPENT_02455";Gene "FD24_GL000986";Gene "LPE_03250";Ontology_term "integral component of membrane";Ontology_id "GO:0016021	WP_003639564.1_hypothetical_protein_[Lactobacillus_pentosus]
gene_765|GeneMark.hmm|161_aa|-|835715|836200	N-acetyltransferase";Gene "FD24_GL000987";Ontology_term "N-acetyltransferase activity";Ontology_id "GO:0008080";COG0456,Acetyltransferases,R,General function prediction only	WP_003639565.1_N-acetyltransferase_[Lactobacillus_pentosus]
gene_766|GeneMark.hmm|84_aa|-|836197|836451	integral membrane protein";Gene "FD24_GL000988";Ontology_term "integral component of membrane";Ontology_id "GO:0016021	WP_003639566.1_hypothetical_protein_[Lactobacillus_pentosus]
gene_767|GeneMark.hmm|102_aa|-|836474|836782	MULTISPECIES: hypothetical protein	WP_003639567.1_hypothetical_protein_[Lactobacillus_pentosus]
gene_768|GeneMark.hmm|212_aa|-|836877|837515	histidine phosphatase family protein";Gene "LPE_03246";Ontology_term "phosphoglycerate mutase activity";Ontology_id "GO:0004619";Enzyme_code "EC:5.4.2.1";Enzyme_name "Intramolecular transferases";COG0406,Fructose-2,6-bisphosphatase,G,Carbohydrate transport and metabolism	WP_003639568.1_histidine_phosphatase_family_protein_[Lactobacillus_pentosus]
gene_772|GeneMark.hmm|147_aa|-|840553|840996	MULTISPECIES: universal stress protein";Gene "LPE_03245";Gene "KCA1_2354";Gene "LPENT_02450";Gene "N692_14330";Ontology_term "cytoplasm,response to stress";Ontology_id "GO:0005737,GO:0006950";COG0589,Universal stress protein UspA and related nucleotide-binding proteins,T,Signal transduction mechanisms	WP_003639569.1_MULTISPECIES:_universal_stress_protein_UspA_[Lactobacillus]
gene_773|GeneMark.hmm|189_aa|-|841068|841637	MULTISPECIES: maltose O-acetyltransferase";Gene "N692_14325";Gene "LPE_03244";Gene "LPENT_02449";Gene "FD24_GL000995";Gene "maa";Ontology_term "maltose O-acetyltransferase activity";Ontology_id "GO:0008925";Enzyme_code "EC:2.3.1.79";Enzyme_name "Maltose O-acetyltransferase";COG0110,Acetyltransferase (isoleucine patch superfamily),R,General function prediction only	WP_003639570.1_MULTISPECIES:_maltose_O-acetyltransferase_[Lactobacillus]
gene_774|GeneMark.hmm|227_aa|+|841734|842417	noncanonical pyrimidine nucleotidase, YjjG family";Gene "FD24_GL000996";Gene "LPE_03243";Ontology_term "hydrolase activity,metabolic process";Ontology_id "GO:0016787,GO:0008152";COG1011,Predicted hydrolase (HAD superfamily),R,General function prediction only	WP_003639571.1_noncanonical_pyrimidine_nucleotidase,_YjjG_family_[Lactobacillus_pentosus]
gene_775|GeneMark.hmm|248_aa|-|842625|843371	hypothetical protein";Gene "FD24_GL000997";Ontology_term "integral component of membrane";Ontology_id "GO:0016021	WP_003639572.1_hypothetical_protein_[Lactobacillus_pentosus]
gene_776|GeneMark.hmm|296_aa|-|843368|844258	hypothetical protein";COG1131,ABC-type multidrug transport system, ATPase component,V,Defense mechanisms	WP_081484869.1_hypothetical_protein_[Lactobacillus_pentosus]
gene_777|GeneMark.hmm|70_aa|-|844242|844454	hypothetical protein";Gene "FD24_GL000999";Ontology_term "integral component of membrane";Ontology_id "GO:0016021	WP_003639574.1_hypothetical_protein_[Lactobacillus_pentosus]
gene_778|GeneMark.hmm|279_aa|+|844841|845680	hypothetical protein";Gene "LPENT_02446";Ontology_term "sequence-specific DNA binding";Ontology_id "GO:0043565	WP_003639575.1_Rgg-like_transcription_regulator_RopB_[Lactobacillus_pentosus]
gene_779|GeneMark.hmm|197_aa|-|845948|846541	hypothetical protein FD24_GL001002";COG2085,Predicted dinucleotide-binding enzymes,R,General function prediction only	WP_003639576.1_NADP_oxidoreductase_[Lactobacillus_pentosus]
gene_780|GeneMark.hmm|390_aa|-|846681|847853	pyridoxal phosphate-dependent aminotransferase";Gene "LPE_03241";Ontology_term "transaminase activity,pyridoxal phosphate binding,biosynthetic process";Ontology_id "GO:0008483,GO:0030170,GO:0009058";COG1168,Bifunctional PLP-dependent enzyme with beta-cystathionase and maltose regulon repressor activities,E,Amino acid transport and metabolism	WP_003639577.1_plastocyanin_[Lactobacillus_pentosus]
gene_781|GeneMark.hmm|288_aa|-|847843|848709	hydrogenase	WP_003639578.1_MULTISPECIES:_hypothetical_protein_[Lactobacillus]
gene_782|GeneMark.hmm|342_aa|-|848985|850013	aldo/keto reductase";Gene "LPE_03238";Gene "FD24_GL001005";Ontology_term "oxidoreductase activity,oxidation-reduction process";Ontology_id "GO:0016491,GO:0055114";COG0667,Predicted oxidoreductases (related to aryl-alcohol dehydrogenases),C,Energy production and conversion	WP_003639579.1_aldo/keto_reductase_[Lactobacillus_pentosus]
gene_784|GeneMark.hmm|595_aa|-|850555|852342	ABC transporter ATP-binding protein";Gene "LPE_03237";Gene "FD24_GL001007";Gene "LPENT_02440";Ontology_term "integral component of membrane,ATP binding,ATPase activity, coupled to transmembrane movement of substances,transmembrane transport";Ontology_id "GO:0016021,GO:0005524,GO:0042626,GO:0055085";Enzyme_code "EC:3.6.1.3,EC:3.6.1.15";Enzyme_name "Adenosinetriphosphatase,Nucleoside-triphosphate p…	WP_003639587.1_ABC_transporter_ATP-binding_protein_[Lactobacillus_pentosus]
gene_785|GeneMark.hmm|583_aa|-|852342|854093	multidrug ABC transporter ATP-binding protein";Gene "FD24_GL001008";Ontology_term "integral component of membrane,ATP binding,ATPase activity, coupled to transmembrane movement of substances,transmembrane transport";Ontology_id "GO:0016021,GO:0005524,GO:0042626,GO:0055085";Enzyme_code "EC:3.6.1.3,EC:3.6.1.15";Enzyme_name "Adenosinetriphosphatase,Nucleoside-triphosphate phosphatase";Thiamine metab…	WP_003639588.1_multidrug_ABC_transporter_permease/ATP-binding_protein_[Lactobacillus_pentosus]
gene_786|GeneMark.hmm|464_aa|+|854513|855907	MFS transporter";Gene "LPE_03235";Gene "FD24_GL001010";Ontology_term "integral component of membrane,transmembrane transport";Ontology_id "GO:0016021,GO:0055085";COG2223,Nitrate/nitrite transporter,P,Inorganic ion transport and metabolism	WP_003639589.1_MFS_transporter_[Lactobacillus_pentosus]
gene_787|GeneMark.hmm|108_aa|-|856016|856342	hypothetical protein	WP_003639590.1_hypothetical_protein_[Lactobacillus_pentosus]
gene_788|GeneMark.hmm|262_aa|-|856704|857492	alpha/beta hydrolase";Gene "FD24_GL001012";Ontology_term "hydrolase activity";Ontology_id "GO:0016787";COG0596,Predicted hydrolases or acyltransferases (alpha/beta hydrolase superfamily) ,R,General function prediction only	WP_003639591.1_alpha/beta_hydrolase_[Lactobacillus_pentosus]
gene_789|GeneMark.hmm|1445_aa|-|857834|862171	hypothetical protein";COG0842,ABC-type multidrug transport system, permease component,V,Defense mechanisms	WP_003639592.1_membrane_protein_[Lactobacillus_pentosus]
gene_790|GeneMark.hmm|206_aa|-|862196|862816	TetR/AcrR family transcriptional regulator";Gene "FD24_GL001014";Gene "LPE_00614";Ontology_term "DNA binding,transcription, DNA-templated,regulation of transcription, DNA-templated";Ontology_id "GO:0003677,GO:0006351,GO:0006355";COG1309,Transcriptional regulator,K,Transcription	WP_003639593.1_TetR_family_transcriptional_regulator_[Lactobacillus_pentosus]
gene_791|GeneMark.hmm|109_aa|-|862849|863178	transcriptional regulator";Gene "LPENT_02432";Gene "KCA1_2379";Gene "FD24_GL001015";Gene "LPE_00615";Ontology_term "DNA binding,transcription factor activity, sequence-specific DNA binding,transcription, DNA-templated,regulation of transcription, DNA-templated";Ontology_id "GO:0003677,GO:0003700,GO:0006351,GO:0006355";COG0640,Predicted transcriptional regulators,K,Transcription	WP_003639594.1_transcriptional_regulator_[Lactobacillus_pentosus]
gene_793|GeneMark.hmm|309_aa|-|863774|864703	DNA/RNA non-specific endonuclease";Gene "endA";Ontology_term "nucleic acid binding,hydrolase activity,metal ion binding";Ontology_id "GO:0003676,GO:0016787,GO:0046872	WP_003639595.1_DNA-entry_nuclease_[Lactobacillus_pentosus]
gene_794|GeneMark.hmm|179_aa|-|864784|865323	N-acetyltransferase";Gene "FD24_GL001018";Gene "LPE_00618";Ontology_term "N-acetyltransferase activity";Ontology_id "GO:0008080";COG1670,Acetyltransferases, including N-acetylases of ribosomal proteins,J,Translation, ribosomal structure and biogenesis	WP_003639596.1_GNAT_family_acetyltransferase_[Lactobacillus_pentosus]
gene_795|GeneMark.hmm|175_aa|-|865547|866074	N-acetyltransferase";Gene "FD24_GL001019";Gene "LPE_00619";Ontology_term "ribosomal-protein-alanine N-acetyltransferase activity";Ontology_id "GO:0008999";Enzyme_code "EC:2.3.1.88,EC:2.3.1.128";Enzyme_name "Peptide alpha-N-acetyltransferase,Ribosomal-protein-alanine N-acetyltransferase";COG1670,Acetyltransferases, including N-acetylases of ribosomal proteins,J,Translation, ribosomal structure and…	WP_003639597.1_N-acetyltransferase_[Lactobacillus_pentosus]
gene_797|GeneMark.hmm|399_aa|-|867457|868656	CPBP family intramembrane metalloprotease domain-containing protein";Gene "LPE_00621";Gene "FD24_GL001021";Ontology_term "integral component of membrane,peptidase activity,proteolysis";Ontology_id "GO:0016021,GO:0008233,GO:0006508	WP_003639598.1_CPBP_family_intramembrane_metalloprotease_domain-containing_protein_[Lactobacillus_pentosus]
gene_798|GeneMark.hmm|540_aa|-|868870|870492	ABC transporter ATP-binding protein";Gene "LPENT_02424";Gene "LPE_00622";Ontology_term "ATP binding,ATPase activity";Ontology_id "GO:0005524,GO:0016887";Enzyme_code "EC:3.6.1.3,EC:3.6.1.15";Enzyme_name "Adenosinetriphosphatase,Nucleoside-triphosphate phosphatase";Thiamine metabolism, Purine metabolism; COG0488,ATPase components of ABC transporters with duplicated ATPase domains,R,General function…	WP_003639599.1_ABC-F_family_ATPase_[Lactobacillus_pentosus]
gene_799|GeneMark.hmm|264_aa|-|870822|871616	HAD family hydrolase";Gene "LPE_00623";Ontology_term "sugar-phosphatase activity,dephosphorylation";Ontology_id "GO:0050308,GO:0016311";Enzyme_code "EC:3.1.3.23,EC:3.1.3.41";Enzyme_name "Sugar-phosphatase,4-nitrophenylphosphatase";Aminobenzoate degradation; COG0561,Predicted hydrolases of the HAD superfamily,R,General function prediction only	WP_003639600.1_haloacid_dehalogenase_[Lactobacillus_pentosus]
gene_800|GeneMark.hmm|610_aa|-|871696|873528	integral membrane protein";Gene "LPE_00624";Ontology_term "integral component of membrane";Ontology_id "GO:0016021";COG4907,Predicted membrane protein,S,Function unknown	WP_033619420.1_membrane_protein_[Lactobacillus_pentosus]
gene_801|GeneMark.hmm|835_aa|+|873676|876183	excinuclease ABC subunit UvrA";Gene "FD24_GL001025";Gene "LPE_00625";Ontology_term "ATP binding,ATPase activity";Ontology_id "GO:0005524,GO:0016887";Enzyme_code "EC:3.6.1.3,EC:3.6.1.15";Enzyme_name "Adenosinetriphosphatase,Nucleoside-triphosphate phosphatase";Thiamine metabolism, Purine metabolism; COG1136,ABC-type antimicrobial peptide transport system, ATPase component,V,Defense mechanisms	WP_003639602.1_hypothetical_protein_[Lactobacillus_pentosus]
gene_802|GeneMark.hmm|407_aa|-|876408|877631	integral membrane protein";Gene "FD24_GL001026";Ontology_term "integral component of membrane";Ontology_id "GO:0016021	WP_003639603.1_hypothetical_protein_[Lactobacillus_pentosus]
gene_803|GeneMark.hmm|298_aa|+|877731|878627	TetR family transcriptional regulator";Gene "LPE_00628";Ontology_term "sequence-specific DNA binding";Ontology_id "GO:0043565	WP_003639604.1_TetR_family_transcriptional_regulator_[Lactobacillus_pentosus]
gene_805|GeneMark.hmm|433_aa|-|879395|880696	ATP-binding protein";Gene "LPE_00630";Gene "FD24_GL001029";Ontology_term "ATP binding";Ontology_id "GO:0005524";COG1106,Predicted ATPases,R,General function prediction only	WP_003639605.1_abortive_phage_resistance_protein_[Lactobacillus_pentosus]
gene_806|GeneMark.hmm|416_aa|-|880941|882191	MFS transporter";Gene "LPE_00631";Gene "LPENT_02415";Ontology_term "integral component of membrane";Ontology_id "GO:0016021";COG2270,Permeases of the major facilitator superfamily,R,General function prediction only	WP_003639606.1_MFS_transporter_[Lactobacillus_pentosus]
gene_807|GeneMark.hmm|430_aa|-|882197|883489	alkaline phosphatase family protein";Gene "LPE_00632";Gene "LPENT_02414";Gene "FD24_GL001031";Ontology_term "NADH pyrophosphatase activity,metabolic process";Ontology_id "GO:0035529,GO:0008152";Enzyme_code "EC:3.6.1.9";Enzyme_name "Nucleotide diphosphatase";Pyrimidine metabolism, Pantothenate and CoA biosynthesis, Riboflavin metabolism, Purine metabolism, Starch and sucrose metabolism, Nicotinate…	WP_003639607.1_MULTISPECIES:_alkaline_phosphatase_family_protein_[Lactobacillus]
gene_808|GeneMark.hmm|276_aa|-|883614|884444	lipase esterase";Gene "FD24_GL001032";Ontology_term "hydrolase activity,metabolic process";Ontology_id "GO:0016787,GO:0008152";COG0657,Esterase/lipase,I,Lipid transport and metabolism	WP_003639608.1_lipase/esterase_[Lactobacillus_pentosus]
gene_809|GeneMark.hmm|239_aa|+|884619|885338	GntR family transcriptional regulator";Gene "FD24_GL001033";Ontology_term "DNA binding,transcription factor activity, sequence-specific DNA binding,transcription, DNA-templated,regulation of transcription, DNA-templated";Ontology_id "GO:0003677,GO:0003700,GO:0006351,GO:0006355";COG2188,Transcriptional regulators,K,Transcription	WP_003639609.1_GntR_family_transcriptional_regulator_[Lactobacillus_pentosus]
gene_810|GeneMark.hmm|823_aa|-|885792|888263	cell surface protein";COG5295,Autotransporter adhesin,UW,Multiple classes	WP_003639610.1_cell_surface_protein_[Lactobacillus_pentosus]
gene_813|GeneMark.hmm|80_aa|-|889664|889906	cytochrome B5";COG4892,Predicted heme/steroid binding protein,R,General function prediction only	WP_003639611.1_MULTISPECIES:_cytochrome_b5_[Lactobacillus]
gene_814|GeneMark.hmm|177_aa|-|890428|890961	pts, eiia";Gene "FD24_GL000433";Ontology_term "phosphoenolpyruvate-dependent sugar phosphotransferase system";Ontology_id "GO:0009401";COG2190,Phosphotransferase system IIA components,G,Carbohydrate transport and metabolism	WP_003639612.1_PTS_sugar_transporter_subunit_IIA_[Lactobacillus_pentosus]
gene_815|GeneMark.hmm|377_aa|-|891409|892542	GGDEF domain-containing protein";Gene "FD24_GL000435";Gene "LPENT_02407";Gene "LPE_02274";Ontology_term "integral component of membrane";Ontology_id "GO:0016021";COG2199,FOG: GGDEF domain,T,Signal transduction mechanisms	WP_003639613.1_GGDEF_domain-containing_protein_[Lactobacillus_pentosus]
gene_816|GeneMark.hmm|226_aa|-|892558|893238	diguanylate cyclase";COG2200,FOG: EAL domain,T,Signal transduction mechanisms	WP_003639614.1_MULTISPECIES:_EAL_domain-containing_protein_[Lactobacillus]
gene_817|GeneMark.hmm|182_aa|-|893449|893997	anaerobic ribonucleotide reductase activator protein";Gene "FD24_GL000437";Gene "LPENT_02405";Gene "LPE_02272";Ontology_term "cytoplasm,[formate-C-acetyltransferase]-activating enzyme activity,4 iron, 4 sulfur cluster binding,oxidation-reduction process";Ontology_id "GO:0005737,GO:0043365,GO:0051539,GO:0055114";Enzyme_code "EC:1.97.1.4";Enzyme_name "[Formate-C-acetyltransferase]-activating enzyme…	WP_003639615.1_MULTISPECIES:_anaerobic_ribonucleoside-triphosphate_reductase_activating_protein_[Lactobacillus]
gene_818|GeneMark.hmm|740_aa|-|893963|896185	anaerobic ribonucleoside-triphosphate reductase";Gene "FD24_GL000438";Gene "LPENT_02404";Gene "LPE_02271";Ontology_term "ribonucleoside-triphosphate reductase activity,DNA replication,oxidation-reduction process";Ontology_id "GO:0008998,GO:0006260,GO:0055114";Enzyme_code "EC:1.17.4,EC:1.17.4.2";Enzyme_name "Acting on CH or CH(2) groups,Ribonucleoside-triphosphate reductase";Pyrimidine metabolism,…	WP_003639616.1_anaerobic_ribonucleoside-triphosphate_reductase_[Lactobacillus_pentosus]
gene_819|GeneMark.hmm|149_aa|+|896669|897118	lipoprotein	WP_021337102.1_MULTISPECIES:_hypothetical_protein_[Lactobacillus]
gene_820|GeneMark.hmm|136_aa|+|897247|897657	peptide deformylase";Gene "LPE_02269";Gene "LPENT_02402";Gene "FD24_GL000440";Ontology_term "iron ion binding,peptide deformylase activity,translation";Ontology_id "GO:0005506,GO:0042586,GO:0006412";Enzyme_code "EC:3.5.1.88";Enzyme_name "Peptide deformylase";COG0242,N-formylmethionyl-tRNA deformylase,J,Translation, ribosomal structure and biogenesis	WP_003639618.1_MULTISPECIES:_peptide_deformylase_[Lactobacillus]
gene_821|GeneMark.hmm|333_aa|+|897704|898705	FAD:protein FMN transferase";Gene "FD24_GL000441";Ontology_term "transferase activity,metal ion binding,protein flavinylation";Ontology_id "GO:0016740,GO:0046872,GO:0017013";COG1477,Membrane-associated lipoprotein involved in thiamine biosynthesis,H,Coenzyme transport and metabolism	WP_003639619.1_thiamine_biosynthesis_lipoprotein_ApbE_[Lactobacillus_pentosus]
gene_822|GeneMark.hmm|334_aa|-|898935|899939	tRNA-dihydrouridine synthase";Gene "LPE_02267";Gene "FD24_GL000442";Ontology_term "tRNA dihydrouridine synthase activity,flavin adenine dinucleotide binding,tRNA dihydrouridine synthesis,oxidation-reduction process";Ontology_id "GO:0017150,GO:0050660,GO:0002943,GO:0055114";COG0042,tRNA-dihydrouridine synthase,J,Translation, ribosomal structure and biogenesis	WP_003639620.1_tRNA-dihydrouridine_synthase_[Lactobacillus_pentosus]
gene_823|GeneMark.hmm|64_aa|-|900092|900286	hypothetical protein";Gene "FD24_GL000443";Ontology_term "integral component of membrane";Ontology_id "GO:0016021	WP_081484871.1_hypothetical_protein_[Lactobacillus_pentosus]
gene_824|GeneMark.hmm|444_aa|-|900574|901908	cell surface protein";Gene "FD24_GL000444";Gene "LPE_02266";Ontology_term "integral component of membrane";Ontology_id "GO:0016021";COG3096,Uncharacterized protein involved in chromosome partitioning,D,Cell cycle control, cell division, chromosome partitioning	WP_003639622.1_cell_surface_protein_precursor,_LPXTG-motif_cell_wall_anchor_[Lactobacillus_pentosus]
gene_825|GeneMark.hmm|305_aa|+|902345|903262	LysR family transcriptional regulator";Gene "LPE_02265";Gene "FD24_GL000445";Ontology_term "DNA binding,transcription factor activity, sequence-specific DNA binding,transcription, DNA-templated,regulation of transcription, DNA-templated";Ontology_id "GO:0003677,GO:0003700,GO:0006351,GO:0006355";COG0583,Transcriptional regulator,K,Transcription	WP_003639623.1_MULTISPECIES:_LysR_family_transcriptional_regulator_[Lactobacillus]
gene_826|GeneMark.hmm|459_aa|-|903361|904740	cation transporter";Gene "FD24_GL000446";Gene "LPE_02264";Gene "LPENT_02397";Ontology_term "integral component of membrane,transporter activity,sodium ion transport,transmembrane transport";Ontology_id "GO:0016021,GO:0005215,GO:0006814,GO:0055085";COG0471,Di- and tricarboxylate transporters,P,Inorganic ion transport and metabolism	WP_003639624.1_cation_transporter_[Lactobacillus_pentosus]
gene_827|GeneMark.hmm|490_aa|-|904882|906354	3,4-dihydroxybenzoate decarboxylase";Gene "FD24_GL000447";Gene "LPENT_02396";Ontology_term "FMN binding,oxidoreductase activity,carboxy-lyase activity,oxidation-reduction process";Ontology_id "GO:0010181,GO:0016491,GO:0016831,GO:0055114";COG0043,3-polyprenyl-4-hydroxybenzoate decarboxylase and related decarboxylases,H,Coenzyme transport and metabolism	WP_003639625.1_MULTISPECIES:_3,4-dihydroxybenzoate_decarboxylase_[Lactobacillus]
gene_829|GeneMark.hmm|85_aa|-|906872|907129	hypothetical protein FD24_GL000450	WP_003639628.1_hypothetical_protein_[Lactobacillus_pentosus]
gene_830|GeneMark.hmm|249_aa|-|907325|908074	alpha/beta hydrolase";COG2945,Predicted hydrolase of the alpha/beta superfamily,R,General function prediction only	WP_003639629.1_alpha/beta_hydrolase_[Lactobacillus_pentosus]
gene_833|GeneMark.hmm|499_aa|-|910337|911836	carbohydrate kinase";Gene "LPE_02259";Gene "FD24_GL000454";Ontology_term "kinase activity,phosphotransferase activity, alcohol group as acceptor,carbohydrate metabolic process,phosphorylation";Ontology_id "GO:0016301,GO:0016773,GO:0005975,GO:0016310";COG0554,Glycerol kinase,C,Energy production and conversion	WP_003639630.1_carbohydrate_kinase_[Lactobacillus_pentosus]
gene_835|GeneMark.hmm|276_aa|-|912864|913694	transketolase";COG3959,Transketolase, N-terminal subunit,G,Carbohydrate transport and metabolism	WP_003639631.1_transketolase_[Lactobacillus_pentosus]
gene_836|GeneMark.hmm|475_aa|-|913709|915136	MULTISPECIES: hypothetical protein";Gene "KCA1_2419";Gene "FD24_GL000457";Gene "N692_02895";Gene "LPE_02256";Ontology_term "cytoplasm,intramolecular oxidoreductase activity, interconverting aldoses and ketoses,monosaccharide metabolic process";Ontology_id "GO:0005737,GO:0016861,GO:0005996";COG2407,L-fucose isomerase and related proteins,G,Carbohydrate transport and metabolism	WP_003639632.1_MULTISPECIES:_hypothetical_protein_[Lactobacillus]
gene_837|GeneMark.hmm|336_aa|+|915265|916275	LacI family transcriptional regulator";Gene "LPE_02255";Ontology_term "DNA binding,transcription factor activity, sequence-specific DNA binding,transcription, DNA-templated,regulation of transcription, DNA-templated";Ontology_id "GO:0003677,GO:0003700,GO:0006351,GO:0006355";COG1609,Transcriptional regulators,K,Transcription	WP_003639633.1_LacI_family_transcriptional_regulator_[Lactobacillus_pentosus]
gene_838|GeneMark.hmm|364_aa|-|916342|917436	PTS sugar transporter subunit IIC";Gene "FD24_GL000459";Gene "LPE_02254";Ontology_term "integral component of membrane,protein-N(PI)-phosphohistidine-sugar phosphotransferase activity,phosphoenolpyruvate-dependent sugar phosphotransferase system,carbohydrate transmembrane transport";Ontology_id "GO:0016021,GO:0008982,GO:0009401,GO:0034219";Enzyme_code "EC:2.7.1.69";Enzyme_name "Transferring phosp…	WP_003639634.1_membrane_protein_[Lactobacillus_pentosus]
gene_839|GeneMark.hmm|470_aa|-|918718|920130	hypothetical protein	WP_003639635.1_hypothetical_protein_[Lactobacillus_pentosus]
gene_840|GeneMark.hmm|627_aa|-|920457|922340	cell surface protein";Gene "FD24_GL000462";Ontology_term "extracellular region,cell wall,collagen binding,cell adhesion";Ontology_id "GO:0005576,GO:0005618,GO:0005518,GO:0007155";COG4932,Predicted outer membrane protein,M,Cell wall/membrane/envelope biogenesis	WP_003639637.1_cell_surface_protein_[Lactobacillus_pentosus]
gene_841|GeneMark.hmm|301_aa|-|922477|923382	EamA family transporter";Gene "LPE_02249";Ontology_term "integral component of membrane";Ontology_id "GO:0016021";COG0697,Permeases of the drug/metabolite transporter (DMT) superfamily,GER,Multiple classes	WP_003639638.1_EamA_family_transporter_[Lactobacillus_pentosus]
gene_842|GeneMark.hmm|233_aa|+|923575|924276	MULTISPECIES: hypothetical protein";Gene "LPE_02248";Gene "N692_02930";Gene "FD24_GL000464";Gene "KCA1_2426";Ontology_term "integral component of membrane";Ontology_id "GO:0016021	WP_003639639.1_MULTISPECIES:_hypothetical_protein_[Lactobacillus]
gene_843|GeneMark.hmm|307_aa|-|924443|925366	amidohydrolase";COG2159,Predicted metal-dependent hydrolase of the TIM-barrel fold,R,General function prediction only	WP_003639640.1_amidohydrolase_[Lactobacillus_pentosus]
gene_844|GeneMark.hmm|202_aa|+|925467|926075	TetR/AcrR family transcriptional regulator";Gene "LPENT_02377";Gene "LPE_02246";Gene "FD24_GL000467";Ontology_term "DNA binding,transcription, DNA-templated,regulation of transcription, DNA-templated";Ontology_id "GO:0003677,GO:0006351,GO:0006355";COG1309,Transcriptional regulator,K,Transcription	WP_033619427.1_TetR_family_transcriptional_regulator_[Lactobacillus_pentosus]
gene_845|GeneMark.hmm|295_aa|-|926331|927218	ROK family protein";Gene "FD24_GL000468";Gene "LPE_02245";Ontology_term "kinase activity,phosphorylation";Ontology_id "GO:0016301,GO:0016310";COG1940,Transcriptional regulator/sugar kinase,KG,Multiple classes	WP_003639642.1_N-acetylmannosamine_kinase_[Lactobacillus_pentosus]
gene_846|GeneMark.hmm|585_aa|-|927510|929267	ABC transporter ATP-binding protein";Gene "FD24_GL000469";Gene "LPE_02244";Ontology_term "integral component of membrane,ATP binding,ATPase activity, coupled to transmembrane movement of substances,transmembrane transport";Ontology_id "GO:0016021,GO:0005524,GO:0042626,GO:0055085";Enzyme_code "EC:3.6.1.3,EC:3.6.1.15";Enzyme_name "Adenosinetriphosphatase,Nucleoside-triphosphate phosphatase";Thiamin…	WP_003639643.1_ABC_transporter_permease_[Lactobacillus_pentosus]
gene_847|GeneMark.hmm|178_aa|-|929295|929831	transcriptional regulator";Gene "LPE_02243";Ontology_term "DNA binding,transcription factor activity, sequence-specific DNA binding,transcription, DNA-templated,regulation of transcription, DNA-templated";Ontology_id "GO:0003677,GO:0003700,GO:0006351,GO:0006355";COG1846,Transcriptional regulators,K,Transcription	WP_003639644.1_transcriptional_regulator_[Lactobacillus_pentosus]
gene_848|GeneMark.hmm|217_aa|-|930064|930717	nitroreductase family protein";Gene "FD24_GL000471";Ontology_term "oxidoreductase activity,oxidation-reduction process";Ontology_id "GO:0016491,GO:0055114";COG0778,Nitroreductase,C,Energy production and conversion	WP_003639645.1_NAD(P)H-dependent_quinone_reductase_[Lactobacillus_pentosus]
gene_850|GeneMark.hmm|226_aa|-|933857|934537	ABC transporter ATP-binding protein";Gene "LPE_02240";Ontology_term "ATP binding,ATPase activity";Ontology_id "GO:0005524,GO:0016887";Enzyme_code "EC:3.6.1.3,EC:3.6.1.15";Enzyme_name "Adenosinetriphosphatase,Nucleoside-triphosphate phosphatase";Thiamine metabolism, Purine metabolism; COG1101,ABC-type uncharacterized transport system, ATPase component,R,General function prediction only	WP_003639646.1_ABC_transporter_ATP-binding_protein_[Lactobacillus_pentosus]
gene_851|GeneMark.hmm|333_aa|-|934521|935522	ABC transporter permease";Gene "FD24_GL000475";Ontology_term "plasma membrane,integral component of membrane,transporter activity,transport";Ontology_id "GO:0005886,GO:0016021,GO:0005215,GO:0006810";COG4120,ABC-type uncharacterized transport system, permease component,R,General function prediction only	WP_003639647.1_ABC_transporter_permease_[Lactobacillus_pentosus]
gene_852|GeneMark.hmm|321_aa|-|935550|936515	ABC transporter substrate-binding protein";COG2984,ABC-type uncharacterized transport system, periplasmic component,R,General function prediction only	WP_003639648.1_ABC_transporter_substrate-binding_protein_[Lactobacillus_pentosus]
gene_853|GeneMark.hmm|503_aa|-|937029|938540	hypothetical protein	WP_003639649.1_hypothetical_protein_[Lactobacillus_pentosus]
gene_854|GeneMark.hmm|131_aa|-|938515|938910	hypothetical protein	WP_033619430.1_hypothetical_protein_[Lactobacillus_pentosus]
gene_855|GeneMark.hmm|347_aa|-|938975|940018	cell surface protein";Gene "FD24_GL000479";Ontology_term "integral component of membrane";Ontology_id "GO:0016021	WP_003639651.1_cell_surface_protein_[Lactobacillus_pentosus]
gene_856|GeneMark.hmm|255_aa|-|940098|940865	WxL domain-containing protein	WP_003639652.1_MULTISPECIES:_cell_surface_protein_[Lactobacillus]
gene_857|GeneMark.hmm|212_aa|-|942346|942984	CBS domain-containing protein";COG0517,FOG: CBS domain,R,General function prediction only	WP_003639653.1_CBS_domain-containing_protein_[Lactobacillus_pentosus]
gene_858|GeneMark.hmm|234_aa|-|942987|943691	ABC transporter ATP-binding protein";Gene "LPE_02232";Gene "FD24_GL000483";Ontology_term "ATP binding,branched-chain amino acid transmembrane transporter activity,ATPase activity,branched-chain amino acid transport";Ontology_id "GO:0005524,GO:0015658,GO:0016887,GO:0015803";Enzyme_code "EC:3.6.1.3,EC:3.6.1.15";Enzyme_name "Adenosinetriphosphatase,Nucleoside-triphosphate phosphatase";Thiamine metab…	WP_003639654.1_MULTISPECIES:_ABC_transporter_ATP-binding_protein_[Lactobacillus]
gene_859|GeneMark.hmm|259_aa|-|943692|944471	ABC transporter ATP-binding protein";Gene "LPENT_02359";Gene "LPE_02231";Gene "FD24_GL000484";Ontology_term "ATP binding,ATPase activity";Ontology_id "GO:0005524,GO:0016887";Enzyme_code "EC:3.6.1.3,EC:3.6.1.15";Enzyme_name "Adenosinetriphosphatase,Nucleoside-triphosphate phosphatase";Thiamine metabolism, Purine metabolism; COG0411,ABC-type branched-chain amino acid transport systems, ATPase compo…	WP_003639655.1_ABC_transporter_ATP-binding_protein_[Lactobacillus_pentosus]
gene_860|GeneMark.hmm|320_aa|-|944464|945426	branched-chain amino acid ABC transporter permease";Gene "FD24_GL000485";Gene "LPE_02230";Ontology_term "plasma membrane,integral component of membrane,transporter activity,transport";Ontology_id "GO:0005886,GO:0016021,GO:0005215,GO:0006810";COG4177,ABC-type branched-chain amino acid transport system, permease component,E,Amino acid transport and metabolism	WP_003639656.1_branched-chain_amino_acid_ABC_transporter_permease_[Lactobacillus_pentosus]
gene_861|GeneMark.hmm|292_aa|-|945440|946318	branched-chain amino acid ABC transporter permease";Gene "LPENT_02357";Gene "FD24_GL000486";Gene "LPE_02229";Ontology_term "plasma membrane,integral component of membrane,transporter activity,transport";Ontology_id "GO:0005886,GO:0016021,GO:0005215,GO:0006810";COG0559,Branched-chain amino acid ABC-type transport system, permease components,E,Amino acid transport and metabolism	WP_003639657.1_MULTISPECIES:_branched-chain_amino_acid_ABC_transporter_permease_[Lactobacillus]
gene_862|GeneMark.hmm|413_aa|-|946346|947587	branched-chain amino acid abc transporter, substrate binding protein";Gene "FD24_GL000487";Ontology_term "amino acid transport";Ontology_id "GO:0006865";COG0683,ABC-type branched-chain amino acid transport systems, periplasmic component,E,Amino acid transport and metabolism	WP_003639658.1_MULTISPECIES:_branched-chain_amino_acid_ABC_transporter_substrate-binding_protein_[Lactobacillus]
gene_864|GeneMark.hmm|72_aa|-|948038|948256	MULTISPECIES: hypothetical protein	WP_003639659.1_MULTISPECIES:_hypothetical_protein_[Lactobacillus]
gene_865|GeneMark.hmm|270_aa|-|948346|949158	peptidase M10";Gene "LPENT_02354";Gene "LPE_02226";Gene "FD24_GL000489";Ontology_term "extracellular matrix,metalloendopeptidase activity,zinc ion binding,proteolysis";Ontology_id "GO:0031012,GO:0004222,GO:0008270,GO:0006508";Enzyme_code "EC:3.4.24";Enzyme_name "Acting on peptide bonds (peptidases)";COG1913,Predicted Zn-dependent proteases,R,General function prediction only	WP_003639660.1_peptidase_M10_[Lactobacillus_pentosus]
gene_866|GeneMark.hmm|156_aa|-|950362|950832	GtrA family protein";Gene "FD24_GL000490";Ontology_term "integral component of membrane,polysaccharide biosynthetic process,transport";Ontology_id "GO:0016021,GO:0000271,GO:0006810";COG2246,Predicted membrane protein,S,Function unknown	WP_003639661.1_teichoic_acid_glycosylation_protein_[Lactobacillus_pentosus]
gene_867|GeneMark.hmm|213_aa|+|951077|951718	hypothetical protein";Gene "LPE_02224";Gene "FD24_GL000491";Ontology_term "integral component of membrane";Ontology_id "GO:0016021	WP_003639662.1_hypothetical_protein_[Lactobacillus_pentosus]
gene_868|GeneMark.hmm|220_aa|-|951858|952520	transcriptional regulator";Gene "FD24_GL000492";Ontology_term "integral component of membrane,sequence-specific DNA binding";Ontology_id "GO:0016021,GO:0043565";COG1396,Predicted transcriptional regulators,K,Transcription	WP_003639663.1_transcriptional_regulator_[Lactobacillus_pentosus]
gene_869|GeneMark.hmm|530_aa|+|952961|954553	divalent metal cation transporter";Gene "LPENT_02350";Gene "mntH2";Ontology_term "integral component of membrane,transporter activity,transport";Ontology_id "GO:0016021,GO:0005215,GO:0006810";COG1914,Mn2+ and Fe2+ transporters of the NRAMP family,P,Inorganic ion transport and metabolism	WP_003639664.1_manganese_transporter_[Lactobacillus_pentosus]
gene_870|GeneMark.hmm|143_aa|+|954553|954984	universal stress protein";Gene "LPE_02221";Gene "LPENT_02349";Gene "FD24_GL000496";Ontology_term "response to stress";Ontology_id "GO:0006950";COG0589,Universal stress protein UspA and related nucleotide-binding proteins,T,Signal transduction mechanisms	WP_003639665.1_universal_stress_protein_UspA_[Lactobacillus_pentosus]
gene_871|GeneMark.hmm|90_aa|+|955176|955448	hypothetical protein	WP_003639666.1_MULTISPECIES:_hypothetical_protein_[Lactobacillus]
gene_872|GeneMark.hmm|228_aa|-|955627|956313	TVP38/TMEM64 family protein";Gene "FD24_GL000498";Gene "LPE_02219";Ontology_term "integral component of membrane";Ontology_id "GO:0016021";COG0398,Uncharacterized conserved protein,S,Function unknown	WP_003639667.1_TVP38/TMEM64_family_protein_[Lactobacillus_pentosus]
gene_873|GeneMark.hmm|104_aa|-|956325|956639	transcriptional regulator";Gene "FD24_GL000499";Ontology_term "DNA binding,transcription factor activity, sequence-specific DNA binding,transcription, DNA-templated,regulation of transcription, DNA-templated";Ontology_id "GO:0003677,GO:0003700,GO:0006351,GO:0006355";COG0640,Predicted transcriptional regulators,K,Transcription	WP_003639668.1_MULTISPECIES:_transcriptional_regulator_[Lactobacillus]
gene_874|GeneMark.hmm|187_aa|-|956663|957226	hypothetical protein";Gene "LPE_02217";Ontology_term "integral component of membrane";Ontology_id "GO:0016021";COG4300,Predicted permease, cadmium resistance protein,P,Inorganic ion transport and metabolism	WP_003639669.1_membrane_protein_[Lactobacillus_pentosus]
gene_875|GeneMark.hmm|667_aa|-|957607|959610	ABC transporter ATP-binding protein";Gene "FD24_GL000501";Ontology_term "plasma membrane,integral component of membrane,ATP binding,ATPase activity,transport,response to antibiotic";Ontology_id "GO:0005886,GO:0016021,GO:0005524,GO:0016887,GO:0006810,GO:0046677";Enzyme_code "EC:3.6.1.3,EC:3.6.1.15";Enzyme_name "Adenosinetriphosphatase,Nucleoside-triphosphate phosphatase";Thiamine metabolism, Purin…	WP_003639670.1_ABC_transporter_ATP-binding_protein_[Lactobacillus_pentosus]
gene_876|GeneMark.hmm|1135_aa|-|960033|963440	cell surface protein";Gene "FD24_GL000502";Ontology_term "integral component of membrane,catalytic activity,metabolic process";Ontology_id "GO:0016021,GO:0003824,GO:0008152";COG3119,Arylsulfatase A and related enzymes,P,Inorganic ion transport and metabolism	WP_033619433.1_cell_surface_protein_[Lactobacillus_pentosus]
gene_877|GeneMark.hmm|122_aa|-|963714|964082	hypothetical protein";Gene "FD24_GL000503";Ontology_term "integral component of membrane";Ontology_id "GO:0016021	WP_003639672.1_MULTISPECIES:_hypothetical_protein_[Lactobacillus]
gene_878|GeneMark.hmm|281_aa|-|964145|964990	phosphodiesterase";COG0622,Predicted phosphoesterase,R,General function prediction only	WP_003639673.1_metallophosphoesterase_[Lactobacillus_pentosus]
gene_879|GeneMark.hmm|104_aa|+|965394|965708	hypothetical protein";Gene "FD24_GL000505";Ontology_term "integral component of membrane";Ontology_id "GO:0016021	WP_003639674.1_MULTISPECIES:_hypothetical_protein_[Lactobacillus]
gene_881|GeneMark.hmm|274_aa|+|965890|966714	transcriptional regulator";Gene "FD24_GL000506";Gene "LPE_02211";Ontology_term "sequence-specific DNA binding";Ontology_id "GO:0043565";COG1396,Predicted transcriptional regulators,K,Transcription	WP_003639675.1_MULTISPECIES:_transcriptional_regulator_[Lactobacillus]
gene_882|GeneMark.hmm|148_aa|-|966874|967320	PTS cellobiose transporter subunit IIA";Gene "LPE_02210";Gene "FD24_GL000507";Ontology_term "protein-N(PI)-phosphohistidine-sugar phosphotransferase activity,kinase activity,D-glucosamine PTS permease activity,phosphoenolpyruvate-dependent sugar phosphotransferase system,phosphorylation,carbohydrate transmembrane transport";Ontology_id "GO:0008982,GO:0016301,GO:0103111,GO:0009401,GO:0016310,GO:00…	WP_003639676.1_PTS_cellobiose_transporter_subunit_IIA_[Lactobacillus_pentosus]
gene_883|GeneMark.hmm|108_aa|-|968108|968434	MULTISPECIES: PTS sugar transporter subunit IIB";Gene "pts23B";Gene "LPENT_02336";Gene "FD24_GL000508";Gene "LPE_02209";Gene "N692_03140";Ontology_term "protein-N(PI)-phosphohistidine-sugar phosphotransferase activity,D-glucosamine PTS permease activity,phosphoenolpyruvate-dependent sugar phosphotransferase system,carbohydrate transmembrane transport";Ontology_id "GO:0008982,GO:0103111,GO:0009401…	WP_003639677.1_MULTISPECIES:_PTS_sugar_transporter_subunit_IIB_[Lactobacillus]
gene_884|GeneMark.hmm|490_aa|-|968457|969929	PTS cellobiose transporter subunit IIC";Gene "LPE_02208";Ontology_term "plasma membrane,integral component of membrane,protein-N(PI)-phosphohistidine-sugar phosphotransferase activity,phosphoenolpyruvate-dependent sugar phosphotransferase system,carbohydrate transmembrane transport";Ontology_id "GO:0005886,GO:0016021,GO:0008982,GO:0009401,GO:0034219";Enzyme_code "EC:2.7.1.69";Enzyme_name "Transfe…	WP_003639678.1_MULTISPECIES:_PTS_cellobiose_transporter_subunit_IIC_[Lactobacillus]
gene_885|GeneMark.hmm|460_aa|-|969929|971311	6-phospho-beta-glucosidase";Gene "LPE_02206";Ontology_term "6-phospho-beta-glucosidase activity,carbohydrate metabolic process";Ontology_id "GO:0008706,GO:0005975";Enzyme_code "EC:3.2.1.86,EC:3.2.1.21";Enzyme_name "6-phospho-beta-glucosidase,Beta-glucosidase";Glycolysis / Gluconeogenesis, Cyanoamino acid metabolism, Starch and sucrose metabolism, Phenylpropanoid biosynthesis; COG2723,Beta-glucosi…	WP_003639679.1_6-phospho-beta-glucosidase_[Lactobacillus_pentosus]
gene_886|GeneMark.hmm|338_aa|-|971594|972610	oxidoreductase";Gene "FD24_GL000511";Ontology_term "catalytic activity,coenzyme binding";Ontology_id "GO:0003824,GO:0050662";COG0451,Nucleoside-diphosphate-sugar epimerases,MG,Multiple classes	WP_003639680.1_NAD-dependent_dehydratase_[Lactobacillus_pentosus]
gene_887|GeneMark.hmm|147_aa|+|972717|973160	MerR family transcriptional regulator";Gene "LPE_02204";Gene "FD24_GL000512";Ontology_term "DNA binding,regulation of transcription, DNA-templated";Ontology_id "GO:0003677,GO:0006355";COG0789,Predicted transcriptional regulators,K,Transcription	WP_003639681.1_MerR_family_transcriptional_regulator_[Lactobacillus_pentosus]
gene_888|GeneMark.hmm|207_aa|+|973544|974167	peptidoglycan-binding protein";COG1429,Cobalamin biosynthesis protein CobN and related Mg-chelatases,H,Coenzyme transport and metabolism	WP_003639682.1_MULTISPECIES:_peptidoglycan-binding_protein_[Lactobacillus]
gene_889|GeneMark.hmm|225_aa|+|974726|975403	peptidoglycan-binding protein";COG1388,FOG: LysM repeat,M,Cell wall/membrane/envelope biogenesis	WP_003639683.1_peptidoglycan-binding_protein_[Lactobacillus_pentosus]
gene_890|GeneMark.hmm|114_aa|+|975638|975982	RNA-binding protein";COG4043,Uncharacterized conserved protein,S,Function unknown	WP_003639684.1_hypothetical_protein_[Lactobacillus_pentosus]
gene_891|GeneMark.hmm|297_aa|-|975971|976864	ABC superfamily ATP binding cassette transporter, binding protein";Gene "FD24_GL000517";Gene "LPE_02200";Ontology_term "metal ion binding,cell adhesion,metal ion transport";Ontology_id "GO:0046872,GO:0007155,GO:0030001";COG0803,ABC-type metal ion transport system, periplasmic component/surface adhesin,P,Inorganic ion transport and metabolism	WP_003639685.1_metal_ABC_transporter_substrate-binding_protein_[Lactobacillus_pentosus]
gene_892|GeneMark.hmm|179_aa|+|976978|977517	hypothetical protein FD24_GL000518";Gene "FD24_GL000518";Ontology_term "integral component of membrane";Ontology_id "GO:0016021	WP_003639686.1_hypothetical_protein_[Lactobacillus_pentosus]
gene_894|GeneMark.hmm|163_aa|+|977953|978444	dna-3-methyladenine glycosylase i";Gene "FD24_GL000520";Ontology_term "DNA-3-methyladenine glycosylase activity,base-excision repair";Ontology_id "GO:0008725,GO:0006284";Enzyme_code "EC:3.2.2.21,EC:3.2.2.20";Enzyme_name "DNA-3-methyladenine glycosylase II,DNA-3-methyladenine glycosylase I";COG2818,3-methyladenine DNA glycosylase,L,Replication, recombination and repair	WP_003639687.1_DNA-3-methyladenine_glycosylase_[Lactobacillus_pentosus]
gene_895|GeneMark.hmm|378_aa|+|978616|979752	GGDEF domain-containing protein";Gene "LPENT_02325";Gene "FD24_GL000521";Gene "LPE_02197";Ontology_term "integral component of membrane";Ontology_id "GO:0016021";COG2199,FOG: GGDEF domain,T,Signal transduction mechanisms	WP_003639688.1_GGDEF_domain-containing_protein_[Lactobacillus_pentosus]
gene_896|GeneMark.hmm|152_aa|-|979888|980346	hypothetical protein	WP_003639689.1_hypothetical_protein_[Lactobacillus_pentosus]
gene_897|GeneMark.hmm|504_aa|-|980346|981860	LytTR family transcriptional regulator";Gene "LPE_02195";Ontology_term "damaged DNA binding,DNA repair";Ontology_id "GO:0003684,GO:0006281";COG0389,Nucleotidyltransferase/DNA polymerase involved in DNA repair,L,Replication, recombination and repair	WP_003639690.1_LytTR_family_transcriptional_regulator_[Lactobacillus_pentosus]
gene_898|GeneMark.hmm|190_aa|-|981913|982485	hypothetical protein	WP_003639691.1_hypothetical_protein_[Lactobacillus_pentosus]
gene_899|GeneMark.hmm|395_aa|-|982889|984076	hypothetical protein";Gene "FD24_GL000526";Gene "LPE_02193";Ontology_term "integral component of membrane";Ontology_id "GO:0016021	WP_003639700.1_hypothetical_protein_[Lactobacillus_pentosus]
gene_900|GeneMark.hmm|593_aa|-|984098|985879	ABC transporter ATP-binding protein";Gene "LPE_02192";Ontology_term "integral component of membrane,ATP binding,ATPase activity, coupled to transmembrane movement of substances,transmembrane transport";Ontology_id "GO:0016021,GO:0005524,GO:0042626,GO:0055085";Enzyme_code "EC:3.6.1.3,EC:3.6.1.15";Enzyme_name "Adenosinetriphosphatase,Nucleoside-triphosphate phosphatase";Thiamine metabolism, Purine …	WP_003639701.1_multidrug_ABC_transporter_permease_[Lactobacillus_pentosus]
gene_901|GeneMark.hmm|336_aa|-|985872|986882	ABC transporter, ATP-binding and permease protein";Gene "LPENT_02318";Ontology_term "integral component of membrane,ATP binding,ATPase activity, coupled to transmembrane movement of substances,transmembrane transport";Ontology_id "GO:0016021,GO:0005524,GO:0042626,GO:0055085";Enzyme_code "EC:3.6.1.3,EC:3.6.1.15";Enzyme_name "Adenosinetriphosphatase,Nucleoside-triphosphate phosphatase";Thiamine met…	WP_003639702.1_ABC_transporter_ATP-binding_protein_[Lactobacillus_pentosus]
gene_903|GeneMark.hmm|199_aa|+|988003|988602	hypothetical protein	WP_003639703.1_hypothetical_protein_[Lactobacillus_pentosus]
gene_904|GeneMark.hmm|397_aa|+|989026|990219	amidohydrolase";Gene "LPE_00657";Ontology_term "aminoacylase activity,metabolic process";Ontology_id "GO:0004046,GO:0008152";Enzyme_code "EC:3.5.1.14";Enzyme_name "N-acyl-aliphatic-L-amino acid amidohydrolase";Arginine biosynthesis, Biosynthesis of antibiotics; COG1473,Metal-dependent amidase/aminoacylase/carboxypeptidase,R,General function prediction only	WP_003639704.1_amidohydrolase_[Lactobacillus_pentosus]
gene_905|GeneMark.hmm|296_aa|-|990465|991355	oxidoreductase";Gene "LPENT_02314";Gene "FD24_GL000532";Gene "LPE_00658";Ontology_term "oxidoreductase activity,oxidation-reduction process";Ontology_id "GO:0016491,GO:0055114";COG1028,Dehydrogenases with different specificities (related to short-chain alcohol dehydrogenases),IQR,Multiple classes	WP_003639705.1_oxidoreductase_[Lactobacillus_pentosus]
gene_906|GeneMark.hmm|313_aa|+|991546|992487	magnesium transporter";Gene "FD24_GL000533";Ontology_term "plasma membrane,integral component of membrane,metal ion transmembrane transporter activity,metal ion transport,transmembrane transport";Ontology_id "GO:0005886,GO:0016021,GO:0046873,GO:0030001,GO:0055085";COG0598,Mg2+ and Co2+ transporters,P,Inorganic ion transport and metabolism	WP_003639706.1_magnesium_transporter_[Lactobacillus_pentosus]
gene_908|GeneMark.hmm|142_aa|-|992703|993131	hypothetical protein	WP_003639707.1_hypothetical_protein_[Lactobacillus_pentosus]
gene_909|GeneMark.hmm|274_aa|-|993412|994236	transcriptional regulator";Gene "FD24_GL000537";Gene "LPE_00661";Ontology_term "sequence-specific DNA binding";Ontology_id "GO:0043565";COG1426,Uncharacterized protein conserved in bacteria,S,Function unknown	WP_003639708.1_transcriptional_regulator_[Lactobacillus_pentosus]
gene_910|GeneMark.hmm|494_aa|-|994412|995896	glutamate/gamma-aminobutyrate family transporter YjeM";Gene "FD24_GL000538";Ontology_term "integral component of membrane,amino acid transmembrane transporter activity,amino acid transmembrane transport";Ontology_id "GO:0016021,GO:0015171,GO:0003333";COG0531,Amino acid transporters,E,Amino acid transport and metabolism	WP_003639709.1_MULTISPECIES:_glutamate/gamma-aminobutyrate_family_transporter_YjeM_[Lactobacillus]
gene_911|GeneMark.hmm|132_aa|+|996195|996593	extracellular protein	WP_031267561.1_MULTISPECIES:_hypothetical_protein_[Lactobacillus]
gene_912|GeneMark.hmm|390_aa|+|996889|998061	1,3-propanediol dehydrogenase";Gene "LPENT_02308";Ontology_term "metal ion binding,1,3-propanediol dehydrogenase activity,oxidation-reduction process";Ontology_id "GO:0046872,GO:0047516,GO:0055114";Enzyme_code "EC:1.1.1.202";Enzyme_name "1,3-propanediol dehydrogenase";Propanoate metabolism, Glycerolipid metabolism; COG1454,Alcohol dehydrogenase, class IV,C,Energy production and conversion	WP_003639711.1_1,3-propanediol_dehydrogenase_[Lactobacillus_pentosus]
gene_913|GeneMark.hmm|373_aa|-|998409|999530	NAD(P)-dependent alcohol dehydrogenase";Gene "LPE_00665";Gene "FD24_GL000541";Ontology_term "zinc ion binding,aryl-alcohol dehydrogenase (NAD+) activity,oxidation-reduction process";Ontology_id "GO:0008270,GO:0018456,GO:0055114";Enzyme_code "EC:1.1.1.90";Enzyme_name "Aryl-alcohol dehydrogenase";Xylene degradation, Tyrosine metabolism, Toluene degradation, Phenylalanine metabolism; COG1062,Zn-depe…	WP_003639712.1_aryl-alcohol_dehydrogenase_[Lactobacillus_pentosus]
gene_914|GeneMark.hmm|642_aa|-|999868|1001796	copper-translocating P-type ATPase";Gene "FD24_GL000542";Gene "LPE_00666";Ontology_term "plasma membrane,integral component of membrane,nucleotide binding,cation-transporting ATPase activity,metal ion binding,cation transmembrane transport";Ontology_id "GO:0005886,GO:0016021,GO:0000166,GO:0019829,GO:0046872,GO:0098655";Enzyme_code "EC:3.6.1.3,EC:3.6.1.15";Enzyme_name "Adenosinetriphosphatase,Nucl…	WP_003639713.1_copper-translocating_P-type_ATPase_[Lactobacillus_pentosus]
gene_915|GeneMark.hmm|89_aa|-|1001793|1002062	cupredoxin domain-containing protein";COG4633,Uncharacterized protein conserved in bacteria,S,Function unknown	WP_003639714.1_copper-binding_protein_[Lactobacillus_pentosus]
gene_916|GeneMark.hmm|124_aa|-|1002094|1002468	copper-binding protein";Gene "LPENT_02304";Gene "LPE_00669";Ontology_term "integral component of membrane";Ontology_id "GO:0016021";COG4633,Uncharacterized protein conserved in bacteria,S,Function unknown	WP_003639715.1_MULTISPECIES:_copper-binding_protein_[Lactobacillus]
gene_917|GeneMark.hmm|253_aa|-|1002971|1003732	AraC family transcriptional regulator";Gene "FD24_GL000545";Gene "LPE_00670";Gene "LPENT_02303";Ontology_term "transcription factor activity, sequence-specific DNA binding,sequence-specific DNA binding,transcription, DNA-templated,regulation of transcription, DNA-templated";Ontology_id "GO:0003700,GO:0043565,GO:0006351,GO:0006355";COG2207,AraC-type DNA-binding domain-containing proteins,K,Transcr…	WP_003639717.1_MULTISPECIES:_AraC_family_transcriptional_regulator_[Lactobacillus]
gene_918|GeneMark.hmm|87_aa|-|1004163|1004426	hypothetical protein FD24_GL000546	WP_003639719.1_regulator_of_competence_TfoX_[Lactobacillus_pentosus]
gene_919|GeneMark.hmm|442_aa|-|1004466|1005794	histidine kinase";COG3290,Signal transduction histidine kinase regulating citrate/malate metabolism,T,Signal transduction mechanisms	WP_003639720.1_histidine_kinase_[Lactobacillus_pentosus]
gene_920|GeneMark.hmm|496_aa|-|1006219|1007709	extracellular protein	WP_003639721.1_hypothetical_protein_[Lactobacillus_pentosus]
gene_921|GeneMark.hmm|144_aa|-|1007702|1008136	hypothetical protein	WP_003639722.1_hypothetical_protein_[Lactobacillus_pentosus]
gene_922|GeneMark.hmm|355_aa|-|1008167|1009234	cell surface protein";Gene "FD24_GL000550";Ontology_term "integral component of membrane";Ontology_id "GO:0016021	WP_003639723.1_cell_surface_protein_[Lactobacillus_pentosus]
gene_923|GeneMark.hmm|234_aa|-|1009296|1010000	WxL domain-containing protein	WP_003639724.1_MULTISPECIES:_cell_surface_protein_[Lactobacillus]
gene_924|GeneMark.hmm|322_aa|-|1010697|1011665	oxidoreductase";Gene "FD24_GL000553";Ontology_term "zinc ion binding,oxidoreductase activity,oxidation-reduction process";Ontology_id "GO:0008270,GO:0016491,GO:0055114";COG0604,NADPH:quinone reductase and related Zn-dependent oxidoreductases,CR,Multiple classes	WP_003639725.1_dehydrogenase_[Lactobacillus_pentosus]
gene_925|GeneMark.hmm|131_aa|-|1011694|1012089	iron-sulfur cluster biosynthesis family protein	WP_003639726.1_MULTISPECIES:_Fe-S_cluster_biosynthesis_protein_[Lactobacillus]
gene_926|GeneMark.hmm|208_aa|-|1012190|1012816	putative uncharacterized protein";COG4832,Uncharacterized conserved protein,S,Function unknown	WP_003639727.1_hypothetical_protein_[Lactobacillus_pentosus]
gene_927|GeneMark.hmm|346_aa|-|1014004|1015044	cell surface protein";Gene "FD24_GL000556";Gene "LPE_00679";Ontology_term "integral component of membrane";Ontology_id "GO:0016021	WP_033619438.1_cell_surface_protein_[Lactobacillus_pentosus]
gene_928|GeneMark.hmm|202_aa|-|1015119|1015727	WxL domain-containing protein	WP_003639729.1_MULTISPECIES:_cell_surface_protein_[Lactobacillus]
gene_929|GeneMark.hmm|124_aa|-|1015724|1016098	cell surface protein";Gene "LPE_00681";Ontology_term "integral component of membrane";Ontology_id "GO:0016021	WP_003639730.1_MULTISPECIES:_hypothetical_protein_[Lactobacillus]
gene_930|GeneMark.hmm|916_aa|-|1016285|1019035	hypothetical protein	WP_081484873.1_hypothetical_protein_[Lactobacillus_pentosus]
gene_931|GeneMark.hmm|867_aa|-|1019273|1021876	BspA family leucine-rich repeat surface protein	WP_003639732.1_BspA_family_leucine-rich_repeat_surface_protein_[Lactobacillus_pentosus]
gene_932|GeneMark.hmm|120_aa|-|1022248|1022610	putative transcription regulator";COG1733,Predicted transcriptional regulators,K,Transcription	WP_003639735.1_MULTISPECIES:_MarR_family_transcriptional_regulator_[Lactobacillus]
gene_933|GeneMark.hmm|401_aa|+|1022736|1023941	MFS transporter";Gene "LPE_00685";Gene "FD24_GL000562";Ontology_term "integral component of membrane,transmembrane transport";Ontology_id "GO:0016021,GO:0055085";COG2814,Arabinose efflux permease,G,Carbohydrate transport and metabolism	WP_003639736.1_MULTISPECIES:_MFS_transporter_[Lactobacillus]
gene_934|GeneMark.hmm|213_aa|+|1024531|1025172	cell surface protein, erfk family";Gene "FD24_GL000563";Ontology_term "transferase activity";Ontology_id "GO:0016740";COG1376,Uncharacterized protein conserved in bacteria,S,Function unknown	WP_003639737.1_cell_surface_protein_[Lactobacillus_pentosus]
gene_935|GeneMark.hmm|632_aa|-|1025338|1027236	asparagine synthetase B";Gene "LPE_00687";Gene "FD24_GL000564";Ontology_term "asparagine synthase (glutamine-hydrolyzing) activity,asparagine biosynthetic process";Ontology_id "GO:0004066,GO:0006529";Enzyme_code "EC:6.3.5.4";Enzyme_name "Asparagine synthase (glutamine-hydrolyzing)";Alanine, aspartate and glutamate metabolism; COG0367,Asparagine synthase (glutamine-hydrolyzing),E,Amino acid transp…	WP_003639738.1_asparagine_synthetase_B_[Lactobacillus_pentosus]
gene_938|GeneMark.hmm|188_aa|-|1030020|1030586	TetR family transcriptional regulator";Gene "FD24_GL000567";Gene "LPE_00690";Ontology_term "DNA binding,transcription, DNA-templated,regulation of transcription, DNA-templated";Ontology_id "GO:0003677,GO:0006351,GO:0006355";COG1309,Transcriptional regulator,K,Transcription	WP_033619443.1_TetR_family_transcriptional_regulator_[Lactobacillus_pentosus]
gene_939|GeneMark.hmm|304_aa|+|1030726|1031640	short-chain dehydrogenase";COG0702,Predicted nucleoside-diphosphate-sugar epimerases,MG,Multiple classes	WP_003639740.1_short-chain_dehydrogenase_[Lactobacillus_pentosus]
gene_940|GeneMark.hmm|470_aa|+|1031678|1033090	succinate-semialdehyde dehydrogenase";Gene "FD24_GL000569";Ontology_term "oxidoreductase activity, acting on the aldehyde or oxo group of donors, NAD or NADP as acceptor,oxidation-reduction process";Ontology_id "GO:0016620,GO:0055114";COG1012,NAD-dependent aldehyde dehydrogenases,C,Energy production and conversion	WP_003639741.1_MULTISPECIES:_succinate-semialdehyde_dehydrogenase_[Lactobacillus]
gene_941|GeneMark.hmm|462_aa|-|1033247|1034635	rna-directed dna polymerase";Gene "FD24_GL000570";Ontology_term "RNA-directed DNA polymerase activity,RNA-dependent DNA biosynthetic process";Ontology_id "GO:0003964,GO:0006278";Enzyme_code "EC:2.7.7.49";Enzyme_name "RNA-directed DNA polymerase";COG3344,Retron-type reverse transcriptase,L,Replication, recombination and repair	WP_003639636.1_group_II_intron_reverse_transcriptase/maturase_[Lactobacillus_pentosus]
gene_943|GeneMark.hmm|158_aa|-|1035274|1035750	N-acetyltransferase";Gene "LPE_00694";Gene "FD24_GL000571";Ontology_term "N-acetyltransferase activity";Ontology_id "GO:0008080";COG0456,Acetyltransferases,R,General function prediction only	WP_003639742.1_N-acetyltransferase_[Lactobacillus_pentosus]
gene_944|GeneMark.hmm|895_aa|-|1035936|1038623	glycoside hydrolase family 25";Gene "FD24_GL000572";Ontology_term "lysozyme activity,carbohydrate metabolic process,peptidoglycan catabolic process,cell wall macromolecule catabolic process";Ontology_id "GO:0003796,GO:0005975,GO:0009253,GO:0016998";Enzyme_code "EC:3.2.1.17";Enzyme_name "Lysozyme";COG5301,Phage-related tail fibre protein,R,General function prediction only	WP_003639743.1_glycoside_hydrolase_family_25_[Lactobacillus_pentosus]
gene_945|GeneMark.hmm|94_aa|+|1038899|1039183	DUF1905 domain-containing protein	WP_003639744.1_hypothetical_protein_[Lactobacillus_pentosus]
gene_946|GeneMark.hmm|121_aa|-|1040428|1040793	transcriptional regulator";COG1733,Predicted transcriptional regulators,K,Transcription	WP_003639745.1_transcriptional_regulator_[Lactobacillus_pentosus]
gene_947|GeneMark.hmm|242_aa|+|1040927|1041655	short-chain dehydrogenase oxidoreductase";Gene "FD24_GL001943";Ontology_term "oxidoreductase activity,oxidation-reduction process";Ontology_id "GO:0016491,GO:0055114";COG4221,Short-chain alcohol dehydrogenase of unknown specificity,R,General function prediction only	WP_003639746.1_MULTISPECIES:_oxidoreductase_[Lactobacillus]
gene_949|GeneMark.hmm|190_aa|-|1042004|1042576	TetR/AcrR family transcriptional regulator";Gene "FD24_GL001942";Gene "LPE_00699";Ontology_term "DNA binding,transcription, DNA-templated,regulation of transcription, DNA-templated";Ontology_id "GO:0003677,GO:0006351,GO:0006355";COG1309,Transcriptional regulator,K,Transcription	WP_003639747.1_TetR_family_transcriptional_regulator_[Lactobacillus_pentosus]
gene_950|GeneMark.hmm|346_aa|+|1042700|1043740	aldehyde reductase";Gene "FD24_GL001941";Gene "LPE_00700";Ontology_term "oxidoreductase activity,coenzyme binding,oxidation-reduction process";Ontology_id "GO:0016491,GO:0050662,GO:0055114";COG0451,Nucleoside-diphosphate-sugar epimerases,MG,Multiple classes	WP_003639748.1_NAD-dependent_epimerase_[Lactobacillus_pentosus]
gene_952|GeneMark.hmm|317_aa|-|1044106|1045059	aldo/keto reductase";Gene "LPE_00701";Ontology_term "oxidoreductase activity,oxidation-reduction process";Ontology_id "GO:0016491,GO:0055114";COG4989,Predicted oxidoreductase,R,General function prediction only	WP_003639749.1_aldo/keto_reductase_[Lactobacillus_pentosus]
gene_956|GeneMark.hmm|79_aa|-|1047858|1048097	hypothetical protein	WP_003639750.1_hypothetical_protein_[Lactobacillus_pentosus]
gene_957|GeneMark.hmm|310_aa|-|1048495|1049427	iron chelating ABC transporter, substrate binding protein";COG0614,ABC-type Fe3+-hydroxamate transport system, periplasmic component,P,Inorganic ion transport and metabolism	WP_081484874.1_ferrichrome_ABC_transporter_substrate-binding_protein_[Lactobacillus_pentosus]
gene_958|GeneMark.hmm|264_aa|+|1049691|1050485	ABC transporter ATP-binding protein";Gene "FD24_GL001935";Gene "LPE_00705";Ontology_term "ATP binding,ATPase activity";Ontology_id "GO:0005524,GO:0016887";Enzyme_code "EC:3.6.1.3,EC:3.6.1.15";Enzyme_name "Adenosinetriphosphatase,Nucleoside-triphosphate phosphatase";Thiamine metabolism, Purine metabolism; COG1120,ABC-type cobalamin/Fe3+-siderophores transport systems, ATPase components,PH,Multiple…	WP_003639752.1_iron-dicitrate_ABC_transporter_ATP-binding_protein_[Lactobacillus_pentosus]
gene_959|GeneMark.hmm|332_aa|+|1050482|1051480	iron ABC transporter permease";Gene "FD24_GL001934";Gene "LPE_00706";Ontology_term "plasma membrane,integral component of membrane,transporter activity,transport";Ontology_id "GO:0005886,GO:0016021,GO:0005215,GO:0006810";COG0609,ABC-type Fe3+-siderophore transport system, permease component,P,Inorganic ion transport and metabolism	WP_003639753.1_ferrichrome_ABC_transporter_permease_[Lactobacillus_pentosus]
gene_960|GeneMark.hmm|331_aa|+|1051477|1052472	iron ABC transporter permease";Gene "FD24_GL001933";Gene "LPE_00707";Ontology_term "plasma membrane,integral component of membrane,transporter activity,transport";Ontology_id "GO:0005886,GO:0016021,GO:0005215,GO:0006810";COG0609,ABC-type Fe3+-siderophore transport system, permease component,P,Inorganic ion transport and metabolism	WP_003639754.1_iron_ABC_transporter_permease_[Lactobacillus_pentosus]
gene_961|GeneMark.hmm|248_aa|-|1052728|1053474	NAD(P)-dependent oxidoreductase";Gene "FD24_GL001931";Gene "LPE_00708";Ontology_term "oxidoreductase activity,oxidation-reduction process";Ontology_id "GO:0016491,GO:0055114";COG4221,Short-chain alcohol dehydrogenase of unknown specificity,R,General function prediction only	WP_003639755.1_MULTISPECIES:_oxidoreductase_[Lactobacillus]
gene_962|GeneMark.hmm|150_aa|-|1053496|1053948	acetyltransferase";COG0110,Acetyltransferase (isoleucine patch superfamily),R,General function prediction only	WP_003639756.1_acetyltransferase_[Lactobacillus_pentosus]
gene_963|GeneMark.hmm|2183_aa|-|1054378|1060929	mucus-binding protein";Gene "LPE_00710";Ontology_term "integral component of membrane";Ontology_id "GO:0016021";COG0810,Periplasmic protein TonB, links inner and outer membranes,M,Cell wall/membrane/envelope biogenesis	WP_003639757.1_mucus-binding_protein_[Lactobacillus_pentosus]
gene_964|GeneMark.hmm|354_aa|-|1061111|1062175	cell surface protein";Gene "LPE_00711";Gene "FD24_GL001928";Ontology_term "integral component of membrane";Ontology_id "GO:0016021	WP_081484899.1_cell_surface_protein_[Lactobacillus_pentosus]
gene_965|GeneMark.hmm|195_aa|-|1062254|1062841	WxL domain-containing protein	WP_003639759.1_cell_surface_protein_[Lactobacillus_pentosus]
gene_966|GeneMark.hmm|825_aa|-|1062895|1065372	BspA family leucine-rich repeat surface protein";COG1429,Cobalamin biosynthesis protein CobN and related Mg-chelatases,H,Coenzyme transport and metabolism	WP_003639760.1_BspA_family_leucine-rich_repeat_surface_protein_[Lactobacillus_pentosus]
gene_967|GeneMark.hmm|143_aa|-|1065413|1065844	hypothetical protein FD24_GL001925";Gene "FD24_GL001925";Ontology_term "integral component of membrane";Ontology_id "GO:0016021	WP_003639761.1_hypothetical_protein_[Lactobacillus_pentosus]
gene_968|GeneMark.hmm|104_aa|-|1066505|1066819	MULTISPECIES: hypothetical protein	WP_003639762.1_MULTISPECIES:_hypothetical_protein_[Lactobacillus]
gene_969|GeneMark.hmm|430_aa|-|1066837|1068129	dna-directed dna polymerase";Gene "FD24_GL001922";Ontology_term "damaged DNA binding,DNA-directed DNA polymerase activity,DNA repair,DNA biosynthetic process";Ontology_id "GO:0003684,GO:0003887,GO:0006281,GO:0071897";Enzyme_code "EC:2.7.7.7";Enzyme_name "DNA-directed DNA polymerase";Pyrimidine metabolism, Purine metabolism; COG0389,Nucleotidyltransferase/DNA polymerase involved in DNA repair,L,Re…	WP_003639763.1_DNA-directed_DNA_polymerase_[Lactobacillus_pentosus]
gene_970|GeneMark.hmm|131_aa|-|1068110|1068505	hypothetical protein	WP_003639764.1_hypothetical_protein_[Lactobacillus_pentosus]
gene_972|GeneMark.hmm|532_aa|-|1068965|1070563	na(+) h(+) antiporter";Gene "FD24_GL001919";Ontology_term "integral component of membrane,solute:proton antiporter activity,hydrogen ion transmembrane transport";Ontology_id "GO:0016021,GO:0015299,GO:1902600";COG0025,NhaP-type Na+/H+ and K+/H+ antiporters,P,Inorganic ion transport and metabolism	WP_003639766.1_sodium:proton_antiporter_[Lactobacillus_pentosus]
gene_973|GeneMark.hmm|274_aa|-|1070814|1071638	NADH pyrophosphatase";Gene "LPE_00948";Gene "FD24_GL001918";Ontology_term "hydrolase activity,metal ion binding";Ontology_id "GO:0016787,GO:0046872";COG2816,NTP pyrophosphohydrolases containing a Zn-finger, probably nucleic-acid-binding,L,Replication, recombination and repair	WP_003639767.1_NADH_pyrophosphatase_[Lactobacillus_pentosus]
gene_974|GeneMark.hmm|299_aa|-|1071740|1072639	LysR family transcriptional regulator";Gene "FD24_GL001917";Ontology_term "DNA binding,transcription factor activity, sequence-specific DNA binding,transcription, DNA-templated,regulation of transcription, DNA-templated";Ontology_id "GO:0003677,GO:0003700,GO:0006351,GO:0006355";COG0583,Transcriptional regulator,K,Transcription	WP_003639768.1_hypothetical_protein_[Lactobacillus_pentosus]
gene_977|GeneMark.hmm|155_aa|+|1078673|1079140	DNA starvation/stationary phase protection protein";Gene "FD24_GL003126";Gene "LPENT_02241";Gene "LPE_00944";Ontology_term "cell,ferric iron binding,oxidoreductase activity, oxidizing metal ions,cellular iron ion homeostasis,response to stress,oxidation-reduction process";Ontology_id "GO:0005623,GO:0008199,GO:0016722,GO:0006879,GO:0006950,GO:0055114";COG0783,DNA-binding ferritin-like protein (oxi…	WP_003639769.1_MULTISPECIES:_DNA_starvation/stationary_phase_protection_protein_[Lactobacillus]
gene_978|GeneMark.hmm|73_aa|-|1079455|1079676	hypothetical protein	WP_003639771.1_hypothetical_protein_[Lactobacillus_pentosus]
gene_979|GeneMark.hmm|431_aa|+|1080168|1081463	integral membrane protein";Gene "FD24_GL003128";Ontology_term "integral component of membrane";Ontology_id "GO:0016021";COG3152,Predicted membrane protein,S,Function unknown	WP_003639772.1_membrane_protein_[Lactobacillus_pentosus]
gene_982|GeneMark.hmm|585_aa|-|1082667|1084424	hypothetical protein";COG1479,Uncharacterized conserved protein,S,Function unknown	WP_003639773.1_hypothetical_protein_[Lactobacillus_pentosus]
gene_983|GeneMark.hmm|241_aa|-|1084582|1085307	GntR family transcriptional regulator";Gene "LPE_00940";Ontology_term "DNA binding,transcription factor activity, sequence-specific DNA binding,transcription, DNA-templated,regulation of transcription, DNA-templated";Ontology_id "GO:0003677,GO:0003700,GO:0006351,GO:0006355";COG2188,Transcriptional regulators,K,Transcription	WP_003639774.1_transcriptional_regulator_[Lactobacillus_pentosus]
gene_984|GeneMark.hmm|477_aa|-|1085382|1086815	aryl-phospho-beta-D-glucosidase";Gene "FD24_GL003133";Gene "LPE_00939";Ontology_term "6-phospho-beta-glucosidase activity,carbohydrate metabolic process";Ontology_id "GO:0008706,GO:0005975";Enzyme_code "EC:3.2.1.86,EC:3.2.1.21";Enzyme_name "6-phospho-beta-glucosidase,Beta-glucosidase";Glycolysis / Gluconeogenesis, Cyanoamino acid metabolism, Starch and sucrose metabolism, Phenylpropanoid biosynth…	WP_003639775.1_6-phospho-beta-glucosidase_[Lactobacillus_pentosus]
gene_985|GeneMark.hmm|452_aa|-|1086878|1088236	MULTISPECIES: PTS cellobiose transporter subunit IIC";Gene "LPENT_02236";Gene "FD24_GL003134";Gene "celD";Gene "KCA1_2565";Gene "LPE_00937";Ontology_term "plasma membrane,integral component of membrane,protein-N(PI)-phosphohistidine-sugar phosphotransferase activity,phosphoenolpyruvate-dependent sugar phosphotransferase system,carbohydrate transmembrane transport";Ontology_id "GO:0005886,GO:00160…	WP_003639776.1_MULTISPECIES:_PTS_cellobiose_transporter_subunit_IIC_[Lactobacillus]
gene_986|GeneMark.hmm|165_aa|-|1088257|1088754	hypothetical protein";Gene "FD24_GL003135";Gene "LPE_00936";Ontology_term "integral component of membrane";Ontology_id "GO:0016021	WP_003639777.1_hypothetical_protein_[Lactobacillus_pentosus]
gene_987|GeneMark.hmm|104_aa|-|1089143|1089457	MazG-like protein	WP_003639778.1_MazG-like_protein_[Lactobacillus_pentosus]
gene_988|GeneMark.hmm|127_aa|-|1089591|1089974	hypothetical protein";Gene "FD24_GL003137";Ontology_term "integral component of membrane";Ontology_id "GO:0016021	WP_003639786.1_hypothetical_protein_[Lactobacillus_pentosus]
gene_989|GeneMark.hmm|173_aa|-|1090190|1090711	DUF1097 domain-containing protein	WP_050546776.1_hypothetical_protein_[Lactobacillus_pentosus]
gene_991|GeneMark.hmm|189_aa|-|1090954|1091523	hypothetical protein	WP_003639787.1_hypothetical_protein_[Lactobacillus_pentosus]
gene_992|GeneMark.hmm|211_aa|+|1091619|1092254	Crp/Fnr family transcriptional regulator";Gene "FD24_GL003141";Ontology_term "DNA binding,regulation of transcription, DNA-templated";Ontology_id "GO:0003677,GO:0006355";COG0664,cAMP-binding proteins - catabolite gene activator and regulatory subunit of cAMP-dependent protein kinases,T,Signal transduction mechanisms	WP_003639788.1_hypothetical_protein_[Lactobacillus_pentosus]
gene_993|GeneMark.hmm|362_aa|+|1092611|1093699	MULTISPECIES: malate dehydrogenase";Gene "LPENT_02223";Gene "FD24_GL003142";Gene "KCA1_2580";Gene "N692_03775";Gene "LPE_00935";Ontology_term "L-malate dehydrogenase activity,(R)-2-hydroxyacid dehydrogenase activity,oxidation-reduction process";Ontology_id "GO:0030060,GO:0050578,GO:0055114";Enzyme_code "EC:1.1.1.37,EC:1.1.1.272";Enzyme_name "Malate dehydrogenase,D-2-hydroxyacid dehydrogenase (NAD…	WP_003639789.1_MULTISPECIES:_malate_dehydrogenase_[Lactobacillus]
gene_994|GeneMark.hmm|123_aa|-|1093988|1094359	DUF4440 domain-containing protein	WP_003639790.1_DUF4440_domain-containing_protein_[Lactobacillus_pentosus]
gene_995|GeneMark.hmm|292_aa|-|1094455|1095333	LysR family transcriptional regulator";Gene "FD24_GL003145";Gene "LPENT_02221";Ontology_term "DNA binding,transcription factor activity, sequence-specific DNA binding,transcription, DNA-templated,regulation of transcription, DNA-templated";Ontology_id "GO:0003677,GO:0003700,GO:0006351,GO:0006355";COG0583,Transcriptional regulator,K,Transcription	WP_003639791.1_MULTISPECIES:_LysR_family_transcriptional_regulator_[Lactobacillus]
gene_996|GeneMark.hmm|198_aa|-|1095423|1096019	NAD(P)-dependent oxidoreductase";COG1748,Saccharopine dehydrogenase and related proteins,E,Amino acid transport and metabolism	WP_003639792.1_MULTISPECIES:_NAD(P)-dependent_oxidoreductase_[Lactobacillus]
gene_997|GeneMark.hmm|279_aa|-|1096050|1096889	short-chain dehydrogenase/reductase";COG4221,Short-chain alcohol dehydrogenase of unknown specificity,R,General function prediction only	WP_003639793.1_short-chain_dehydrogenase/reductase_[Lactobacillus_pentosus]
gene_998|GeneMark.hmm|252_aa|-|1096910|1097668	carboxymuconolactone decarboxylase";Gene "FD24_GL003148";Ontology_term "peroxiredoxin activity,oxidation-reduction process,cellular oxidant detoxification";Ontology_id "GO:0051920,GO:0055114,GO:0098869";Enzyme_code "EC:1.11.1.15";Enzyme_name "Peroxiredoxin";Glutathione metabolism; COG0599,Uncharacterized homolog of gamma-carboxymuconolactone decarboxylase subunit,S,Function unknown	WP_003639794.1_carboxymuconolactone_decarboxylase_[Lactobacillus_pentosus]
gene_999|GeneMark.hmm|348_aa|-|1098412|1099458	alcohol dehydrogenase";Gene "LPENT_02217";Gene "LPE_03121";Ontology_term "alcohol dehydrogenase (NAD) activity,zinc ion binding,oxidation-reduction process";Ontology_id "GO:0004022,GO:0008270,GO:0055114";Enzyme_code "EC:1.1.1.1";Enzyme_name "Alcohol dehydrogenase";Naphthalene degradation, Fatty acid degradation, alpha-Linolenic acid metabolism, Glycolysis / Gluconeogenesis, Metabolism of xenobiot…	WP_033619457.1_alcohol_dehydrogenase_[Lactobacillus_pentosus]
gene_1000|GeneMark.hmm|527_aa|-|1099522|1101105	sodium:proton antiporter";Gene "FD24_GL003151";Ontology_term "integral component of membrane,solute:proton antiporter activity,hydrogen ion transmembrane transport";Ontology_id "GO:0016021,GO:0015299,GO:1902600";COG0025,NhaP-type Na+/H+ and K+/H+ antiporters,P,Inorganic ion transport and metabolism	WP_003639796.1_sodium:proton_antiporter_[Lactobacillus_pentosus]
gene_1001|GeneMark.hmm|215_aa|-|1101254|1101901	oxidoreductase";COG2910,Putative NADH-flavin reductase,R,General function prediction only	WP_003639797.1_oxidoreductase_[Lactobacillus_pentosus]
gene_1002|GeneMark.hmm|225_aa|-|1101925|1102602	hypothetical protein";Gene "FD24_GL003153";Ontology_term "integral component of membrane,FMN binding";Ontology_id "GO:0016021,GO:0010181	WP_003639798.1_flavodoxin_[Lactobacillus_pentosus]
gene_1003|GeneMark.hmm|143_aa|-|1102629|1103060	cupin";COG1917,Uncharacterized conserved protein, contains double-stranded beta-helix domain,S,Function unknown	WP_003639799.1_cupin_[Lactobacillus_pentosus]
gene_1004|GeneMark.hmm|188_aa|-|1103088|1103654	acetyltransferase";Gene "LPE_03127";Gene "FD24_GL003155";Ontology_term "transferase activity";Ontology_id "GO:0016740";COG0110,Acetyltransferase (isoleucine patch superfamily),R,General function prediction only	WP_003639800.1_MULTISPECIES:_acetyltransferase_[Lactobacillus]
gene_1005|GeneMark.hmm|283_aa|-|1103680|1104531	MULTISPECIES: sugar transporter";Gene "KCA1_2592";Gene "FD24_GL003156";Gene "LPE_03128";Gene "N692_03825";Ontology_term "integral component of membrane,carbohydrate transmembrane transporter activity,carbohydrate transmembrane transport";Ontology_id "GO:0016021,GO:0015144,GO:0034219";COG4975,Putative glucose uptake permease,G,Carbohydrate transport and metabolism	WP_003639801.1_MULTISPECIES:_sugar_transporter_[Lactobacillus]
gene_1006|GeneMark.hmm|261_aa|-|1104655|1105440	sugar dehydrogenase";Gene "LPE_03129";Gene "FD24_GL003157";Ontology_term "glucose 1-dehydrogenase [NAD(P)] activity,oxidation-reduction process";Ontology_id "GO:0047936,GO:0055114";Enzyme_code "EC:1.1.1.47";Enzyme_name "Glucose 1-dehydrogenase (NAD(P)(+))";Pentose phosphate pathway; COG1028,Dehydrogenases with different specificities (related to short-chain alcohol dehydrogenases),IQR,Multiple cl…	WP_003639802.1_MULTISPECIES:_glucose-1-dehydrogenase_[Lactobacillus]
gene_1008|GeneMark.hmm|401_aa|-|1106908|1108113	hypothetical protein";Gene "FD24_GL003160";Ontology_term "ATP binding,metal ion binding";Ontology_id "GO:0005524,GO:0046872";COG0439,Biotin carboxylase,I,Lipid transport and metabolism	WP_003639803.1_hypothetical_protein_[Lactobacillus_pentosus]
gene_1009|GeneMark.hmm|401_aa|-|1108118|1109323	hypothetical protein FD24_GL003161";Gene "FD24_GL003161";Ontology_term "ATP binding,metal ion binding";Ontology_id "GO:0005524,GO:0046872";COG0439,Biotin carboxylase,I,Lipid transport and metabolism	WP_081484875.1_hypothetical_protein_[Lactobacillus_pentosus]
gene_1010|GeneMark.hmm|411_aa|-|1109328|1110563	MFS transporter";Gene "LPE_03131";Ontology_term "integral component of membrane,transmembrane transport";Ontology_id "GO:0016021,GO:0055085";COG2211,Na+/melibiose symporter and related transporters,G,Carbohydrate transport and metabolism	WP_003639805.1_MFS_transporter_[Lactobacillus_pentosus]
gene_1012|GeneMark.hmm|331_aa|-|1110891|1111886	UDP-glucose 4-epimerase GalE";Gene "LPE_03132";Gene "FD24_GL003163";Ontology_term "UDP-glucose 4-epimerase activity,coenzyme binding,galactose metabolic process";Ontology_id "GO:0003978,GO:0050662,GO:0006012";Enzyme_code "EC:5.1.3.2";Enzyme_name "UDP-glucose 4-epimerase";Galactose metabolism, Amino sugar and nucleotide sugar metabolism; COG1087,UDP-glucose 4-epimerase,M,Cell wall/membrane/envelop…	WP_003639806.1_UDP-glucose_4-epimerase_GalE_[Lactobacillus_pentosus]
gene_1015|GeneMark.hmm|116_aa|-|1113879|1114229	hypothetical protein FD24_GL003166	WP_033619767.1_hypothetical_protein_[Lactobacillus_pentosus]
gene_1017|GeneMark.hmm|230_aa|-|1115311|1116003	MULTISPECIES: phosphoglyceromutase";Gene "pmg9";Gene "gpmA";Ontology_term "2,3-bisphosphoglycerate-dependent phosphoglycerate mutase activity,gluconeogenesis,glycolytic process";Ontology_id "GO:0046538,GO:0006094,GO:0006096";Enzyme_code "EC:5.4.2.1";Enzyme_name "Intramolecular transferases";COG0588,Phosphoglycerate mutase 1,G,Carbohydrate transport and metabolism	WP_003639808.1_MULTISPECIES:_phosphoglyceromutase_[Lactobacillus]
gene_1018|GeneMark.hmm|357_aa|-|1116079|1117152	MULTISPECIES: AI-2E family transporter";Gene "LPE_03137";Gene "LPENT_02203";Gene "FD24_GL003169";Gene "N692_03880";Ontology_term "integral component of membrane";Ontology_id "GO:0016021";COG0628,Predicted permease,R,General function prediction only	WP_021337268.1_MULTISPECIES:_AI-2E_family_transporter_[Lactobacillus]
gene_1019|GeneMark.hmm|384_aa|-|1117308|1118462	ROK family protein";COG1940,Transcriptional regulator/sugar kinase,KG,Multiple classes	WP_003639810.1_MULTISPECIES:_sugar_kinase_[Lactobacillus]
gene_1021|GeneMark.hmm|349_aa|-|1118833|1119882	hypothetical protein	WP_003639811.1_hypothetical_protein_[Lactobacillus_pentosus]
gene_1022|GeneMark.hmm|398_aa|+|1120025|1121221	class I SAM-dependent methyltransferase";Gene "LPE_03140";Gene "LPENT_02199";Ontology_term "cyclopropane-fatty-acyl-phospholipid synthase activity,lipid biosynthetic process,methylation";Ontology_id "GO:0008825,GO:0008610,GO:0032259";Enzyme_code "EC:2.1.1.79";Enzyme_name "Cyclopropane-fatty-acyl-phospholipid synthase";COG2230,Cyclopropane fatty acid synthase and related methyltransferases,M,Cell …	WP_003639812.1_MULTISPECIES:_cyclopropane-fatty-acyl-phospholipid_synthase_[Lactobacillus]
gene_1023|GeneMark.hmm|304_aa|-|1121554|1122468	hypothetical protein";Gene "LPE_03141";Gene "FD24_GL003173";Ontology_term "integral component of membrane";Ontology_id "GO:0016021	WP_003639813.1_hypothetical_protein_[Lactobacillus_pentosus]
gene_1024|GeneMark.hmm|361_aa|-|1122951|1124036	serine/threonine protein kinase";Gene "FD24_GL003174";Ontology_term "integral component of membrane,protein kinase activity,ATP binding,protein phosphorylation";Ontology_id "GO:0016021,GO:0004672,GO:0005524,GO:0006468";COG0515,Serine/threonine protein kinase,RTKL,Multiple classes	WP_003639814.1_serine/threonine_protein_kinase_[Lactobacillus_pentosus]
gene_1025|GeneMark.hmm|120_aa|+|1124102|1124464	hypothetical protein";Gene "FD24_GL003175";Gene "LPE_03143";Ontology_term "integral component of membrane";Ontology_id "GO:0016021	WP_003639815.1_MULTISPECIES:_membrane_protein_[Lactobacillus]
gene_1026|GeneMark.hmm|184_aa|+|1124474|1125028	DUF4352 domain-containing protein";Gene "FD24_GL003176";Gene "LPE_03144";Ontology_term "integral component of membrane";Ontology_id "GO:0016021	WP_003639816.1_DUF4352_domain-containing_protein_[Lactobacillus_pentosus]
gene_1027|GeneMark.hmm|144_aa|+|1125080|1125514	hypothetical protein";Gene "FD24_GL003177";Ontology_term "DNA binding";Ontology_id "GO:0003677	WP_003639817.1_hypothetical_protein_[Lactobacillus_pentosus]
gene_1028|GeneMark.hmm|238_aa|-|1125677|1126393	anion permease";Gene "LPE_03146";Ontology_term "integral component of membrane";Ontology_id "GO:0016021";COG0730,Predicted permeases,R,General function prediction only	WP_003639818.1_MULTISPECIES:_sulfite_export_protein_[Lactobacillus]
gene_1029|GeneMark.hmm|116_aa|-|1126462|1126812	MULTISPECIES: AzlD domain-containing protein";Gene "Lp16_2504";Gene "AN634_07115";Gene "FD24_GL003179";Gene "LPE_03147";Gene "LPENT_02192";Gene "WJL_1945";Gene "zj316_3022";Ontology_term "integral component of membrane";Ontology_id "GO:0016021";COG4392,Predicted membrane protein,S,Function unknown	WP_003639819.1_MULTISPECIES:_branched-chain_amino_acid_transporter_[Lactobacillus]
gene_1030|GeneMark.hmm|254_aa|-|1126833|1127597	MULTISPECIES: branched-chain amino acid ABC transporter";Gene "LPE_03148";Gene "LPENT_02191";Gene "N692_03935";Gene "FD24_GL003180";Ontology_term "integral component of membrane";Ontology_id "GO:0016021";COG1296,Predicted branched-chain amino acid permease (azaleucine resistance),E,Amino acid transport and metabolism	WP_021337274.1_MULTISPECIES:_branched-chain_amino_acid_ABC_transporter_[Lactobacillus]
gene_1031|GeneMark.hmm|165_aa|-|1127755|1128252	N-acetyltransferase";Gene "LPE_03149";Gene "FD24_GL003181";Ontology_term "N-acetyltransferase activity";Ontology_id "GO:0008080";COG1247,Sortase and related acyltransferases,M,Cell wall/membrane/envelope biogenesis	WP_003639821.1_N-acetyltransferase_[Lactobacillus_pentosus]
gene_1038|GeneMark.hmm|444_aa|-|1134755|1136089	D-alanyl-D-alanine carboxypeptidase";Gene "FD24_GL003188";Gene "LPE_03153";Ontology_term "serine-type D-Ala-D-Ala carboxypeptidase activity,proteolysis";Ontology_id "GO:0009002,GO:0006508";Enzyme_code "EC:3.4.21,EC:3.4.16,EC:3.4.16.4";Enzyme_name "Acting on peptide bonds (peptidases),Acting on peptide bonds (peptidases),Serine-type D-Ala-D-Ala carboxypeptidase";Peptidoglycan biosynthesis; COG1686…	WP_003639822.1_MULTISPECIES:_D-alanyl-D-alanine_carboxypeptidase_[Lactobacillus]
gene_1039|GeneMark.hmm|386_aa|-|1136153|1137313	two-component sensor histidine kinase";Gene "FD24_GL003189";Gene "LPE_03154";Gene "LPENT_02188";Ontology_term "intracellular,integral component of membrane,phosphorelay sensor kinase activity,ATP binding,phosphorelay signal transduction system,signal transduction by protein phosphorylation";Ontology_id "GO:0005622,GO:0016021,GO:0000155,GO:0005524,GO:0000160,GO:0023014";Enzyme_code "EC:2.7.13.3";E…	WP_003639823.1_MULTISPECIES:_two-component_sensor_histidine_kinase_[Lactobacillus]
gene_1040|GeneMark.hmm|229_aa|-|1137328|1138017	MULTISPECIES: DNA-binding response regulator";Gene "LPE_03155";Gene "FD24_GL003190";Gene "N692_03955";Gene "rrp11";Gene "LPENT_02187";Ontology_term "intracellular,DNA binding,phosphorelay signal transduction system,transcription, DNA-templated,regulation of transcription, DNA-templated";Ontology_id "GO:0005622,GO:0003677,GO:0000160,GO:0006351,GO:0006355";COG0745,Response regulators consisting of …	WP_003639824.1_MULTISPECIES:_DNA-binding_response_regulator_[Lactobacillus]
gene_1041|GeneMark.hmm|383_aa|-|1138527|1139678	MULTISPECIES: guanosine monophosphate reductase";Gene "N692_03970";Gene "LPE_03156";Gene "FD24_GL003191";Ontology_term "IMP dehydrogenase activity,purine nucleotide biosynthetic process,oxidation-reduction process";Ontology_id "GO:0003938,GO:0006164,GO:0055114";Enzyme_code "EC:1.1.1.205";Enzyme_name "IMP dehydrogenase";Drug metabolism - other enzymes, Purine metabolism; COG0516,IMP dehydrogenase/…	WP_003639826.1_guanosine_monophosphate_reductase_[Lactobacillus_pentosus]
gene_1042|GeneMark.hmm|241_aa|-|1140149|1140874	MULTISPECIES: membrane protein";Gene "KCA1_2618";Gene "N692_03975";Gene "LPE_03157";Gene "FD24_GL003192";Gene "LPENT_02185";Ontology_term "integral component of membrane";Ontology_id "GO:0016021";COG4858,Uncharacterized membrane-bound protein conserved in bacteria,S,Function unknown	WP_003639827.1_MULTISPECIES:_membrane_protein_[Lactobacillus]
gene_1043|GeneMark.hmm|366_aa|-|1140894|1141994	MULTISPECIES: GTP-binding protein YchF";Gene "ychF";Ontology_term "ATP binding,GTP binding,ATPase activity,ribosome binding,ribosomal large subunit binding";Ontology_id "GO:0005524,GO:0005525,GO:0016887,GO:0043022,GO:0043023";Enzyme_code "EC:3.6.1.3,EC:3.6.1.15";Enzyme_name "Adenosinetriphosphatase,Nucleoside-triphosphate phosphatase";Thiamine metabolism, Purine metabolism; COG0012,Predicted GTPa…	WP_003639828.1_MULTISPECIES:_GTP-binding_protein_YchF_[Lactobacillus]
gene_1044|GeneMark.hmm|63_aa|-|1142024|1142215	MULTISPECIES: hypothetical protein";COG4481,Uncharacterized protein conserved in bacteria,S,Function unknown	WP_003639829.1_MULTISPECIES:_hypothetical_protein_[Lactobacillus]
gene_1045|GeneMark.hmm|296_aa|-|1142295|1143185	chromosome partitioning protein ParB";Gene "LPENT_02182";Gene "FD24_GL003195";Gene "LPE_03160";Ontology_term "DNA binding";Ontology_id "GO:0003677";COG1475,Predicted transcriptional regulators,K,Transcription	WP_003639830.1_MULTISPECIES:_chromosome_partitioning_protein_ParB_[Lactobacillus]
gene_1046|GeneMark.hmm|255_aa|-|1143175|1143942	MULTISPECIES: ParA family protein";COG1192,ATPases involved in chromosome partitioning,D,Cell cycle control, cell division, chromosome partitioning	WP_003639831.1_MULTISPECIES:_sporulation_initiation_inhibitor_Soj_[Lactobacillus]
gene_1047|GeneMark.hmm|283_aa|-|1143945|1144796	nucleoid occlusion protein";Gene "LPE_03162";Ontology_term "DNA binding";Ontology_id "GO:0003677";COG1475,Predicted transcriptional regulators,K,Transcription	WP_003639832.1_nucleoid_occlusion_protein_[Lactobacillus_pentosus]
gene_1048|GeneMark.hmm|244_aa|-|1144814|1145548	MULTISPECIES: 16S rRNA methyltransferase G";Gene "rsmG";Ontology_term "cytoplasm,rRNA (guanine-N7-)-methyltransferase activity,rRNA (guanine-N7)-methylation";Ontology_id "GO:0005737,GO:0070043,GO:0070476";COG0357,Predicted S-adenosylmethionine-dependent methyltransferase involved in bacterial cell division,M,Cell wall/membrane/envelope biogenesis	WP_003639833.1_16S_rRNA_methyltransferase_G_[Lactobacillus_pentosus]
gene_1050|GeneMark.hmm|427_aa|-|1146836|1148119	nucleoside permease";Gene "FD24_GL003199";Gene "LPE_03164";Gene "LPENT_02177";Ontology_term "integral component of membrane,nucleoside transmembrane transporter activity,nucleoside transmembrane transport";Ontology_id "GO:0016021,GO:0005337,GO:1901642";COG1972,Nucleoside permease,F,Nucleotide transport and metabolism	WP_003639834.1_MULTISPECIES:_nucleoside_transporter_[Lactobacillus]
gene_1051|GeneMark.hmm|691_aa|-|1148584|1150659	hypothetical protein";Gene "FD24_GL003200";Ontology_term "integral component of membrane";Ontology_id "GO:0016021	WP_003639835.1_hypothetical_protein_[Lactobacillus_pentosus]
gene_1052|GeneMark.hmm|331_aa|-|1150659|1151654	glycosyltransferase";Gene "LPE_03166";Ontology_term "integral component of membrane,transferase activity";Ontology_id "GO:0016021,GO:0016740";COG0463,Glycosyltransferases involved in cell wall biogenesis,M,Cell wall/membrane/envelope biogenesis	WP_003639836.1_glycosyltransferase_[Lactobacillus_pentosus]
gene_1053|GeneMark.hmm|587_aa|+|1151931|1153694	hypothetical protein";Gene "FD24_GL003202";Ontology_term "integral component of membrane";Ontology_id "GO:0016021";COG5617,Predicted integral membrane protein,S,Function unknown	WP_003639837.1_hypothetical_protein_[Lactobacillus_pentosus]
gene_1054|GeneMark.hmm|276_aa|+|1154221|1155051	hydrolase";COG4814,Uncharacterized protein with an alpha/beta hydrolase fold,R,General function prediction only	WP_003639838.1_hydrolase_[Lactobacillus_pentosus]
gene_1055|GeneMark.hmm|298_aa|-|1155942|1156838	LysR family transcriptional regulator";Gene "FD24_GL003204";Gene "LPENT_02172";Ontology_term "DNA binding,transcription factor activity, sequence-specific DNA binding,transcription, DNA-templated,regulation of transcription, DNA-templated";Ontology_id "GO:0003677,GO:0003700,GO:0006351,GO:0006355";COG0583,Transcriptional regulator,K,Transcription	WP_003639839.1_MULTISPECIES:_LysR_family_transcriptional_regulator_[Lactobacillus]
gene_1056|GeneMark.hmm|408_aa|+|1156979|1158205	aminotransferase";Gene "FD24_GL003205";Ontology_term "transaminase activity,pyridoxal phosphate binding,biosynthetic process";Ontology_id "GO:0008483,GO:0030170,GO:0009058";COG1167,Transcriptional regulators containing a DNA-binding HTH domain and an aminotransferase domain (MocR family) and their eukaryotic orthologs,KE,Multiple classes	WP_003639841.1_aspartate_aminotransferase_[Lactobacillus_pentosus]
gene_1057|GeneMark.hmm|266_aa|+|1158750|1159550	amino acid ABC transporter substrate-binding protein";Gene "FD24_GL003206";Gene "LPENT_02170";Ontology_term "transporter activity,transport";Ontology_id "GO:0005215,GO:0006810";COG0834,ABC-type amino acid transport/signal transduction systems, periplasmic component/domain,ET,Multiple classes	WP_003639842.1_MULTISPECIES:_amino_acid_ABC_transporter_substrate-binding_protein_[Lactobacillus]
gene_1058|GeneMark.hmm|235_aa|+|1159616|1160323	amino acid ABC transporter permease";Gene "LPENT_02169";Gene "FD24_GL003207";Gene "KCA1_2634";Gene "LPE_03172";Ontology_term "plasma membrane,integral component of membrane,transporter activity,transport";Ontology_id "GO:0005886,GO:0016021,GO:0005215,GO:0006810";COG0765,ABC-type amino acid transport system, permease component,E,Amino acid transport and metabolism	WP_003639843.1_cysteine_ABC_transporter_permease_[Lactobacillus_pentosus]
gene_1059|GeneMark.hmm|253_aa|+|1160335|1161096	MULTISPECIES: amino acid ABC transporter ATP-binding protein";Gene "LPE_03173";Gene "FD24_GL003208";Gene "N692_04060";Ontology_term "ATP binding,amino acid-transporting ATPase activity,amino acid transmembrane transport";Ontology_id "GO:0005524,GO:0015424,GO:0003333";Enzyme_code "EC:3.6.1.3,EC:3.6.1.15";Enzyme_name "Adenosinetriphosphatase,Nucleoside-triphosphate phosphatase";Thiamine metabolism,…	WP_003639844.1_arginine_ABC_transporter_ATP-binding_protein_ArtP_[Lactobacillus_pentosus]
gene_1060|GeneMark.hmm|269_aa|+|1161530|1162339	amino acid ABC transporter substrate-binding protein";Gene "LPE_03174";Gene "FD24_GL003209";Ontology_term "transporter activity,transport";Ontology_id "GO:0005215,GO:0006810";COG0834,ABC-type amino acid transport/signal transduction systems, periplasmic component/domain,ET,Multiple classes	WP_003639845.1_MULTISPECIES:_amino_acid_ABC_transporter_substrate-binding_protein_[Lactobacillus]
gene_1065|GeneMark.hmm|105_aa|+|1165806|1166123	PadR family transcriptional regulator";COG1695,Predicted transcriptional regulators,K,Transcription	WP_003639846.1_PadR_family_transcriptional_regulator_[Lactobacillus_pentosus]
gene_1066|GeneMark.hmm|212_aa|+|1166120|1166758	hypothetical protein";Gene "FD24_GL003216";Gene "LPENT_02162";Ontology_term "integral component of membrane";Ontology_id "GO:0016021";COG4709,Predicted membrane protein,S,Function unknown	WP_003639847.1_MULTISPECIES:_membrane_protein_[Lactobacillus]
gene_1067|GeneMark.hmm|312_aa|+|1166742|1167680	hypothetical protein FD24_GL003217";Gene "FD24_GL003217";Ontology_term "integral component of membrane";Ontology_id "GO:0016021	WP_003639848.1_membrane_protein_[Lactobacillus_pentosus]
gene_1071|GeneMark.hmm|220_aa|+|1170911|1171573	TetR family transcriptional regulator";Gene "FD24_GL003221";Gene "LPE_01370";Ontology_term "DNA binding,transcription, DNA-templated,regulation of transcription, DNA-templated";Ontology_id "GO:0003677,GO:0006351,GO:0006355";COG1309,Transcriptional regulator,K,Transcription	WP_003639852.1_TetR_family_transcriptional_regulator_[Lactobacillus_pentosus]
gene_1072|GeneMark.hmm|595_aa|+|1171570|1173357	elongation factor 4";Gene "lepA";Ontology_term "plasma membrane,translation elongation factor activity,GTPase activity,GTP binding,ribosome binding,translational elongation,positive regulation of translation";Ontology_id "GO:0005886,GO:0003746,GO:0003924,GO:0005525,GO:0043022,GO:0006414,GO:0045727";Enzyme_code "EC:3.6.1.15";Enzyme_name "Nucleoside-triphosphate phosphatase";Thiamine metabolism, Pu…	WP_003639853.1_elongation_factor_4_[Lactobacillus_pentosus]
gene_1073|GeneMark.hmm|360_aa|-|1173552|1174634	hypothetical protein";Gene "FD24_GL003223";Gene "LPE_01372";Ontology_term "integral component of membrane";Ontology_id "GO:0016021";COG1434,Uncharacterized conserved protein,S,Function unknown	WP_003639854.1_membrane_protein_[Lactobacillus_pentosus]
gene_1074|GeneMark.hmm|251_aa|-|1174792|1175547	MULTISPECIES: iron export ABC transporter permease subunit FetB";Gene "LPENT_02156";Gene "LPE_01373";Gene "FD24_GL003224";Gene "KCA1_2646";Gene "N692_04110";Ontology_term "integral component of membrane";Ontology_id "GO:0016021";COG0390,ABC-type uncharacterized transport system, permease component,R,General function prediction only	WP_003639855.1_MULTISPECIES:_iron_export_ABC_transporter_permease_subunit_FetB_[Lactobacillus]
gene_1075|GeneMark.hmm|216_aa|-|1175544|1176194	spermidine/putrescine ABC transporter ATP-binding protein";Gene "LPE_01374";Gene "FD24_GL003225";Ontology_term "ATP binding,ATPase activity";Ontology_id "GO:0005524,GO:0016887";Enzyme_code "EC:3.6.1.3,EC:3.6.1.15";Enzyme_name "Adenosinetriphosphatase,Nucleoside-triphosphate phosphatase";Thiamine metabolism, Purine metabolism; COG4619,ABC-type uncharacterized transport system, ATPase component,R,G…	WP_003639856.1_MULTISPECIES:_putrescine/spermidine_ABC_transporter_ATP-binding_protein_[Lactobacillus]
gene_1076|GeneMark.hmm|481_aa|+|1176344|1177789	23S rRNA (uracil-5-)-methyltransferase RumA";Gene "LPE_01375";Ontology_term "RNA binding,RNA methyltransferase activity,RNA methylation,RNA processing";Ontology_id "GO:0003723,GO:0008173,GO:0001510,GO:0006396";COG2265,SAM-dependent methyltransferases related to tRNA (uracil-5-)-methyltransferase,J,Translation, ribosomal structure and biogenesis	WP_003639857.1_23S_rRNA_(uracil-5-)-methyltransferase_RumA_[Lactobacillus_pentosus]
gene_1077|GeneMark.hmm|147_aa|+|1177820|1178263	MULTISPECIES: hypothetical protein	WP_003639858.1_MULTISPECIES:_hypothetical_protein_[Lactobacillus]
gene_1079|GeneMark.hmm|276_aa|-|1179540|1180370	HAD family phosphatase";Gene "FD24_GL003229";Ontology_term "hydrolase activity";Ontology_id "GO:0016787";COG0561,Predicted hydrolases of the HAD superfamily,R,General function prediction only	WP_003639859.1_haloacid_dehalogenase_[Lactobacillus_pentosus]
gene_1086|GeneMark.hmm|151_aa|-|1188412|1188867	MerR family transcriptional regulator";Gene "LPENT_02146";Gene "LPE_01385";Gene "FD24_GL003236";Ontology_term "DNA binding,regulation of transcription, DNA-templated";Ontology_id "GO:0003677,GO:0006355";COG0789,Predicted transcriptional regulators,K,Transcription	WP_003639860.1_MULTISPECIES:_MerR_family_transcriptional_regulator_[Lactobacillus]
gene_1087|GeneMark.hmm|287_aa|-|1188961|1189824	NAD(P)-dependent oxidoreductase";COG0702,Predicted nucleoside-diphosphate-sugar epimerases,MG,Multiple classes	WP_003639861.1_NAD(P)-dependent_oxidoreductase_[Lactobacillus_pentosus]
gene_1088|GeneMark.hmm|663_aa|-|1190108|1192099	PTS beta-glucoside transporter subunit IIABC";Gene "LPE_01387";Ontology_term "plasma membrane,integral component of membrane,protein-N(PI)-phosphohistidine-sugar phosphotransferase activity,kinase activity,D-glucosamine PTS permease activity,phosphoenolpyruvate-dependent sugar phosphotransferase system,phosphorylation,carbohydrate transmembrane transport";Ontology_id "GO:0005886,GO:0016021,GO:000…	WP_003639862.1_PTS_beta-glucoside_transporter_subunit_IIABC_[Lactobacillus_pentosus]
gene_1089|GeneMark.hmm|222_aa|-|1192345|1193013	endonuclease III";Gene "LPE_01388";Gene "LPENT_02142";Gene "FD24_GL003240";Ontology_term "DNA-(apurinic or apyrimidinic site) lyase activity,hydrolase activity, acting on glycosyl bonds,metal ion binding,4 iron, 4 sulfur cluster binding,base-excision repair";Ontology_id "GO:0003906,GO:0016798,GO:0046872,GO:0051539,GO:0006284";Enzyme_code "EC:4.2.99.18";Enzyme_name "DNA-(apurinic or apyrimidinic s…	WP_003639863.1_endonuclease_III_[Lactobacillus_pentosus]
gene_1090|GeneMark.hmm|85_aa|-|1193120|1193377	MULTISPECIES: hypothetical protein	WP_003639864.1_MULTISPECIES:_hypothetical_protein_[Lactobacillus]
gene_1091|GeneMark.hmm|183_aa|-|1193413|1193964	NAD(P)H-dependent oxidoreductase";Gene "FD24_GL003242";Gene "LPE_01390";Ontology_term "oxidoreductase activity,oxidation-reduction process";Ontology_id "GO:0016491,GO:0055114";COG0431,Predicted flavoprotein,R,General function prediction only	WP_003639865.1_MULTISPECIES:_NAD(P)H-dependent_oxidoreductase_[Lactobacillus]
gene_1092|GeneMark.hmm|420_aa|+|1194324|1195586	hypothetical protein";COG4908,Uncharacterized protein containing a NRPS condensation (elongation) domain,R,General function prediction only	WP_033619467.1_hypothetical_protein_[Lactobacillus_pentosus]
gene_1093|GeneMark.hmm|189_aa|-|1195835|1196404	putative uncharacterized protein	WP_003639867.1_hypothetical_protein_[Lactobacillus_pentosus]
gene_1094|GeneMark.hmm|160_aa|+|1196595|1197077	peroxide operon transcriptional regulator";Gene "LPENT_02137";Gene "FD24_GL003246";Gene "LPE_01393";Ontology_term "DNA binding,transcription factor activity, sequence-specific DNA binding,metal ion binding,regulation of transcription, DNA-templated";Ontology_id "GO:0003677,GO:0003700,GO:0046872,GO:0006355";COG0735,Fe2+/Zn2+ uptake regulation proteins,P,Inorganic ion transport and metabolism	WP_003639868.1_transcriptional_repressor_[Lactobacillus_pentosus]
gene_1095|GeneMark.hmm|118_aa|-|1197170|1197526	bacteriocin immunity protein	WP_003639869.1_bacteriocin_immunity_protein_[Lactobacillus_pentosus]
gene_1096|GeneMark.hmm|79_aa|-|1197823|1198062	putative uncharacterized protein lp_3250";Gene "LPE_01395";Ontology_term "integral component of membrane";Ontology_id "GO:0016021	WP_003639870.1_hypothetical_protein_[Lactobacillus_pentosus]
gene_1097|GeneMark.hmm|284_aa|-|1198119|1198973	3',5'-cyclic-nucleotide phosphodiesterase";Gene "LPE_01396";Ontology_term "3',5'-cyclic-nucleotide phosphodiesterase activity";Ontology_id "GO:0004114";Enzyme_code "EC:3.1.4.17";Enzyme_name "3',5'-cyclic-nucleotide phosphodiesterase";Purine metabolism; COG1409,Predicted phosphohydrolases,R,General function prediction only	WP_003639871.1_MULTISPECIES:_3',5'-cyclic-nucleotide_phosphodiesterase_[Lactobacillus]
gene_1098|GeneMark.hmm|183_aa|+|1199392|1199943	N-acetyltransferase";Gene "KCA1_2663";Ontology_term "N-acetyltransferase activity";Ontology_id "GO:0008080";COG1670,Acetyltransferases, including N-acetylases of ribosomal proteins,J,Translation, ribosomal structure and biogenesis	WP_003639872.1_N-acetyltransferase_[Lactobacillus_pentosus]
gene_1099|GeneMark.hmm|139_aa|-|1200407|1200826	effector of murein hydrolase LrgA";Gene "FD24_GL003252";Gene "LPE_01398";Gene "LPENT_02132";Ontology_term "plasma membrane,integral component of membrane,hydrolase activity";Ontology_id "GO:0005886,GO:0016021,GO:0016787";COG1380,Putative effector of murein hydrolase LrgA,R,General function prediction only	WP_003639873.1_murein_hydrolase_export_protein_[Lactobacillus_pentosus]
gene_1100|GeneMark.hmm|242_aa|-|1200846|1201574	antiholin LrgB";Gene "LPE_01399";Gene "LPENT_02131";Ontology_term "integral component of membrane,hydrolase activity";Ontology_id "GO:0016021,GO:0016787";COG1346,Putative effector of murein hydrolase,M,Cell wall/membrane/envelope biogenesis	WP_003639874.1_antiholin_[Lactobacillus_pentosus]
gene_1101|GeneMark.hmm|279_aa|-|1201751|1202590	DegV family protein";Gene "FD24_GL003254";Ontology_term "lipid binding";Ontology_id "GO:0008289";COG1307,Uncharacterized protein conserved in bacteria,S,Function unknown	WP_003639875.1_hypothetical_protein_[Lactobacillus_pentosus]
gene_1102|GeneMark.hmm|55_aa|-|1203297|1203464	MULTISPECIES: hypothetical protein	WP_003639876.1_MULTISPECIES:_hypothetical_protein_[Lactobacillus]
gene_1103|GeneMark.hmm|232_aa|+|1203631|1204329	peptidase";Gene "LPE_01401";Gene "LPENT_02128";Gene "FD24_GL003256";Gene "KCA1_2668";Ontology_term "integral component of membrane";Ontology_id "GO:0016021";COG2738,Predicted Zn-dependent protease,R,General function prediction only	WP_003639877.1_peptidase_[Lactobacillus_pentosus]
gene_1105|GeneMark.hmm|313_aa|+|1206000|1206941	alpha/beta hydrolase";COG1073,Hydrolases of the alpha/beta superfamily,R,General function prediction only	WP_003639878.1_alpha/beta_hydrolase_[Lactobacillus_pentosus]
gene_1106|GeneMark.hmm|372_aa|-|1207159|1208277	glycerate kinase";Gene "LPE_01403";Gene "FD24_GL003260";Ontology_term "glycerate kinase activity,organic acid phosphorylation";Ontology_id "GO:0008887,GO:0031388";Enzyme_code "EC:2.7.1.31";Enzyme_name "Glycerate 3-kinase";Glyoxylate and dicarboxylate metabolism, Glycerolipid metabolism, Glycine, serine and threonine metabolism, Biosynthesis of antibiotics; COG1929,Glycerate kinase,G,Carbohydrate …	WP_003639879.1_glycerate_kinase_[Lactobacillus_pentosus]
gene_1107|GeneMark.hmm|444_aa|+|1208414|1209748	glutathione reductase";Gene "LPE_01404";Gene "FD24_GL003261";Ontology_term "cell,oxidoreductase activity,flavin adenine dinucleotide binding,cell redox homeostasis,oxidation-reduction process";Ontology_id "GO:0005623,GO:0016491,GO:0050660,GO:0045454,GO:0055114";COG1249,Pyruvate/2-oxoglutarate dehydrogenase complex, dihydrolipoamide dehydrogenase (E3) component, and related enzymes,C,Energy produc…	WP_003639880.1_glutathione_reductase_[Lactobacillus_pentosus]
gene_1108|GeneMark.hmm|432_aa|-|1210846|1212144	adenylosuccinate lyase";Gene "FD24_GL003263";Gene "LPENT_02124";Ontology_term "N6-(1,2-dicarboxyethyl)AMP AMP-lyase (fumarate-forming) activity,(S)-2-(5-amino-1-(5-phospho-D-ribosyl)imidazole-4-carboxamido)succinate AMP-lyase (fumarate-forming) activity,'de novo' IMP biosynthetic process,'de novo' AMP biosynthetic process";Ontology_id "GO:0004018,GO:0070626,GO:0006189,GO:0044208";Enzyme_code "EC:…	WP_003639881.1_adenylosuccinate_lyase_[Lactobacillus_pentosus]
gene_1109|GeneMark.hmm|429_aa|+|1212461|1213750	adenylosuccinate synthase";Gene "purA";Ontology_term "cytoplasm,magnesium ion binding,adenylosuccinate synthase activity,GTP binding,'de novo' AMP biosynthetic process";Ontology_id "GO:0005737,GO:0000287,GO:0004019,GO:0005525,GO:0044208";Enzyme_code "EC:6.3.4.4";Enzyme_name "Adenylosuccinate synthase";Purine metabolism, Alanine, aspartate and glutamate metabolism; COG0104,Adenylosuccinate synthas…	WP_003639882.1_adenylosuccinate_synthase_[Lactobacillus_pentosus]
gene_1110|GeneMark.hmm|325_aa|+|1213794|1214771	GMP reductase";Gene "guaC";Ontology_term "GMP reductase complex,GMP reductase activity,purine nucleotide metabolic process,oxidation-reduction process";Ontology_id "GO:1902560,GO:0003920,GO:0006163,GO:0055114";Enzyme_code "EC:1.7.1.7";Enzyme_name "GMP reductase";Purine metabolism; COG0516,IMP dehydrogenase/GMP reductase,F,Nucleotide transport and metabolism	WP_003639883.1_MULTISPECIES:_guanosine_monophosphate_reductase_[Lactobacillus]
gene_1112|GeneMark.hmm|315_aa|-|1214989|1215936	peptide ABC transporter ATP-binding protein";Gene "FD24_GL003267";Gene "LPE_01408";Ontology_term "ATP binding,ATPase activity,peptide transport";Ontology_id "GO:0005524,GO:0016887,GO:0015833";Enzyme_code "EC:3.6.1.3,EC:3.6.1.15";Enzyme_name "Adenosinetriphosphatase,Nucleoside-triphosphate phosphatase";Thiamine metabolism, Purine metabolism; COG1123,ATPase components of various ABC-type transport …	WP_003639884.1_ABC_transporter_ATP-binding_protein_[Lactobacillus_pentosus]
gene_1113|GeneMark.hmm|363_aa|-|1215926|1217017	ABC transporter ATP-binding protein";Gene "LPE_01409";Ontology_term "ATP binding,ATPase activity,peptide transport";Ontology_id "GO:0005524,GO:0016887,GO:0015833";Enzyme_code "EC:3.6.1.3,EC:3.6.1.15";Enzyme_name "Adenosinetriphosphatase,Nucleoside-triphosphate phosphatase";Thiamine metabolism, Purine metabolism; COG0444,ABC-type dipeptide/oligopeptide/nickel transport system, ATPase component,EP,…	WP_003639885.1_ABC_transporter_ATP-binding_protein_[Lactobacillus_pentosus]
gene_1114|GeneMark.hmm|321_aa|-|1217030|1217995	oligopeptide abc transporter, permease protein";Gene "FD24_GL003269";Ontology_term "plasma membrane,integral component of membrane,transport";Ontology_id "GO:0005886,GO:0016021,GO:0006810";COG1173,ABC-type dipeptide/oligopeptide/nickel transport systems, permease components,EP,Multiple classes	WP_003639886.1_MULTISPECIES:_peptide_ABC_transporter_permease_[Lactobacillus]
gene_1115|GeneMark.hmm|496_aa|-|1217997|1219487	ABC transporter permease";Gene "FD24_GL003270";Ontology_term "plasma membrane,integral component of membrane,transport";Ontology_id "GO:0005886,GO:0016021,GO:0006810";COG0601,ABC-type dipeptide/oligopeptide/nickel transport systems, permease components,EP,Multiple classes	WP_003639887.1_peptide_ABC_transporter_permease_[Lactobacillus_pentosus]
gene_1116|GeneMark.hmm|655_aa|-|1219590|1221557	peptide ABC transporter substrate-binding protein";COG4166,ABC-type oligopeptide transport system, periplasmic component,E,Amino acid transport and metabolism	WP_003639888.1_peptide-binding_protein_[Lactobacillus_pentosus]
gene_1117|GeneMark.hmm|260_aa|+|1222149|1222931	protein-tyrosine-phosphatase";Gene "LPENT_02112";Gene "LPE_01411";Gene "FD24_GL003272";Ontology_term "protein tyrosine phosphatase activity,peptidyl-tyrosine dephosphorylation";Ontology_id "GO:0004725,GO:0035335";Enzyme_code "EC:3.1.3.16,EC:3.1.3.48,EC:3.1.3.41";Enzyme_name "Protein-serine/threonine phosphatase,Protein-tyrosine-phosphatase,4-nitrophenylphosphatase";T cell receptor signaling pathw…	WP_003639889.1_protein-tyrosine-phosphatase_[Lactobacillus_pentosus]
gene_1118|GeneMark.hmm|482_aa|-|1222990|1224438	Cardiolipin synthetase";Gene "cls";Gene "FD24_GL003273";Ontology_term "plasma membrane,integral component of membrane,cardiolipin synthase activity,cardiolipin biosynthetic process";Ontology_id "GO:0005886,GO:0016021,GO:0008808,GO:0032049";COG1502,Phosphatidylserine/phosphatidylglycerophosphate/cardiolipin synthases and related enzymes,I,Lipid transport and metabolism	WP_081484876.1_cardiolipin_synthase_[Lactobacillus_pentosus]
gene_1120|GeneMark.hmm|156_aa|-|1224971|1225441	hypothetical protein";Gene "FD24_GL003275";Ontology_term "integral component of membrane";Ontology_id "GO:0016021	WP_003639891.1_hypothetical_protein_[Lactobacillus_pentosus]
gene_1122|GeneMark.hmm|473_aa|+|1226264|1227685	amino acid permease";Gene "LPE_01414";Ontology_term "integral component of membrane,amino acid transmembrane transporter activity,amino acid transmembrane transport";Ontology_id "GO:0016021,GO:0015171,GO:0003333";COG0531,Amino acid transporters,E,Amino acid transport and metabolism	WP_003639892.1_amino_acid_permease_[Lactobacillus_pentosus]
gene_1123|GeneMark.hmm|680_aa|+|1227956|1229998	potassium transporter Kup";Gene "kup";Gene "kup2";Ontology_term "plasma membrane,integral component of membrane,potassium ion transmembrane transporter activity,potassium ion transmembrane transport";Ontology_id "GO:0005886,GO:0016021,GO:0015079,GO:0071805";COG3158,K+ transporter,P,Inorganic ion transport and metabolism	WP_003639894.1_potassium_transporter_Kup_[Lactobacillus_pentosus]
gene_1130|GeneMark.hmm|347_aa|-|1233326|1234369	AI-2E family transporter";Gene "KCA1_2686";Ontology_term "integral component of membrane";Ontology_id "GO:0016021";COG0628,Predicted permease,R,General function prediction only	WP_003639895.1_AI-2E_family_transporter_[Lactobacillus_pentosus]
gene_1131|GeneMark.hmm|374_aa|+|1234822|1235946	hypothetical protein";Gene "LPE_01420";Gene "FD24_GL003283";Ontology_term "5-methyltetrahydropteroyltriglutamate-homocysteine S-methyltransferase activity,zinc ion binding,methionine biosynthetic process,methylation";Ontology_id "GO:0003871,GO:0008270,GO:0009086,GO:0032259";Enzyme_code "EC:2.1.1.14";Enzyme_name "5-methyltetrahydropteroyltriglutamate--homocysteine S-methyltransferase";Cysteine and…	WP_003639896.1_hypothetical_protein_[Lactobacillus_pentosus]
gene_1132|GeneMark.hmm|126_aa|-|1236101|1236481	QacE family quaternary ammonium compound efflux SMR transporter";Gene "FD24_GL003284";Ontology_term "plasma membrane,integral component of membrane,transport";Ontology_id "GO:0005886,GO:0016021,GO:0006810";COG2076,Membrane transporters of cations and cationic drugs,P,Inorganic ion transport and metabolism	WP_050546778.1_QacE_family_quaternary_ammonium_compound_efflux_SMR_transporter_[Lactobacillus_pentosus]
gene_1133|GeneMark.hmm|102_aa|-|1236501|1236809	MULTISPECIES: quaternary ammonium transporter";Gene "FD24_GL003285";Gene "LPE_01422";Gene "qacH";Gene "LPENT_02100";Gene "N692_04340";Ontology_term "plasma membrane,integral component of membrane,transport";Ontology_id "GO:0005886,GO:0016021,GO:0006810";COG2076,Membrane transporters of cations and cationic drugs,P,Inorganic ion transport and metabolism	WP_003639898.1_MULTISPECIES:_quaternary_ammonium_transporter_[Lactobacillus]
gene_1134|GeneMark.hmm|212_aa|-|1237185|1237823	hemolysin III";Gene "FD24_GL003286";Gene "LPE_01423";Gene "LPENT_02099";Ontology_term "integral component of membrane,cytolysis";Ontology_id "GO:0016021,GO:0019835";COG1272,Predicted membrane protein, hemolysin III homolog,R,General function prediction only	WP_003639899.1_membrane_protein_[Lactobacillus_pentosus]
gene_1135|GeneMark.hmm|115_aa|-|1237944|1238291	ArsR family transcriptional regulator";Gene "FD24_GL003287";Gene "LPE_01424";Gene "LPENT_02098";Ontology_term "DNA binding,transcription factor activity, sequence-specific DNA binding,transcription, DNA-templated,regulation of transcription, DNA-templated";Ontology_id "GO:0003677,GO:0003700,GO:0006351,GO:0006355";COG0640,Predicted transcriptional regulators,K,Transcription	WP_003639900.1_MULTISPECIES:_transcriptional_regulator_[Lactobacillus]
gene_1136|GeneMark.hmm|295_aa|+|1238431|1239318	cation transporter";Gene "LPE_01425";Ontology_term "integral component of membrane,cation transmembrane transporter activity,cation transmembrane transport";Ontology_id "GO:0016021,GO:0008324,GO:0098655";COG1230,Co/Zn/Cd efflux system component,P,Inorganic ion transport and metabolism	WP_003639901.1_MULTISPECIES:_cobalt_transporter_[Lactobacillus]
gene_1137|GeneMark.hmm|54_aa|+|1239512|1239676	hypothetical protein";Gene "FD24_GL003289";Gene "KCA1_2693";Ontology_term "integral component of membrane";Ontology_id "GO:0016021	WP_003639902.1_hypothetical_protein_[Lactobacillus_pentosus]
gene_1138|GeneMark.hmm|101_aa|-|1239798|1240103	hypothetical protein";Gene "FD24_GL003290";Ontology_term "integral component of membrane";Ontology_id "GO:0016021	WP_003639903.1_hypothetical_protein_[Lactobacillus_pentosus]
gene_1139|GeneMark.hmm|177_aa|-|1241355|1241888	DNA-3-methyladenine glycosylase I";Gene "LPE_01426";Ontology_term "integral component of membrane,DNA-3-methyladenine glycosylase activity,base-excision repair";Ontology_id "GO:0016021,GO:0008725,GO:0006284";Enzyme_code "EC:3.2.2.21,EC:3.2.2.20";Enzyme_name "DNA-3-methyladenine glycosylase II,DNA-3-methyladenine glycosylase I";COG2818,3-methyladenine DNA glycosylase,L,Replication, recombination a…	WP_021337334.1_MULTISPECIES:_methyladenine_glycosylase_[Lactobacillus]
gene_1140|GeneMark.hmm|382_aa|-|1241881|1243029	dihydropteroate synthase";Gene "FD24_GL002365";Gene "LPE_01427";Ontology_term "dihydropteroate synthase activity,folic acid-containing compound biosynthetic process";Ontology_id "GO:0004156,GO:0009396";Enzyme_code "EC:2.5.1.15";Enzyme_name "Dihydropteroate synthase";Folate biosynthesis; COG0294,Dihydropteroate synthase and related enzymes,H,Coenzyme transport and metabolism	WP_003639906.1_dihydropteroate_synthase_[Lactobacillus_pentosus]
gene_1141|GeneMark.hmm|195_aa|-|1243054|1243641	non-canonical purine NTP pyrophosphatase";Gene "FD24_GL002364";Ontology_term "hydrolase activity";Ontology_id "GO:0016787";COG0127,Xanthosine triphosphate pyrophosphatase,F,Nucleotide transport and metabolism	WP_003639907.1_non-canonical_purine_NTP_pyrophosphatase_[Lactobacillus_pentosus]
gene_1142|GeneMark.hmm|454_aa|-|1243638|1245002	folylpolyglutamate synthase";Gene "FD24_GL002363";Gene "LPE_01429";Ontology_term "tetrahydrofolylpolyglutamate synthase activity,ATP binding,tetrahydrofolylpolyglutamate biosynthetic process";Ontology_id "GO:0004326,GO:0005524,GO:0046901";Enzyme_code "EC:6.3.2.17";Enzyme_name "Tetrahydrofolate synthase";Folate biosynthesis; COG0285,Folylpolyglutamate synthase,H,Coenzyme transport and metabolism	WP_003639908.1_folylpolyglutamate_synthase_[Lactobacillus_pentosus]
gene_1143|GeneMark.hmm|189_aa|-|1245011|1245580	MULTISPECIES: GTP cyclohydrolase I FolE";Gene "folE";Ontology_term "cytoplasm,GTP cyclohydrolase I activity,GTP binding,zinc ion binding,one-carbon metabolic process,7,8-dihydroneopterin 3'-triphosphate biosynthetic process,tetrahydrofolate biosynthetic process";Ontology_id "GO:0005737,GO:0003934,GO:0005525,GO:0008270,GO:0006730,GO:0035998,GO:0046654";Enzyme_code "EC:3.5.4.16";Enzyme_name "GTP cy…	WP_003639909.1_MULTISPECIES:_GTP_cyclohydrolase_I_FolE_[Lactobacillus]
gene_1144|GeneMark.hmm|170_aa|-|1245573|1246085	2-amino-4-hydroxy-6-hydroxymethyldihydropteridine diphosphokinase";Gene "FD24_GL002361";Gene "LPE_01431";Ontology_term "2-amino-4-hydroxy-6-hydroxymethyldihydropteridine diphosphokinase activity,kinase activity,folic acid-containing compound biosynthetic process,phosphorylation";Ontology_id "GO:0003848,GO:0016301,GO:0009396,GO:0016310";Enzyme_code "EC:2.7.6.3";Enzyme_name "2-amino-4-hydroxy-6-hyd…	WP_003639910.1_2-amino-4-hydroxy-6-hydroxymethyldihydropteridine_diphosphokinase_[Lactobacillus_pentosus]
gene_1145|GeneMark.hmm|122_aa|-|1246075|1246443	dihydroneopterin aldolase";Gene "LPE_01432";Gene "LPENT_02091";Ontology_term "dihydroneopterin aldolase activity,tetrahydrofolate biosynthetic process,folic acid biosynthetic process";Ontology_id "GO:0004150,GO:0046654,GO:0046656";Enzyme_code "EC:4.1.2.25";Enzyme_name "Dihydroneopterin aldolase";Folate biosynthesis; COG1539,Dihydroneopterin aldolase,H,Coenzyme transport and metabolism	WP_003639911.1_MULTISPECIES:_dihydroneopterin_aldolase_[Lactobacillus]
gene_1146|GeneMark.hmm|178_aa|-|1247638|1248174	bacteriocin transporter";Gene "LPE_01433";Gene "LPENT_02089";Ontology_term "integral component of membrane,toxin biosynthetic process";Ontology_id "GO:0016021,GO:0009403";COG1286,Uncharacterized membrane protein, required for colicin V production,R,General function prediction only	WP_003639912.1_MULTISPECIES:_bacteriocin_transporter_[Lactobacillus]
gene_1147|GeneMark.hmm|302_aa|+|1248344|1249252	metal ABC transporter substrate-binding protein";COG0803,ABC-type metal ion transport system, periplasmic component/surface adhesin,P,Inorganic ion transport and metabolism	WP_003639913.1_metal_ABC_transporter_substrate-binding_protein_[Lactobacillus_pentosus]
gene_1148|GeneMark.hmm|470_aa|-|1249461|1250873	MFS transporter";Gene "LPE_01435";Gene "FD24_GL002353";Ontology_term "integral component of membrane,transmembrane transport";Ontology_id "GO:0016021,GO:0055085";COG2814,Arabinose efflux permease,G,Carbohydrate transport and metabolism	WP_003639914.1_MFS_transporter_[Lactobacillus_pentosus]
gene_1149|GeneMark.hmm|86_aa|-|1251100|1251360	putative uncharacterized protein lp_3305	WP_003639915.1_MULTISPECIES:_DUF2187_domain-containing_protein_[Lactobacillus]
gene_1150|GeneMark.hmm|62_aa|-|1251843|1252031	hypothetical protein	WP_033619472.1_hypothetical_protein_[Lactobacillus_pentosus]
gene_1152|GeneMark.hmm|171_aa|+|1257643|1258158	hypothetical protein";Gene "FD24_GL001293";Gene "LPE_01226";Ontology_term "integral component of membrane";Ontology_id "GO:0016021";COG4767,Glycopeptide antibiotics resistance protein,V,Defense mechanisms	WP_003639916.1_membrane_protein_[Lactobacillus_pentosus]
gene_1153|GeneMark.hmm|330_aa|-|1258396|1259388	serine hydrolase";COG1680,Beta-lactamase class C and other penicillin binding proteins,V,Defense mechanisms	WP_003639917.1_serine_hydrolase_[Lactobacillus_pentosus]
gene_1154|GeneMark.hmm|752_aa|+|1259809|1262067	formate acetyltransferase";Gene "LPE_01224";Gene "pflB";Gene "LPENT_02078";Ontology_term "cytoplasm,formate C-acetyltransferase activity,lyase activity,carbohydrate metabolic process";Ontology_id "GO:0005737,GO:0008861,GO:0016829,GO:0005975";Enzyme_code "EC:2.3.1.54";Enzyme_name "Formate C-acetyltransferase";Propanoate metabolism, Pyruvate metabolism, Butanoate metabolism; COG1882,Pyruvate-format…	WP_003639918.1_formate_acetyltransferase_[Lactobacillus_pentosus]
gene_1155|GeneMark.hmm|273_aa|+|1262104|1262925	pyruvate formate-lyase 1-activating enzyme";Gene "LPE_01223";Gene "FD24_GL001290";Gene "LPENT_02077";Ontology_term "cytoplasm,transferase activity,[formate-C-acetyltransferase]-activating enzyme activity,metal ion binding,4 iron, 4 sulfur cluster binding,oxidation-reduction process";Ontology_id "GO:0005737,GO:0016740,GO:0043365,GO:0046872,GO:0051539,GO:0055114";Enzyme_code "EC:1.97.1.4";Enzyme_na…	WP_003639919.1_pyruvate_formate_lyase-activating_protein_[Lactobacillus_pentosus]
gene_1156|GeneMark.hmm|103_aa|-|1263507|1263818	N-6 adenine-specific DNA methylase YitW";Gene "LPE_01222";Ontology_term "methyltransferase activity,methylation";Ontology_id "GO:0008168,GO:0032259";COG2151,Predicted metal-sulfur cluster biosynthetic enzyme,R,General function prediction only	WP_003639920.1_MULTISPECIES:_aromatic_ring_hydroxylating_protein_[Lactobacillus]
gene_1159|GeneMark.hmm|464_aa|-|1267735|1269129	MFS transporter";Gene "LPE_01220";Gene "FD24_GL001286";Ontology_term "integral component of membrane,transmembrane transport";Ontology_id "GO:0016021,GO:0055085";COG2814,Arabinose efflux permease,G,Carbohydrate transport and metabolism	WP_003639921.1_MFS_transporter_[Lactobacillus_pentosus]
gene_1160|GeneMark.hmm|306_aa|+|1269495|1270415	oxidoreductase";Gene "FD24_GL001285";Ontology_term "oxidoreductase activity,oxidation-reduction process";Ontology_id "GO:0016491,GO:0055114";COG4989,Predicted oxidoreductase,R,General function prediction only	WP_003639922.1_aldo/keto_reductase_[Lactobacillus_pentosus]
gene_1161|GeneMark.hmm|171_aa|+|1270611|1271126	HIT family protein";Gene "LPE_01218";Ontology_term "catalytic activity";Ontology_id "GO:0003824";COG0537,Diadenosine tetraphosphate (Ap4A) hydrolase and other HIT family hydrolases,FGR,Multiple classes	WP_003639923.1_HIT_family_protein_[Lactobacillus_pentosus]
gene_1162|GeneMark.hmm|81_aa|-|1271221|1271466	hypothetical protein	WP_003639924.1_MULTISPECIES:_hypothetical_protein_[Lactobacillus]
gene_1163|GeneMark.hmm|142_aa|+|1271652|1272080	hypothetical protein	WP_003639925.1_MULTISPECIES:_hypothetical_protein_[Lactobacillus]
gene_1164|GeneMark.hmm|216_aa|-|1272172|1272822	SGNH/GDSL hydrolase family protein";COG2755,Lysophospholipase L1 and related esterases,E,Amino acid transport and metabolism	WP_003639926.1_lipase/esterase_[Lactobacillus_pentosus]
gene_1166|GeneMark.hmm|555_aa|-|1274103|1275770	glycine/betaine ABC transporter";Gene "LPE_01214";Gene "FD24_GL001275";Ontology_term "integral component of membrane,transporter activity,transport";Ontology_id "GO:0016021,GO:0005215,GO:0006810";COG1292,Choline-glycine betaine transporter,M,Cell wall/membrane/envelope biogenesis	WP_003639927.1_glycine/betaine_ABC_transporter_[Lactobacillus_pentosus]
gene_1167|GeneMark.hmm|605_aa|+|1276537|1278354	heavy metal translocating P-type ATPase";Gene "LPE_01212";Gene "FD24_GL001274";Ontology_term "plasma membrane,integral component of membrane,nucleotide binding,cation-transporting ATPase activity,metal ion binding,cation transmembrane transport";Ontology_id "GO:0005886,GO:0016021,GO:0000166,GO:0019829,GO:0046872,GO:0098655";Enzyme_code "EC:3.6.1.3,EC:3.6.1.15";Enzyme_name "Adenosinetriphosphatase…	WP_003639928.1_heavy_metal_translocating_P-type_ATPase_[Lactobacillus_pentosus]
gene_1168|GeneMark.hmm|59_aa|+|1278358|1278537	MULTISPECIES: hypothetical protein";Gene "N692_12220";Gene "FD24_GL001273";Ontology_term "integral component of membrane";Ontology_id "GO:0016021	WP_033619478.1_hypothetical_protein_[Lactobacillus_pentosus]
gene_1169|GeneMark.hmm|414_aa|+|1279003|1280247	hypothetical protein	WP_003639929.1_hypothetical_protein_[Lactobacillus_pentosus]
gene_1170|GeneMark.hmm|567_aa|-|1280517|1282220	adenine deaminase";Gene "ade";Ontology_term "adenine deaminase activity,adenine catabolic process";Ontology_id "GO:0000034,GO:0006146";Enzyme_code "EC:3.5.4.2";Enzyme_name "Adenine deaminase";Purine metabolism; COG1001,Adenine deaminase,F,Nucleotide transport and metabolism	WP_003639930.1_adenine_deaminase_[Lactobacillus_pentosus]
gene_1171|GeneMark.hmm|363_aa|+|1282745|1283836	glutamine--fructose-6-phosphate aminotransferase";COG0449,Glucosamine 6-phosphate synthetase, contains amidotransferase and phosphosugar isomerase domains,M,Cell wall/membrane/envelope biogenesis	WP_033619479.1_glutamine--fructose-6-phosphate_aminotransferase_[Lactobacillus_pentosus]
gene_1172|GeneMark.hmm|474_aa|-|1284763|1286187	Na+/H+ antiporter NhaC";Gene "LPE_01209";Gene "FD24_GL001267";Ontology_term "integral component of membrane,antiporter activity,transmembrane transport";Ontology_id "GO:0016021,GO:0015297,GO:0055085";COG1757,Na+/H+ antiporter,C,Energy production and conversion	WP_003639932.1_Na+/H+_antiporter_NhaC_[Lactobacillus_pentosus]
gene_1173|GeneMark.hmm|460_aa|-|1286641|1288023	amino acid permease";Gene "LPENT_02061";Gene "LPE_01208";Ontology_term "integral component of membrane,amino acid transmembrane transporter activity,amino acid transmembrane transport";Ontology_id "GO:0016021,GO:0015171,GO:0003333";COG1113,Gamma-aminobutyrate permease and related permeases,E,Amino acid transport and metabolism	WP_003639933.1_amino_acid_permease_[Lactobacillus_pentosus]
gene_1174|GeneMark.hmm|300_aa|-|1288335|1289237	cell surface hydrolase, membrane-bound";Gene "LPE_01206";Ontology_term "hydrolase activity";Ontology_id "GO:0016787";COG4814,Uncharacterized protein with an alpha/beta hydrolase fold,R,General function prediction only	WP_003639934.1_hydrolase_[Lactobacillus_pentosus]
gene_1175|GeneMark.hmm|166_aa|+|1289427|1289927	MULTISPECIES: phosphatidylglycerophosphatase A";Gene "N692_12255";Gene "LPENT_02059";Gene "LPE_01205";Gene "pgpA";Gene "FD24_GL001263";Ontology_term "phosphatidylglycerophosphatase activity,lipid metabolic process,dephosphorylation";Ontology_id "GO:0008962,GO:0006629,GO:0016311";Enzyme_code "EC:3.1.3.27,EC:3.1.3.41";Enzyme_name "Phosphatidylglycerophosphatase,4-nitrophenylphosphatase";Aminobenzoa…	WP_003639935.1_MULTISPECIES:_phosphatidylglycerophosphatase_A_[Lactobacillus]
gene_1176|GeneMark.hmm|286_aa|-|1290174|1291034	NAD(P)-dependent oxidoreductase";COG0702,Predicted nucleoside-diphosphate-sugar epimerases,MG,Multiple classes	WP_003639936.1_NAD(P)-dependent_oxidoreductase_[Lactobacillus_pentosus]
gene_1177|GeneMark.hmm|142_aa|-|1291031|1291459	MarR family transcriptional regulator";Gene "LPENT_02057";Gene "LPE_01203";Gene "FD24_GL001261";Ontology_term "DNA binding,transcription factor activity, sequence-specific DNA binding,transcription, DNA-templated,regulation of transcription, DNA-templated";Ontology_id "GO:0003677,GO:0003700,GO:0006351,GO:0006355";COG1846,Transcriptional regulators,K,Transcription	WP_003639937.1_MarR_family_transcriptional_regulator_[Lactobacillus_pentosus]
gene_1178|GeneMark.hmm|134_aa|-|1291615|1292019	MULTISPECIES: transcriptional regulator Spx";COG1393,Arsenate reductase and related proteins, glutaredoxin family,P,Inorganic ion transport and metabolism	WP_003639938.1_MULTISPECIES:_transcriptional_regulator_Spx_[Lactobacillus]
gene_1179|GeneMark.hmm|128_aa|-|1292215|1292601	protein of hypothetical function DUF488";COG3189,Uncharacterized conserved protein,S,Function unknown	WP_003639939.1_hypothetical_protein_[Lactobacillus_pentosus]
gene_1181|GeneMark.hmm|107_aa|-|1293780|1294103	MULTISPECIES: hypothetical protein	WP_003639940.1_MULTISPECIES:_hypothetical_protein_[Lactobacillus]
gene_1182|GeneMark.hmm|366_aa|-|1294194|1295294	A/G-specific adenine glycosylase";Gene "LPE_01199";Gene "FD24_GL001256";Ontology_term "DNA N-glycosylase activity,base-excision repair";Ontology_id "GO:0019104,GO:0006284";COG1194,A/G-specific DNA glycosylase,L,Replication, recombination and repair	WP_003639941.1_A/G-specific_adenine_glycosylase_[Lactobacillus_pentosus]
gene_1183|GeneMark.hmm|121_aa|-|1295362|1295727	MULTISPECIES: hypothetical protein	WP_003639942.1_MULTISPECIES:_hypothetical_protein_[Lactobacillus]
gene_1184|GeneMark.hmm|168_aa|-|1295762|1296268	MULTISPECIES: hypothetical protein	WP_003639943.1_MULTISPECIES:_hypothetical_protein_[Lactobacillus]
gene_1185|GeneMark.hmm|147_aa|-|1296502|1296945	hsp20/alpha crystallin family protein";COG0071,Molecular chaperone (small heat shock protein),O,Posttranslational modification, protein turnover, chaperones	WP_003639944.1_MULTISPECIES:_heat-shock_protein_Hsp20_[Lactobacillus]
gene_1186|GeneMark.hmm|112_aa|-|1297040|1297378	hypothetical protein	WP_021336981.1_MULTISPECIES:_hypothetical_protein_[Lactobacillus]
gene_1188|GeneMark.hmm|212_aa|+|1297950|1298588	NAD-dependent dehydratase";COG0451,Nucleoside-diphosphate-sugar epimerases,MG,Multiple classes	WP_003639948.1_MULTISPECIES:_NAD-dependent_dehydratase_[Lactobacillus]
gene_1189|GeneMark.hmm|152_aa|+|1299104|1299562	GNAT family acetyltransferase";Gene "LPENT_02047";Gene "FD24_GL001249";Gene "LPE_01193";Ontology_term "N-acetyltransferase activity";Ontology_id "GO:0008080";COG2153,Predicted acyltransferase,R,General function prediction only	WP_003639949.1_GNAT_family_acetyltransferase_[Lactobacillus_pentosus]
gene_1190|GeneMark.hmm|304_aa|-|1299644|1300558	transport protein";Gene "LPENT_02045";Gene "LPE_01191";Ontology_term "integral component of membrane";Ontology_id "GO:0016021";COG0697,Permeases of the drug/metabolite transporter (DMT) superfamily,GER,Multiple classes	WP_031267507.1_MULTISPECIES:_EamA_family_transporter_[Lactobacillus]
gene_1191|GeneMark.hmm|232_aa|-|1301189|1301887	VIT family protein";Gene "LPE_01190";Ontology_term "integral component of membrane";Ontology_id "GO:0016021";COG1814,Uncharacterized membrane protein,S,Function unknown	WP_003639951.1_MULTISPECIES:_membrane_protein_[Lactobacillus]
gene_1192|GeneMark.hmm|225_aa|-|1301914|1302591	MULTISPECIES: VIT family protein";Gene "N692_12335";Gene "LPE_01189";Gene "FD24_GL001246";Gene "KCA1_2743";Ontology_term "integral component of membrane";Ontology_id "GO:0016021";COG1814,Uncharacterized membrane protein,S,Function unknown	WP_003639952.1_MULTISPECIES:_membrane_protein_[Lactobacillus]
gene_1193|GeneMark.hmm|328_aa|-|1302876|1303862	penicillin acylase";Gene "LPE_01188";Gene "FD24_GL001245";Ontology_term "choloylglycine hydrolase activity";Ontology_id "GO:0045302";Enzyme_code "EC:3.5.1.24";Enzyme_name "Choloylglycine hydrolase";Secondary bile acid biosynthesis, Primary bile acid biosynthesis; COG3049,Penicillin V acylase and related amidases,M,Cell wall/membrane/envelope biogenesis	WP_003639953.1_penicillin_V_acylase_[Lactobacillus_pentosus]
gene_1194|GeneMark.hmm|679_aa|-|1303959|1305998	copper-translocating P-type ATPase";Gene "FD24_GL001244";Gene "LPE_01185";Ontology_term "plasma membrane,integral component of membrane,nucleotide binding,cation-transporting ATPase activity,metal ion binding,cation transmembrane transport";Ontology_id "GO:0005886,GO:0016021,GO:0000166,GO:0019829,GO:0046872,GO:0098655";Enzyme_code "EC:3.6.1.3,EC:3.6.1.15";Enzyme_name "Adenosinetriphosphatase,Nucl…	WP_003639954.1_copper-translocating_P-type_ATPase_[Lactobacillus_pentosus]
gene_1195|GeneMark.hmm|142_aa|-|1306237|1306665	penicillinase repressor";Gene "LPE_01184";Gene "FD24_GL001243";Ontology_term "DNA binding,negative regulation of transcription, DNA-templated";Ontology_id "GO:0003677,GO:0045892";COG3682,Predicted transcriptional regulator,K,Transcription	WP_003639955.1_MULTISPECIES:_uracil_phosphoribosyltransferase_[Lactobacillus]
gene_1196|GeneMark.hmm|91_aa|-|1306829|1307104	hypothetical protein	WP_003639956.1_hypothetical_protein_[Lactobacillus_pentosus]
gene_1197|GeneMark.hmm|138_aa|+|1307308|1307724	hypothetical protein FD24_GL001241";Gene "FD24_GL001241";Ontology_term "integral component of membrane";Ontology_id "GO:0016021	WP_003639957.1_hypothetical_protein_[Lactobacillus_pentosus]
gene_1199|GeneMark.hmm|477_aa|+|1308494|1309927	MFS transporter";Gene "LPENT_02035";Gene "FD24_GL001239";Gene "LPE_01181";Ontology_term "plasma membrane,integral component of membrane,transmembrane transport";Ontology_id "GO:0005886,GO:0016021,GO:0055085";COG2807,Cyanate permease,P,Inorganic ion transport and metabolism	WP_021336989.1_MULTISPECIES:_MFS_transporter_[Lactobacillus]
gene_1200|GeneMark.hmm|60_aa|+|1310230|1310412	hypothetical protein";Gene "FD24_GL001238";Ontology_term "integral component of membrane";Ontology_id "GO:0016021	WP_003639960.1_MULTISPECIES:_hypothetical_protein_[Lactobacillus]
gene_1201|GeneMark.hmm|97_aa|+|1310457|1310750	hypothetical protein	WP_003639961.1_hypothetical_protein_[Lactobacillus_pentosus]
gene_1202|GeneMark.hmm|127_aa|-|1310979|1311362	putative uncharacterized protein	WP_003639962.1_MULTISPECIES:_hypothetical_protein_[Lactobacillus]
gene_1203|GeneMark.hmm|457_aa|-|1311411|1312784	purine-cytosine transport protein";Gene "FD24_GL001235";Ontology_term "integral component of membrane,cytosine transmembrane transporter activity,cytosine transport,transmembrane transport";Ontology_id "GO:0016021,GO:0015209,GO:0015856,GO:0055085";COG1457,Purine-cytosine permease and related proteins,F,Nucleotide transport and metabolism	WP_003639963.1_cytosine_permease_[Lactobacillus_pentosus]
gene_1204|GeneMark.hmm|92_aa|-|1313105|1313383	transcriptional regulator";Gene "FD24_GL001234";Ontology_term "sequence-specific DNA binding";Ontology_id "GO:0043565";COG3093,Plasmid maintenance system antidote protein,R,General function prediction only	WP_003637973.1_transcriptional_regulator_[Lactobacillus_pentosus]
gene_1205|GeneMark.hmm|407_aa|+|1314546|1315769	MFS transporter";Gene "FD24_GL001232";Gene "KCA1_2755";Ontology_term "integral component of membrane,transmembrane transporter activity,transmembrane transport";Ontology_id "GO:0016021,GO:0022857,GO:0055085";COG2814,Arabinose efflux permease,G,Carbohydrate transport and metabolism	WP_003639964.1_MFS_transporter_[Lactobacillus_pentosus]
gene_1206|GeneMark.hmm|312_aa|-|1316129|1317067	cell surface hydrolase";Gene "LPE_02628";Ontology_term "integral component of membrane,hydrolase activity";Ontology_id "GO:0016021,GO:0016787";COG1073,Hydrolases of the alpha/beta superfamily,R,General function prediction only	WP_003639965.1_alpha/beta_hydrolase_[Lactobacillus_pentosus]
gene_1207|GeneMark.hmm|155_aa|-|1317101|1317568	hypothetical protein	WP_003639966.1_MULTISPECIES:_hypothetical_protein_[Lactobacillus]
gene_1208|GeneMark.hmm|157_aa|+|1317907|1318380	MULTISPECIES: nucleoside deoxyribosyltransferase";Gene "LPENT_02027";Gene "FD24_GL001229";Gene "N692_12415";Gene "LPE_02626";Gene "KCA1_2758";Ontology_term "nucleoside deoxyribosyltransferase activity,deoxyribonucleoside 5'-monophosphate N-glycosidase activity,deoxyribonucleoside monophosphate catabolic process";Ontology_id "GO:0050144,GO:0070694,GO:0009159";Enzyme_code "EC:2.4.2.6";Enzyme_name "…	WP_003639967.1_MULTISPECIES:_nucleoside_deoxyribosyltransferase_[Lactobacillus]
gene_1209|GeneMark.hmm|870_aa|-|1318632|1321244	metal ABC transporter ATPase";COG0474,Cation transport ATPase,P,Inorganic ion transport and metabolism	WP_003639969.1_magnesium-transporting_ATPase_[Lactobacillus_pentosus]
gene_1210|GeneMark.hmm|516_aa|+|1321583|1323133	bifunctional metallophosphatase/5'-nucleotidase";Gene "FD24_GL001226";Ontology_term "nucleotide binding,hydrolase activity,nucleotide catabolic process";Ontology_id "GO:0000166,GO:0016787,GO:0009166";COG0737,5'-nucleotidase/2',3'-cyclic phosphodiesterase and related esterases,F,Nucleotide transport and metabolism	WP_003639970.1_bifunctional_metallophosphatase/5'-nucleotidase_[Lactobacillus_pentosus]
gene_1212|GeneMark.hmm|80_aa|-|1324562|1324804	hypothetical protein	WP_003639971.1_hypothetical_protein_[Lactobacillus_pentosus]
gene_1214|GeneMark.hmm|286_aa|-|1325018|1325878	2,5-diketo-D-gluconate reductase";Gene "LPE_02621";Ontology_term "2,5-didehydrogluconate reductase activity,oxidation-reduction process";Ontology_id "GO:0050580,GO:0055114";Enzyme_code "EC:1.1.1.274";Enzyme_name "2,5-didehydrogluconate reductase (2-dehydro-D-gluconate-forming)";COG0656,Aldo/keto reductases, related to diketogulonate reductase,R,General function prediction only	WP_003639973.1_MULTISPECIES:_2,5-diketo-D-gluconic_acid_reductase_[Lactobacillus]
gene_1215|GeneMark.hmm|250_aa|+|1326018|1326770	threonine/serine exporter";Gene "LPE_02620";Gene "FD24_GL001222";Ontology_term "integral component of membrane";Ontology_id "GO:0016021";COG2966,Uncharacterized conserved protein,S,Function unknown	WP_003639974.1_membrane_protein_[Lactobacillus_pentosus]
gene_1216|GeneMark.hmm|153_aa|+|1326789|1327250	threonine/serine exporter";Gene "LPE_02619";Gene "FD24_GL001221";Ontology_term "integral component of membrane";Ontology_id "GO:0016021";COG3610,Uncharacterized conserved protein,S,Function unknown	WP_003639975.1_MULTISPECIES:_membrane_protein_[Lactobacillus]
gene_1217|GeneMark.hmm|115_aa|+|1327682|1328029	hypothetical protein";Gene "FD24_GL001220";Ontology_term "integral component of membrane";Ontology_id "GO:0016021	WP_003639976.1_hypothetical_protein_[Lactobacillus_pentosus]
gene_1218|GeneMark.hmm|88_aa|-|1328220|1328486	AbrB/MazE/SpoVT family DNA-binding domain-containing protein";Gene "FD24_GL001219";Ontology_term "DNA binding";Ontology_id "GO:0003677";COG2336,Growth regulator,T,Signal transduction mechanisms	WP_003639977.1_hypothetical_protein_[Lactobacillus_pentosus]
gene_1219|GeneMark.hmm|275_aa|-|1328828|1329655	MULTISPECIES: undecaprenyl-diphosphatase";Gene "uppP";Ontology_term "plasma membrane,integral component of membrane,undecaprenyl-diphosphatase activity,regulation of cell shape,peptidoglycan biosynthetic process,dephosphorylation,response to antibiotic,cell wall organization";Ontology_id "GO:0005886,GO:0016021,GO:0050380,GO:0008360,GO:0009252,GO:0016311,GO:0046677,GO:0071555";Enzyme_code "EC:3.6.…	WP_003639978.1_MULTISPECIES:_undecaprenyl-diphosphatase_[Lactobacillus]
gene_1220|GeneMark.hmm|168_aa|-|1329802|1330308	RNase III inhibitor";COG2110,Predicted phosphatase homologous to the C-terminal domain of histone macroH2A1,R,General function prediction only	WP_003639979.1_MULTISPECIES:_RNase_III_inhibitor_[Lactobacillus]
gene_1221|GeneMark.hmm|190_aa|-|1330310|1330882	TetR family transcriptional regulator";Gene "FD24_GL001215";Ontology_term "DNA binding,transcription, DNA-templated,regulation of transcription, DNA-templated";Ontology_id "GO:0003677,GO:0006351,GO:0006355";COG1309,Transcriptional regulator,K,Transcription	WP_003639980.1_TetR_family_transcriptional_regulator_[Lactobacillus_pentosus]
gene_1222|GeneMark.hmm|107_aa|-|1330916|1331239	MULTISPECIES: hypothetical protein";Gene "LPENT_02015";Gene "FD24_GL001214";Gene "KCA1_2774";Gene "LPE_02614";Gene "N692_12480";Ontology_term "integral component of membrane";Ontology_id "GO:0016021	WP_003639981.1_MULTISPECIES:_hypothetical_protein_[Lactobacillus]
gene_1223|GeneMark.hmm|322_aa|+|1331487|1332455	hypothetical protein";COG4086,Predicted secreted protein,S,Function unknown	WP_003639982.1_hypothetical_protein_[Lactobacillus_pentosus]
gene_1224|GeneMark.hmm|165_aa|-|1332921|1333418	MULTISPECIES: MarR family transcriptional regulator";Gene "N692_12495";Gene "LPENT_02013";Gene "LPE_02612";Gene "KCA1_2776";Ontology_term "DNA binding,transcription factor activity, sequence-specific DNA binding,transcription, DNA-templated,regulation of transcription, DNA-templated";Ontology_id "GO:0003677,GO:0003700,GO:0006351,GO:0006355";COG1846,Transcriptional regulators,K,Transcription	WP_003639983.1_MULTISPECIES:_MarR_family_transcriptional_regulator_[Lactobacillus]
gene_1225|GeneMark.hmm|222_aa|-|1333574|1334242	transcription regulator, TetR family";Gene "KCA1_2777";Ontology_term "DNA binding,transcription, DNA-templated,regulation of transcription, DNA-templated";Ontology_id "GO:0003677,GO:0006351,GO:0006355";COG1309,Transcriptional regulator,K,Transcription	WP_021337004.1_MULTISPECIES:_TetR_family_transcriptional_regulator_[Lactobacillus]
gene_1226|GeneMark.hmm|553_aa|+|1334532|1336193	phosphoenolpyruvate carboxykinase";Gene "FD24_GL002388";Ontology_term "phosphoenolpyruvate carboxykinase (ATP) activity,ATP binding,kinase activity,gluconeogenesis,phosphorylation";Ontology_id "GO:0004612,GO:0005524,GO:0016301,GO:0006094,GO:0016310";Enzyme_code "EC:4.1.1.49";Enzyme_name "Phosphoenolpyruvate carboxykinase (ATP)";Glycolysis / Gluconeogenesis, Pyruvate metabolism, Carbon fixation in…	WP_003639985.1_phosphoenolpyruvate_carboxykinase_[Lactobacillus_pentosus]
gene_1227|GeneMark.hmm|65_aa|+|1336296|1336493	hypothetical protein";Gene "FD24_GL002387";Ontology_term "DNA binding";Ontology_id "GO:0003677	WP_003639986.1_hypothetical_protein_[Lactobacillus_pentosus]
gene_1228|GeneMark.hmm|357_aa|-|1337919|1338992	gamma-D-glutamyl-meso-diaminopimelate peptidase";COG0791,Cell wall-associated hydrolases (invasion-associated proteins),M,Cell wall/membrane/envelope biogenesis	WP_003639987.1_MULTISPECIES:_gamma-D-glutamate-meso-diaminopimelate_muropeptidase_[Lactobacillus]
gene_1229|GeneMark.hmm|111_aa|-|1339319|1339654	hypothetical protein	WP_021338035.1_MULTISPECIES:_hypothetical_protein_[Lactobacillus]
gene_1230|GeneMark.hmm|123_aa|+|1339772|1340143	hypothetical protein	WP_003639989.1_hypothetical_protein_[Lactobacillus_pentosus]
gene_1231|GeneMark.hmm|193_aa|-|1340482|1341063	VanZ family protein";Gene "LPE_02604";Ontology_term "integral component of membrane";Ontology_id "GO:0016021";COG4767,Glycopeptide antibiotics resistance protein,V,Defense mechanisms	WP_003639990.1_membrane_protein_[Lactobacillus_pentosus]
gene_1232|GeneMark.hmm|103_aa|-|1341302|1341613	hypothetical protein";COG4367,Uncharacterized protein conserved in bacteria,S,Function unknown	WP_003639991.1_hypothetical_protein_[Lactobacillus_pentosus]
gene_1233|GeneMark.hmm|196_aa|+|1341834|1342424	putative uncharacterized protein lp_3429";Gene "LPE_02602";Ontology_term "DNA binding";Ontology_id "GO:0003677	WP_003639992.1_hypothetical_protein_[Lactobacillus_pentosus]
gene_1234|GeneMark.hmm|317_aa|+|1342663|1343616	peroxidase";Gene "LPE_02601";Gene "FD24_GL001118";Ontology_term "peroxidase activity,heme binding,oxidation-reduction process,cellular oxidant detoxification";Ontology_id "GO:0004601,GO:0020037,GO:0055114,GO:0098869";Enzyme_code "EC:1.11.1.7";Enzyme_name "Peroxidase";Phenylpropanoid biosynthesis; COG2837,Predicted iron-dependent peroxidase,P,Inorganic ion transport and metabolism	WP_003639993.1_MULTISPECIES:_peroxidase_[Lactobacillus]
gene_1235|GeneMark.hmm|425_aa|-|1343702|1344979	MULTISPECIES: MFS transporter";Gene "LPE_02600";Gene "FD24_GL001117";Gene "N692_07215";Ontology_term "integral component of membrane,transmembrane transport";Ontology_id "GO:0016021,GO:0055085";COG2814,Arabinose efflux permease,G,Carbohydrate transport and metabolism	WP_003639994.1_MFS_transporter_[Lactobacillus_pentosus]
gene_1238|GeneMark.hmm|133_aa|-|1346110|1346511	MerR family transcriptional regulator";Gene "FD24_GL001116";Ontology_term "DNA binding,regulation of transcription, DNA-templated";Ontology_id "GO:0003677,GO:0006355";COG0789,Predicted transcriptional regulators,K,Transcription	WP_003639995.1_MerR_family_transcriptional_regulator_[Lactobacillus_pentosus]
gene_1240|GeneMark.hmm|237_aa|+|1346872|1347585	bifunctional demethylmenaquinone methyltransferase/2-methoxy-6-polyprenyl-1,4-benzoquinol methylase";Gene "menG";Ontology_term "methyltransferase activity,menaquinone biosynthetic process,methylation";Ontology_id "GO:0008168,GO:0009234,GO:0032259";COG2226,Methylase involved in ubiquinone/menaquinone biosynthesis,H,Coenzyme transport and metabolism	WP_003639996.1_MULTISPECIES:_bifunctional_demethylmenaquinone_methyltransferase/2-methoxy-6-polyprenyl-1,4-benzoquinol_methylase_[Lactobacillus]
gene_1241|GeneMark.hmm|231_aa|+|1347586|1348281	S-adenosyl-L-methionine-binding protein";COG1434,Uncharacterized conserved protein,S,Function unknown	WP_003639997.1_S-adenosyl-L-methionine-binding_protein_[Lactobacillus_pentosus]
gene_1242|GeneMark.hmm|327_aa|-|1348462|1349445	endoglucanase	WP_003639998.1_endoglucanase_[Lactobacillus_pentosus]
gene_1243|GeneMark.hmm|634_aa|+|1349761|1351665	cadmium transporting P family ATPase";Gene "FD24_GL001111";Ontology_term "plasma membrane,integral component of membrane,nucleotide binding,cation-transporting ATPase activity,metal ion binding,cation transmembrane transport";Ontology_id "GO:0005886,GO:0016021,GO:0000166,GO:0019829,GO:0046872,GO:0098655";Enzyme_code "EC:3.6.1.3,EC:3.6.1.15";Enzyme_name "Adenosinetriphosphatase,Nucleoside-triphosp…	WP_003639999.1_heavy_metal_translocating_P-type_ATPase_[Lactobacillus_pentosus]
gene_1244|GeneMark.hmm|250_aa|-|1351814|1352566	MULTISPECIES: aquaporin";Gene "glpF5";Gene "LPE_02594";Gene "LPENT_01995";Gene "N692_07245";Ontology_term "integral component of membrane,transporter activity,transport";Ontology_id "GO:0016021,GO:0005215,GO:0006810";COG0580,Glycerol uptake facilitator and related permeases (Major Intrinsic Protein Family),G,Carbohydrate transport and metabolism	WP_003640000.1_MULTISPECIES:_aquaporin_[Lactobacillus]
gene_1246|GeneMark.hmm|106_aa|+|1353571|1353891	thiol reductase thioredoxin";Gene "FD24_GL001108";Gene "LPE_02592";Ontology_term "cell,protein disulfide oxidoreductase activity,glycerol ether metabolic process,cell redox homeostasis,oxidation-reduction process";Ontology_id "GO:0005623,GO:0015035,GO:0006662,GO:0045454,GO:0055114";COG3118,Thioredoxin domain-containing protein,O,Posttranslational modification, protein turnover, chaperones	WP_003640001.1_thiol_reductase_thioredoxin_[Lactobacillus_pentosus]
gene_1247|GeneMark.hmm|89_aa|+|1353909|1354178	hypothetical protein";Gene "FD24_GL001107";Gene "LPE_02591";Ontology_term "DNA binding,metal ion binding,regulation of transcription, DNA-templated";Ontology_id "GO:0003677,GO:0046872,GO:0006355";COG1937,Uncharacterized protein conserved in bacteria,S,Function unknown	WP_003640002.1_MULTISPECIES:_hypothetical_protein_[Lactobacillus]
gene_1249|GeneMark.hmm|67_aa|-|1355956|1356159	hypothetical protein";Gene "LPE_02589";Gene "FD24_GL001105";Gene "LPENT_01989";Ontology_term "integral component of membrane";Ontology_id "GO:0016021	WP_003640003.1_hypothetical_protein_[Lactobacillus_pentosus]
gene_1250|GeneMark.hmm|184_aa|-|1356286|1356840	MULTISPECIES: DNA starvation/stationary phase protection protein";Gene "LPE_02588";Gene "FD24_GL001104";Gene "N692_07265";Gene "LPENT_01988";Ontology_term "cell,DNA binding,ferric iron binding,cellular iron ion homeostasis";Ontology_id "GO:0005623,GO:0003677,GO:0008199,GO:0006879";COG0783,DNA-binding ferritin-like protein (oxidative damage protectant),P,Inorganic ion transport and metabolism	WP_003640004.1_DNA_starvation/stationary_phase_protection_protein_[Lactobacillus_pentosus]
gene_1251|GeneMark.hmm|72_aa|-|1356853|1357071	heavy metal-associated domain protein";Gene "LPE_02587";Gene "N692_07270";Gene "FD24_GL001103";Gene "LBAT_1583";Ontology_term "metal ion binding,metal ion transport";Ontology_id "GO:0046872,GO:0030001";COG2608,Copper chaperone,P,Inorganic ion transport and metabolism	WP_081484877.1_copper_resistance_protein_CopZ_[Lactobacillus_pentosus]
gene_1252|GeneMark.hmm|221_aa|+|1357275|1357940	MULTISPECIES: Crp/Fnr family transcriptional regulator";Gene "LPE_02586";Gene "LPENT_01986";Gene "FD24_GL001102";Ontology_term "DNA binding,transcription, DNA-templated,regulation of transcription, DNA-templated";Ontology_id "GO:0003677,GO:0006351,GO:0006355";COG0664,cAMP-binding proteins - catabolite gene activator and regulatory subunit of cAMP-dependent protein kinases,T,Signal transduction me…	WP_003640006.1_MULTISPECIES:_Crp/Fnr_family_transcriptional_regulator_[Lactobacillus]
gene_1253|GeneMark.hmm|638_aa|+|1358251|1360167	endopeptidase pepo";Gene "FD24_GL001101";Ontology_term "metalloendopeptidase activity,proteolysis";Ontology_id "GO:0004222,GO:0006508";Enzyme_code "EC:3.4.24";Enzyme_name "Acting on peptide bonds (peptidases)";COG3590,Predicted metalloendopeptidase,O,Posttranslational modification, protein turnover, chaperones	WP_003640007.1_peptidase_M13_[Lactobacillus_pentosus]
gene_1254|GeneMark.hmm|158_aa|+|1360518|1360994	hypothetical protein	WP_003640010.1_hypothetical_protein_[Lactobacillus_pentosus]
gene_1255|GeneMark.hmm|450_aa|-|1361192|1362544	NADH oxidase";Gene "LPE_02581";Gene "FD24_GL001099";Gene "Nox1";Ontology_term "cell,oxidoreductase activity,flavin adenine dinucleotide binding,cell redox homeostasis,oxidation-reduction process";Ontology_id "GO:0005623,GO:0016491,GO:0050660,GO:0045454,GO:0055114";COG0446,Uncharacterized NAD(FAD)-dependent dehydrogenases,R,General function prediction only	WP_003640011.1_NADH_oxidase_[Lactobacillus_pentosus]
gene_1256|GeneMark.hmm|716_aa|-|1362866|1365016	cell surface protein	WP_003640012.1_cell_surface_protein_[Lactobacillus_pentosus]
gene_1257|GeneMark.hmm|337_aa|-|1365038|1366051	cell surface protein";Gene "LPE_02579";Ontology_term "integral component of membrane";Ontology_id "GO:0016021	WP_003640013.1_cell_surface_protein_[Lactobacillus_pentosus]
gene_1258|GeneMark.hmm|228_aa|-|1366144|1366830	WxL domain-containing protein	WP_033619482.1_cell_surface_protein_[Lactobacillus_pentosus]
gene_1259|GeneMark.hmm|187_aa|-|1366877|1367440	WxL domain-containing protein	WP_003640015.1_cell_surface_protein_[Lactobacillus_pentosus]
gene_1260|GeneMark.hmm|39_aa|-|1367437|1367556	cell surface protein";Gene "N692_07325";Ontology_term "integral component of membrane";Ontology_id "GO:0016021	WP_003640016.1_MULTISPECIES:_hypothetical_protein_[Lactobacillus]
gene_1261|GeneMark.hmm|194_aa|+|1368373|1368957	transcription regulator";Gene "FD24_GL001093";Ontology_term "DNA binding,transcription, DNA-templated,regulation of transcription, DNA-templated";Ontology_id "GO:0003677,GO:0006351,GO:0006355";COG1309,Transcriptional regulator,K,Transcription	WP_003640017.1_MULTISPECIES:_cell_surface_protein_[Lactobacillus]
gene_1262|GeneMark.hmm|99_aa|-|1369080|1369379	putative uncharacterized protein	WP_003640018.1_MULTISPECIES:_hypothetical_protein_[Lactobacillus]
gene_1263|GeneMark.hmm|454_aa|-|1369363|1370727	hypothetical protein FD24_GL001091";COG3864,Uncharacterized protein conserved in bacteria,S,Function unknown	WP_003640019.1_hypothetical_protein_[Lactobacillus_pentosus]
gene_1264|GeneMark.hmm|397_aa|-|1370743|1371936	ATP-binding protein";COG0714,MoxR-like ATPases,R,General function prediction only	WP_003640020.1_hypothetical_protein_[Lactobacillus_pentosus]
gene_1265|GeneMark.hmm|216_aa|+|1372415|1373065	porin";Gene "LPE_02572";Gene "FD24_GL001088";Ontology_term "integral component of membrane,transporter activity,transport";Ontology_id "GO:0016021,GO:0005215,GO:0006810";COG0580,Glycerol uptake facilitator and related permeases (Major Intrinsic Protein Family),G,Carbohydrate transport and metabolism	WP_003640021.1_aquaporin_[Lactobacillus_pentosus]
gene_1266|GeneMark.hmm|578_aa|-|1373246|1374982	2-octaprenylphenol hydroxylase";Gene "LPENT_01972";Gene "LPE_02571";Gene "FD24_GL001087";Ontology_term "integral component of membrane,kinase activity,phosphorylation";Ontology_id "GO:0016021,GO:0016301,GO:0016310";COG0661,Predicted unusual protein kinase,R,General function prediction only	WP_003640022.1_2-octaprenylphenol_hydroxylase_[Lactobacillus_pentosus]
gene_1267|GeneMark.hmm|113_aa|-|1375155|1375496	phage killer protein";COG3654,Prophage maintenance system killer protein,R,General function prediction only	WP_003640023.1_death-on-curing_family_protein_[Lactobacillus_pentosus]
gene_1268|GeneMark.hmm|82_aa|-|1375493|1375741	AbrB family transcriptional regulator	WP_003640024.1_MULTISPECIES:_hypothetical_protein_[Lactobacillus]
gene_1269|GeneMark.hmm|463_aa|+|1376404|1377795	branched-chain amino acid transport protein";Gene "FD24_GL001083";Ontology_term "plasma membrane,integral component of membrane,branched-chain amino acid transmembrane transporter activity,branched-chain amino acid transport";Ontology_id "GO:0005886,GO:0016021,GO:0015658,GO:0015803";COG1114,Branched-chain amino acid permeases,E,Amino acid transport and metabolism	WP_003640025.1_branched-chain_amino_acid_transporter_II_carrier_protein_[Lactobacillus_pentosus]
gene_1270|GeneMark.hmm|654_aa|-|1377925|1379889	PTS sugar transporter subunit IIA";Gene "FD24_GL001082";Gene "LPE_02569";Ontology_term "integral component of membrane,transporter activity,kinase activity,sodium ion transport,phosphoenolpyruvate-dependent sugar phosphotransferase system,phosphorylation";Ontology_id "GO:0016021,GO:0005215,GO:0016301,GO:0006814,GO:0009401,GO:0016310";COG2190,Phosphotransferase system IIA components,G,Carbohydrate…	WP_003640026.1_PTS_sugar_transporter_subunit_IIA_[Lactobacillus_pentosus]
gene_1271|GeneMark.hmm|683_aa|-|1379908|1381959	beta-galactosidase";Gene "FD24_GL001081";Ontology_term "beta-galactosidase complex,beta-galactosidase activity,metal ion binding,galactose metabolic process";Ontology_id "GO:0009341,GO:0004565,GO:0046872,GO:0006012";Enzyme_code "EC:3.2.1.23";Enzyme_name "Beta-galactosidase";Sphingolipid metabolism, Glycosphingolipid biosynthesis - ganglio series, Galactose metabolism, Glycosaminoglycan degradatio…	WP_003640027.1_MULTISPECIES:_beta-galactosidase_[Lactobacillus]
gene_1272|GeneMark.hmm|335_aa|+|1382205|1383212	transcriptional regulator";Gene "LPE_02567";Gene "FD24_GL001080";Ontology_term "DNA binding,transcription factor activity, sequence-specific DNA binding,transcription, DNA-templated,regulation of transcription, DNA-templated";Ontology_id "GO:0003677,GO:0003700,GO:0006351,GO:0006355";COG1609,Transcriptional regulators,K,Transcription	WP_003640028.1_MULTISPECIES:_transcriptional_regulator_[Lactobacillus]
gene_1273|GeneMark.hmm|432_aa|-|1383413|1384711	hypothetical protein	WP_003640029.1_hypothetical_protein_[Lactobacillus_pentosus]
gene_1274|GeneMark.hmm|198_aa|-|1384795|1385391	cell filamentation protein Fic";COG2184,Protein involved in cell division,D,Cell cycle control, cell division, chromosome partitioning	WP_003640030.1_cell_division_protein_Fic_[Lactobacillus_pentosus]
gene_1275|GeneMark.hmm|148_aa|-|1385388|1385834	transcriptional regulator";COG2944,Predicted transcriptional regulator,K,Transcription	WP_003640031.1_MULTISPECIES:_transcriptional_regulator_[Lactobacillus]
gene_1276|GeneMark.hmm|167_aa|-|1386053|1386556	N-acetyltransferase";Gene "FD24_GL001076";Ontology_term "N-acetyltransferase activity";Ontology_id "GO:0008080";COG1670,Acetyltransferases, including N-acetylases of ribosomal proteins,J,Translation, ribosomal structure and biogenesis	WP_003640032.1_N-acetyltransferase_[Lactobacillus_pentosus]
gene_1277|GeneMark.hmm|46_aa|-|1386816|1386956	hypothetical protein	WP_003640033.1_hypothetical_protein_[Lactobacillus_pentosus]
gene_1278|GeneMark.hmm|251_aa|+|1387534|1388289	hypothetical protein";Gene "LPE_02562";Gene "LPENT_01963";Gene "FD24_GL001074";Ontology_term "catalytic activity,nucleoside metabolic process";Ontology_id "GO:0003824,GO:0009116";COG2820,Uridine phosphorylase,F,Nucleotide transport and metabolism	WP_003640034.1_uridine_phosphorylase_[Lactobacillus_pentosus]
gene_1279|GeneMark.hmm|104_aa|+|1388316|1388630	transcriptional regulator";Gene "FD24_GL001073";Ontology_term "sequence-specific DNA binding";Ontology_id "GO:0043565";COG2944,Predicted transcriptional regulator,K,Transcription	WP_003640035.1_MULTISPECIES:_transcriptional_regulator_[Lactobacillus]
gene_1280|GeneMark.hmm|333_aa|-|1388691|1389692	galactose operon repressor";Gene "LPE_02560";Ontology_term "DNA binding,transcription factor activity, sequence-specific DNA binding,transcription, DNA-templated,regulation of transcription, DNA-templated";Ontology_id "GO:0003677,GO:0003700,GO:0006351,GO:0006355";COG1609,Transcriptional regulators,K,Transcription	WP_003640036.1_LacI_family_transcriptional_regulator_[Lactobacillus_pentosus]
gene_1281|GeneMark.hmm|487_aa|-|1389816|1391279	galactose-1-phosphate uridylyltransferase";Gene "galT";Ontology_term "cytoplasm,UDP-glucose:hexose-1-phosphate uridylyltransferase activity,galactose metabolic process";Ontology_id "GO:0005737,GO:0008108,GO:0006012";Enzyme_code "EC:2.7.7.12";Enzyme_name "UDP-glucose--hexose-1-phosphate uridylyltransferase";Galactose metabolism, Amino sugar and nucleotide sugar metabolism; COG4468,Galactose-1-phos…	WP_003640037.1_galactose-1-phosphate_uridylyltransferase_[Lactobacillus_pentosus]
gene_1282|GeneMark.hmm|334_aa|-|1391279|1392283	MULTISPECIES: UDP-glucose 4-epimerase GalE";Gene "FD24_GL001070";Gene "N692_07435";Gene "galE2";Gene "LPE_02558";Ontology_term "UDP-glucose 4-epimerase activity,coenzyme binding,galactose metabolic process";Ontology_id "GO:0003978,GO:0050662,GO:0006012";Enzyme_code "EC:5.1.3.2";Enzyme_name "UDP-glucose 4-epimerase";Galactose metabolism, Amino sugar and nucleotide sugar metabolism; COG1087,UDP-glu…	WP_003640038.1_MULTISPECIES:_UDP-glucose_4-epimerase_GalE_[Lactobacillus]
gene_1283|GeneMark.hmm|387_aa|-|1392735|1393898	galactokinase";Gene "galK";Ontology_term "cytoplasm,magnesium ion binding,galactokinase activity,ATP binding,galactose metabolic process,carbohydrate phosphorylation";Ontology_id "GO:0005737,GO:0000287,GO:0004335,GO:0005524,GO:0006012,GO:0046835";Enzyme_code "EC:2.7.1.6";Enzyme_name "Galactokinase";Galactose metabolism, Amino sugar and nucleotide sugar metabolism; COG0153,Galactokinase,G,Carbohyd…	WP_003640039.1_MULTISPECIES:_galactokinase_[Lactobacillus]
gene_1284|GeneMark.hmm|626_aa|+|1394185|1396065	beta-galactosidase";Gene "FD24_GL001068";Ontology_term "hydrolase activity, hydrolyzing O-glycosyl compounds,carbohydrate metabolic process";Ontology_id "GO:0004553,GO:0005975";COG3250,Beta-galactosidase/beta-glucuronidase,G,Carbohydrate transport and metabolism	WP_003640040.1_beta-galactosidase_[Lactobacillus_pentosus]
gene_1285|GeneMark.hmm|319_aa|+|1396049|1397008	beta-galactosidase";Gene "LPE_02553";Gene "FD24_GL001067";Ontology_term "beta-galactosidase complex,beta-galactosidase activity,carbohydrate binding,carbohydrate metabolic process";Ontology_id "GO:0009341,GO:0004565,GO:0030246,GO:0005975";Enzyme_code "EC:3.2.1.23";Enzyme_name "Beta-galactosidase";Sphingolipid metabolism, Glycosphingolipid biosynthesis - ganglio series, Galactose metabolism, Glyco…	WP_003640041.1_beta-galactosidase_[Lactobacillus_pentosus]
gene_1286|GeneMark.hmm|738_aa|-|1397299|1399515	alpha-galactosidase";Gene "LPE_02551";Gene "FD24_GL001066";Ontology_term "alpha-galactosidase activity,carbohydrate metabolic process";Ontology_id "GO:0004557,GO:0005975";Enzyme_code "EC:3.2.1.22";Enzyme_name "Alpha-galactosidase";Sphingolipid metabolism, Galactose metabolism, Glycerolipid metabolism, Glycosphingolipid biosynthesis - globo and isoglobo series; COG3345,Alpha-galactosidase,G,Carboh…	WP_003640042.1_alpha-galactosidase_[Lactobacillus_pentosus]
gene_1287|GeneMark.hmm|652_aa|-|1399606|1401564	PTS sugar transporter subunit IIA";Gene "LPE_02550";Ontology_term "integral component of membrane,transporter activity,transferase activity,sodium ion transport,phosphoenolpyruvate-dependent sugar phosphotransferase system";Ontology_id "GO:0016021,GO:0005215,GO:0016740,GO:0006814,GO:0009401";COG2190,Phosphotransferase system IIA components,G,Carbohydrate transport and metabolism	WP_003640043.1_PTS_sugar_transporter_subunit_IIA_[Lactobacillus_pentosus]
gene_1288|GeneMark.hmm|342_aa|-|1401922|1402950	aldose 1-epimerase";Gene "FD24_GL001064";Ontology_term "isomerase activity,carbohydrate binding,carbohydrate metabolic process";Ontology_id "GO:0016853,GO:0030246,GO:0005975";COG2017,Galactose mutarotase and related enzymes,G,Carbohydrate transport and metabolism	WP_081484900.1_galactose_mutarotase_[Lactobacillus_pentosus]
gene_1289|GeneMark.hmm|331_aa|-|1403076|1404071	LacI family transcriptional regulator";Gene "LPE_02547";Gene "FD24_GL001063";Ontology_term "DNA binding,transcription factor activity, sequence-specific DNA binding,transcription, DNA-templated,regulation of transcription, DNA-templated";Ontology_id "GO:0003677,GO:0003700,GO:0006351,GO:0006355";COG1609,Transcriptional regulators,K,Transcription	WP_003640045.1_MULTISPECIES:_LacI_family_transcriptional_regulator_[Lactobacillus]
gene_1290|GeneMark.hmm|340_aa|-|1404408|1405430	oxidoreductase";COG0667,Predicted oxidoreductases (related to aryl-alcohol dehydrogenases),C,Energy production and conversion	WP_003640046.1_glyceraldehyde_3-phosphate_reductase_[Lactobacillus_pentosus]
[truncated: 1,526 more rows]

## Sheet: Only sample
Sample genes	Sample genes annotation
[truncated: 1,093 more rows]

## Sheet: Only reference
Reference genes
WP_003638249.1_reverse_transcriptase_[Lactobacillus_pentosus]
[truncated: 325 more rows]
